# Supplementary material for: Assessment of genetic variation within a global collection of lentil (Lens culinaris Medik.) cultivars and landraces using SNP markers
Source: BMC Genet. 2014 Dec 24;15:150. doi: 10.1186/s12863-014-0150-3 (PMC4300608; doi:10.1186/s12863-014-0150-3)
Supplement: Additional file 1: — Passport data for 505 lentil accessions used in the current study. This file contains all passport data available for 111 lentil cultivars and 394 landraces used in the current study, indicating geographical origin, source, accessibility, taxonomy, description and pedigree. [file 12863_2014_150_MOESM1_ESM.xlsx]

## Sheet: Varieties table (EDITED)
Name	Pedigree	Donor synonym	Country	Source	EXTRA PED INFORMATION
BOOMER	DIGGER/PALOUSE		Australia	CIPAL Coordinated Improvement Program for Australian Lentils
NIPPER	INDIANHEAD/NORTHFIELD//NORTHFIELD		Australia	CIPAL
NUGGET	NORTHFIELD/ILL5714	Selection from ILL7180	Australia	CIPAL
CDC BLAZE	Unknown		Canada	CDC Sask. Crop Development Centre, University of Saskatchewan
CDC MATADOR	Unknown		Canada	CDC Sask.
CDC ROBIN	Unknown		Canada	CDC Sask.
CDC ROSETOWN	Unknown		Canada	CDC Sask.
CDC ROULEAU	Unknown		Canada	CDC Sask.
ESTON		PI 471917	Canada	CDC Sask.
LAIRD		LEN 4	Canada	CDC Sask.
LAIRDB			Canada	CDC Sask.
ALDINGA	ILL0502/ILL1719	ILL 5750	Australia	ICARDA
CALLISTO			Australia	ICARDA
CASSAB	ILL5690/DIGGER		Australia	ICARDA
COBBER	ILL0039/ILL0479	ILL 5728	Australia	ICARDA
CUMRA		Selection from ILL590	Turkey	WA Department of Agriculture and Food, Australia
DIGGER	ILL0883/ILL0470	ILL 5722	Australia	ICARDA
ILL2024			ETHIOPIA	ICARDA
ILL4401			Syria	ICARDA
ILL6002	ILL4349/ILL4605	FLIP86-16L	Syria	ICARDA
ILL6025	ILL0001/ILL0936	IG 70080	Syria	ICARDA
ILL6478			MOROCCO	ICARDA
ILL6778	NORTHFIELD/ILL0008		Unknown	ICARDA
ILL6788	ILL0099/ILL0468		Unknown	ICARDA
ILL7220	ILL5486/ILL4403	FLIP92-55L	Syria	ICARDA
ILL7537			Unknown	ICARDA
ILL7685			Unknown	ICARDA
KYE			Australia	ICARDA
MATILDA		ILL 5823	Australia	ICARDA
NORTHFIELD		ILL 5588	Jordan	ICARDA
DNEPROVSKAJA3		B 216	Ukraine	IPK GATERSLEBEN GERMANY
FRENCH GREEN			France	Landrace
01-068L-04H014	PBAFLASH/98-087L-99HS001		Australia	Pulse Breeding Australia (PBA)
02-082L-04HS005	CDCMILESTONE/BOOMER		Australia	Pulse Breeding Australia (PBA)
02-161L-05H4015	CIPAL0102/CIPAL0401		Australia	Pulse Breeding Australia (PBA)	CIPAL102 = INDIANHEAD/NORTHFIELD
02-182L-05H4005	96-047L-99R033/BOOMER		Australia	Pulse Breeding Australia (PBA)	96-047L = NUGGET/MATADOR
03-083L-1-06H4011	NIPPER/CIPAL401//PBAFLASH		Australia	Pulse Breeding Australia (PBA)	CIPAL401 = DIGGER/PALOUSE
03-090L-4-04HS001	CIPAL204/CIPAL401//BOOMER		Australia	Pulse Breeding Australia (PBA)	CIPAL204 = IH/NF//ILL6002
03-098L-3-04HS013	CIPAL205/BOOMER//PBAFLASH		Australia	Pulse Breeding Australia (PBA)	CIPAL205 = INDIANHEAD/PI374118//NORTHFIELD
03-114L-5-04HS003	96-034L-99H001/CIPAL204//CIPAL401		Australia	Pulse Breeding Australia (PBA)	96-034L = PRECOZ/NUGGET
04-190L-05HG1002-05HSHI2011	PBAFLASH/96-047L-99R060M3		Australia	Pulse Breeding Australia (PBA)	96-047L = NUGGET/MATADOR
98-019L-01H056	CAN578-28/NUGGET		Australia	Pulse Breeding Australia (PBA)
CIPAL0501	DIGGER/PALOUSE		Australia	Pulse Breeding Australia (PBA)
CIPAL0611	PRECOZ/ILL7685//CUMRA/INDIANHEAD		Australia	Pulse Breeding Australia (PBA)
CIPAL0708	96-041L-99H011/BOOMER		Australia	Pulse Breeding Australia (PBA)	96-041L = GOLD/NORTHFIELD
CIPAL0709	96-041L-99H011/BOOMER		Australia	Pulse Breeding Australia (PBA)	96-041L = GOLD/NORTHFIELD
CIPAL0714	FRENCHGREEN/NUGGET		Australia	Pulse Breeding Australia (PBA)
CIPAL0715	FRENCHGREEN/NUGGET		Australia	Pulse Breeding Australia (PBA)
CIPAL0716	96JBIND1/MATADOR		Australia	Pulse Breeding Australia (PBA)
CIPAL0717	ILL7537/NORTHFIELD		Australia	Pulse Breeding Australia (PBA)
CIPAL0719	INDIANHEAD/NUGGET		Australia	Pulse Breeding Australia (PBA)
CIPAL0723	EMERALD/ILL7685		Australia	Pulse Breeding Australia (PBA)
CIPAL0801	ILL7685/96-047L-99R060	PBA Bolt	Australia	Pulse Breeding Australia (PBA)	96-047L = NUGGET/MATADOR
CIPAL0802	98-006L-99HS068/96-047L-99R060		Australia	Pulse Breeding Australia (PBA)	98-006L = ILL7685/ILL7200
CIPAL0803	CIPAL0501/96-047L-99R099	PBA Ace	Australia	Pulse Breeding Australia (PBA)	96-047L = NUGGET/MATADOR
CIPAL0804	95-005L-98H063/BOOMER		Australia	Pulse Breeding Australia (PBA)	95-005L = NORTHFIELD/ILL5465
CIPAL0901	CIPAL0501/CIPAL0205//PBAFLASH		Australia	Pulse Breeding Australia (PBA)	CIPAL205 = INDIANHEAD/PI374118//NORTHFIELD
CIPAL0902	CIPAL0501/NIPPER//PBAFLASH		Australia	Pulse Breeding Australia (PBA)
CIPAL0903	CIPAL0202/96-047L-99R060		Australia	Pulse Breeding Australia (PBA)	96-047L = NUGGET/MATADOR
CIPAL1002	CIPAL0414/96-047L-99R060		Australia	Pulse Breeding Australia (PBA)	96-047L = NUGGET/MATADOR
PBA BLITZ	CUMRA/INDIANHEAD//CASSAB		Australia	Pulse Breeding Australia (PBA)
PBA BOUNTY	ILL6788/NUGGET		Australia	Pulse Breeding Australia (PBA)
PBA FLASH	ILL7685/NUGGET		Australia	Pulse Breeding Australia (PBA)
PBA JUMBO	ALDINGA/MATADOR		Australia	Pulse Breeding Australia (PBA)
1175s-12			Canada	University of Saskatchewan, Canada
1205M-5			Canada	University of Saskatchewan, Canada
1267M-88			Canada	University of Saskatchewan, Canada
1277D-17			Canada	University of Saskatchewan, Canada
1283d-10			Canada	University of Saskatchewan, Canada
1300M-30			Canada	University of Saskatchewan, Canada
1308M-8			Canada	University of Saskatchewan, Canada
1372s-10			Canada	University of Saskatchewan, Canada
1448S-3			Canada	University of Saskatchewan, Canada
1646S-4			Canada	University of Saskatchewan, Canada
1788S-4			Canada	University of Saskatchewan, Canada
1805S-21			Canada	University of Saskatchewan, Canada
1844S-27			Canada	University of Saskatchewan, Canada
1897T-30A			Canada	University of Saskatchewan, Canada
1913T-15			Canada	University of Saskatchewan, Canada
2154S-4			Canada	University of Saskatchewan, Canada
2187T-10			Canada	University of Saskatchewan, Canada
2265-3			Canada	University of Saskatchewan, Canada
2268-7			Canada	University of Saskatchewan, Canada
901-1-28RS			Canada	University of Saskatchewan, Canada
PRECOZ			Argentina	Unknown
INDIANHEAD		PI 606659	Canada	USDA
PALOUSE	LAIRD/PRECOZ	PI 557499	USA	USDA
PARDINA		PI 533690	Spain	USDA
PI435956			USA	USDA
RICHLEA			USA	USDA
LC00600854E			USA	USDA-ARS-GLGP
LC01600743E	ESTON/ILL-622		USA	USDA-ARS-GLGP
LC01601752T			USA	USDA-ARS-GLGP
LC02600377P			USA	USDA-ARS-GLGP
LC02601112E			USA	USDA-ARS-GLGP
LC02601144P			USA	USDA-ARS-GLGP
LC03600190T			USA	USDA-ARS-GLGP
LC03600204P			USA	USDA-ARS-GLGP
LC03600264T	TURKISHRED/ILL-30		USA	USDA-ARS-GLGP
LC03600962L			USA	USDA-ARS-GLGP
LC03601115L			USA	USDA-ARS-GLGP
LC03601127P			USA	USDA-ARS-GLGP
LC03601629P	PARDINA/PI432033		USA	USDA-ARS-GLGP
LC04600023L			USA	USDA-ARS-GLGP
LC04600246L			USA	USDA-ARS-GLGP
LC05600043T			USA	USDA-ARS-GLGP
LC05600812E			USA	USDA-ARS-GLGP
LC05600820P			USA	USDA-ARS-GLGP
LC05601303R			USA	USDA-ARS-GLGP
LC760139L			USA	USDA-ARS-GLGP
LC860443L			USA	USDA-ARS-GLGP
BORINSKAJA		IG 123615	Russian Federation	VAVILOV COLLECTION
