# Supplementary material for: Assessment of genetic variation within a global collection of lentil (Lens culinaris Medik.) cultivars and landraces using SNP markers
Source: BMC Genet. 2014 Dec 24;15:150. doi: 10.1186/s12863-014-0150-3 (PMC4300608; doi:10.1186/s12863-014-0150-3)
Supplement: Additional file 2: — Details of 384-plex SNP-OPA design: This file contains names and sequence information for all SNP markers used in the genetic diversity study. [file 12863_2014_150_MOESM2_ESM.xlsx]

## Sheet: Sheet1
Locus_Name	Sequence	Locus_Name	LG	Sequence
20000037_i2	GGGAAATGATTTGTGGTATGGACCAGACAGAGTGAAATATTTAGGACCATTTTCAGCTCAGACTCCTTCATACTTGACTGGAGAATT[C/T]CCTGGTGATTATGGATGGGACACTGCTGGTTTATCTGCTGATCCAGAAGCATTTGCCAAGAACAGGGCTCTTGAGGT	SNP_20000037	#N/A	GGGAAATGATTTGTGGTATGGACCAGACAGAGTGAAATATTTAGGACCATTTTCAGCTCAGACTCCTTCATACTTGACTGGAGAATT[C/T]CCTGGTGATTATGGATGGGACACTGCTGGTTTATCTGCTGATCCAGAAGCATTTGCCAAGAACAGGGCTCTTGAGGT
20000087_i2	ACGCACCGGGTGGACAGAACCCACCTCACATTCACCCGCGCGCAACCGAAATGGTGTTTGTTCTTGAAGGTCAACTAGATGTTGGGTTTATAACAACCGC[G/T]AATGTTTTGATCACAAAAACCATTGCTAAAGGTGAAACATTTGTGTTTCCTAAAGGTTTGGTTCATTTCCAGAAGAACAATGGTTTGGAACTTGCTACTG	SNP_20000087	#N/A	ACGCACCGGGTGGACAGAACCCACCTCACATTCACCCGCGCGCAACCGAAATGGTGTTTGTTCTTGAAGGTCAACTAGATGTTGGGTTTATAACAACCGC[G/T]AATGTTTTGATCACAAAAACCATTGCTAAAGGTGAAACATTTGTGTTTCCTAAAGGTTTGGTTCATTTCCAGAAGAACAATGGTTTGGAACTTGCTACTG
20000192_i2	GACCGGTACGCCCATGGTAGAATTTGTGAGGCATGCCCTTATGAACAGCTCCGTTCACCCTTATGTCAACATAATCACCAATGTGATAGGTTCTTAGGTA[G/T]GTGGCTAGGGCTATTGTTCCCTTCTTGCGGAAGGGACGGGAAAAGGAATCCCTTGTACGTGATCGCAATCCATGGCCGGCAGGCATGTTTTCTGCTTCTA	SNP_20000192	#N/A	GACCGGTACGCCCATGGTAGAATTTGTGAGGCATGCCCTTATGAACAGCTCCGTTCACCCTTATGTCAACATAATCACCAATGTGATAGGTTCTTAGGTA[G/T]GTGGCTAGGGCTATTGTTCCCTTCTTGCGGAAGGGACGGGAAAAGGAATCCCTTGTACGTGATCGCAATCCATGGCCGGCAGGCATGTTTTCTGCTTCTA
20000219_i2	TGATCATTCCAGCCTAGATCTTTGTTGAAGATAATTGCAGCACCAAGACTCCT[A/G]GCAGGGTTGATACCAGTTCCAGTGATGGGAATAGTGGCCAAGTGAACCAAAAACACAGCGAACCCAATTGGCAAAGGTGCCAAAAT	SNP_20000219	Lc6	TGATCATTCCAGCCTAGATCTTTGTTGAAGATAATTGCAGCACCAAGACTCCT[A/G]GCAGGGTTGATACCAGTTCCAGTGATGGGAATAGTGGCCAAGTGAACCAAAAACACAGCGAACCCAATTGGCAAAGGTGCCAAAAT
20000222_i2	AGGCTGAAGCTGTTGCAGAGGAAGTTAAGAAGAGTAGCCATGTTCAGAGAAAATTGGAACAGAGACAGAAAGACCGCCAGTTGGATCCACACATCGAAGA[A/G]CAGTTTGGTGGTGGAAGGTTGCTTGCATGCATTTCTTCCCGGCCTGGTCAATGTGGAAGGGCTGATGG	SNP_20000222	Lc2.2	AGGCTGAAGCTGTTGCAGAGGAAGTTAAGAAGAGTAGCCATGTTCAGAGAAAATTGGAACAGAGACAGAAAGACCGCCAGTTGGATCCACACATCGAAGA[A/G]CAGTTTGGTGGTGGAAGGTTGCTTGCATGCATTTCTTCCCGGCCTGGTCAATGTGGAAGGGCTGATGG
20000232_i2	ATCCCAACAGCAGAATTCTGTACAT[A/G]CAAACTTCACAAATCCTCACAAGCTCAATAATCCAAAAGGGATTGTTTATGAAATTTATTTTCACATAACTAGAGAGTGACCTCAGTCCCCCAGTAGGGA	SNP_20000232	#N/A	ATCCCAACAGCAGAATTCTGTACAT[A/G]CAAACTTCACAAATCCTCACAAGCTCAATAATCCAAAAGGGATTGTTTATGAAATTTATTTTCACATAACTAGAGAGTGACCTCAGTCCCCCAGTAGGGA
20000246_i2	CAACTGGGTTTGCTCTGGCTATTGCATCCCGTCCTGCAGTGCGGTAATCAAATGGACAATCATGCTTGTCTGAGTAGCGATGTACAGCACAGAAGAGGTT[A/G]CCACATCGACAATTAAATCCTGTCAAACCAACCCGCTTATTGCAGTTGGTGCACCGTTTAGGACCATCCTTGGGCTT	SNP_20000246	Lc4.2	CAACTGGGTTTGCTCTGGCTATTGCATCCCGTCCTGCAGTGCGGTAATCAAATGGACAATCATGCTTGTCTGAGTAGCGATGTACAGCACAGAAGAGGTT[A/G]CCACATCGACAATTAAATCCTGTCAAACCAACCCGCTTATTGCAGTTGGTGCACCGTTTAGGACCATCCTTGGGCTT
20000272_i2	CTCCGGTCACATCAAGCCCATTGGTGGCATGGTACCTCTCCAACTTACCAGGCTATAGAACTGCAGTGAGCCCACTACTCCGGGGTATTGAAGTGGGCTT[A/G]GCCCATGGGTTTTTCCTCGTAGGCCCGTTTGTGAAAGCCGGGCCTCTAAGGAACACCGAATACGCCGGAGCAGCGGGCTCTCTGGCAGCTGCTGGGCTTG	SNP_20000272	#N/A	CTCCGGTCACATCAAGCCCATTGGTGGCATGGTACCTCTCCAACTTACCAGGCTATAGAACTGCAGTGAGCCCACTACTCCGGGGTATTGAAGTGGGCTT[A/G]GCCCATGGGTTTTTCCTCGTAGGCCCGTTTGTGAAAGCCGGGCCTCTAAGGAACACCGAATACGCCGGAGCAGCGGGCTCTCTGGCAGCTGCTGGGCTTG
20000283_i2	AAAGGGAGACACAATAGAGCTACAAAGCAGTAACTTATTGCGTTTACATCATCATAACATGCTTTGATTTAGAACTAACATCAGCA[A/G]TAAAACAGGTCACACAATAAGAGAAGTTTTCATGATCATAATAGTAATTACAGAGCTCCATAATGAAAATTGAATTCATGACAAAGAGCCCTTCTATTTC	SNP_20000283	#N/A	AAAGGGAGACACAATAGAGCTACAAAGCAGTAACTTATTGCGTTTACATCATCATAACATGCTTTGATTTAGAACTAACATCAGCA[A/G]TAAAACAGGTCACACAATAAGAGAAGTTTTCATGATCATAATAGTAATTACAGAGCTCCATAATGAAAATTGAATTCATGACAAAGAGCCCTTCTATTTC
20000295_i2	ATCTTTTCAAGAACAATTCCCTTGGC[A/G]TGGGAAGATCCAGCGAAAGGCTTCTTCCATTCATTACCAAGATGAGACTTCTT	SNP_20000295	#N/A	ATCTTTTCAAGAACAATTCCCTTGGC[A/G]TGGGAAGATCCAGCGAAAGGCTTCTTCCATTCATTACCAAGATGAGACTTCTT
20000299_i2	GTACTGAATCAGTAGTCCAATCATCACCTTCAATTCTCTCTCCAAGGTATTGTTCATCAGAAGCATGCCTTGACAAGACCTCTATAATGGTCAAGTCAGT[A/T]AGAGTATCATTCTTTGGTGTGATTGTCCTCAAATACGCCTTCTCGTAGTTCTTAGCCAGATCATCATACTCAGGGGTTCCCTTCTCAGGCATGAATCTCC	SNP_20000299	#N/A	GTACTGAATCAGTAGTCCAATCATCACCTTCAATTCTCTCTCCAAGGTATTGTTCATCAGAAGCATGCCTTGACAAGACCTCTATAATGGTCAAGTCAGT[A/T]AGAGTATCATTCTTTGGTGTGATTGTCCTCAAATACGCCTTCTCGTAGTTCTTAGCCAGATCATCATACTCAGGGGTTCCCTTCTCAGGCATGAATCTCC
20000300_i2	CTCCTGCTTTTAGTTGGTCGGTTAAGAATGTATCCTCCATATGGATATTGTCCGAAATTAACAGCTGCGTGTAGCGCTGAAGCTATCCATATGAGGATGG[A/T]GCAGGCTTCAATCAACTCCTTGCGATTTTGCATCTTAAACCACCATGTAGCACTCTTCAAGTCACCATGACCCACTTGTACAAGTTCTTTCCAGAATGCT	SNP_20000300	#N/A	CTCCTGCTTTTAGTTGGTCGGTTAAGAATGTATCCTCCATATGGATATTGTCCGAAATTAACAGCTGCGTGTAGCGCTGAAGCTATCCATATGAGGATGG[A/T]GCAGGCTTCAATCAACTCCTTGCGATTTTGCATCTTAAACCACCATGTAGCACTCTTCAAGTCACCATGACCCACTTGTACAAGTTCTTTCCAGAATGCT
20000301_i2	CTGAAGCTATCCATATGAGGATGGTGCAGGCTTCAATCAACTCCTTGCGATTTTGCATCTTAAACCACCATGTAGCACTCTTCAAGTCACCATGACCCAC[C/T]TNTACAAGTTCTTTCCAGAATGCTTGGAGTTCGGCATCTTGTGCAATAGCAGCATCTGATTTGTAGTAGAAATTCACATATTCTTCAACCCACGACTTGA	SNP_20000301	Lc2.2	CTGAAGCTATCCATATGAGGATGGTGCAGGCTTCAATCAACTCCTTGCGATTTTGCATCTTAAACCACCATGTAGCACTCTTCAAGTCACCATGACCCAC[C/T]TNTACAAGTTCTTTCCAGAATGCTTGGAGTTCGGCATCTTGTGCAATAGCAGCATCTGATTTGTAGTAGAAATTCACATATTCTTCAACCCACGACTTGA
20000326_i2	CAGAAGCATGCCTTGACAAGACCTCTATAATGGTCAAGTCAGTTAGAGTATCATTCTTTGGTGTGATTGTCCTCAAATACGCCTTCTCGTAGTTCTTAGC[A/C]AGATCATCATACTCAGGGGTTCCCTTCTCAGGCATGAATCTCCTGCTTTTAGTTGGTCGGTTAAGAATGTATCCTCCATATGGATATTGTCCGAAATTAA	SNP_20000326	#N/A	CAGAAGCATGCCTTGACAAGACCTCTATAATGGTCAAGTCAGTTAGAGTATCATTCTTTGGTGTGATTGTCCTCAAATACGCCTTCTCGTAGTTCTTAGC[A/C]AGATCATCATACTCAGGGGTTCCCTTCTCAGGCATGAATCTCCTGCTTTTAGTTGGTCGGTTAAGAATGTATCCTCCATATGGATATTGTCCGAAATTAA
20000330_i2	CCTCAAGTTTTTTGATGATGTGTGGATTCACNCC[A/G]GCAATCATCTCCCTTGCAAATTCTTCATCAGTCATCCATGCAG	SNP_20000330	#N/A	CCTCAAGTTTTTTGATGATGTGTGGATTCACNCC[A/G]GCAATCATCTCCCTTGCAAATTCTTCATCAGTCATCCATGCAG
20000353_i2	GCTCGAAAAAAAGTGTATCATCGGAATCTGAACCATTCAACTTGAGAAGTCGCAATCCTATCTATTCCAATAAATTTGGAAAATTCTTTGAGATCACCCC[A/G]GAGAAAAATCCACAACTTCAAGACTTGGACATATTTGTCAATTCTGTGGAGATTA	SNP_20000353	#N/A	GCTCGAAAAAAAGTGTATCATCGGAATCTGAACCATTCAACTTGAGAAGTCGCAATCCTATCTATTCCAATAAATTTGGAAAATTCTTTGAGATCACCCC[A/G]GAGAAAAATCCACAACTTCAAGACTTGGACATATTTGTCAATTCTGTGGAGATTA
20000371_i2	TCAATCGAGAAAGCCTCAACCCGAAGCTAAAACAAACAGCTCTC[A/G]TCATGGTTTCTTCGGATCCCCGAGAGGAAGTCCTTCAAGCATGGTATATGAATGATAGCAATGAGGATCAACGACTTCCCCATCACAAAGAGCCCAAGGA	SNP_20000371	#N/A	TCAATCGAGAAAGCCTCAACCCGAAGCTAAAACAAACAGCTCTC[A/G]TCATGGTTTCTTCGGATCCCCGAGAGGAAGTCCTTCAAGCATGGTATATGAATGATAGCAATGAGGATCAACGACTTCCCCATCACAAAGAGCCCAAGGA
20000378_i2	TCCTTCAAATCGGTAAACAACTCATTGGTATCGAGGGAAGTAGA[C/T]GTATCATCAGAAGAAGAAGCTCTAGTCTGATGCAGAGAAAACTTCCGCGACTCTGAAAA	SNP_20000378	Lc7	TCCTTCAAATCGGTAAACAACTCATTGGTATCGAGGGAAGTAGA[C/T]GTATCATCAGAAGAAGAAGCTCTAGTCTGATGCAGAGAAAACTTCCGCGACTCTGAAAA
20000384_i2	AAATGGACTGTTGAGTATGAGAAAATCAGTGAGGATTTTAACCCTCCAAATGGATGGATGGACTACCTTAGTAAATGTACTAGAGA[C/T]ATTGATGCTAATCTTTCCAAAGCAAGGACCGCTTGAAAAGATTAAACAAAATTATAACAAATAGAGAAATAATGGCTTAGTGCAACCTTGGGGTTGGCAT	SNP_20000384	#N/A	AAATGGACTGTTGAGTATGAGAAAATCAGTGAGGATTTTAACCCTCCAAATGGATGGATGGACTACCTTAGTAAATGTACTAGAGA[C/T]ATTGATGCTAATCTTTCCAAAGCAAGGACCGCTTGAAAAGATTAAACAAAATTATAACAAATAGAGAAATAATGGCTTAGTGCAACCTTGGGGTTGGCAT
20000391_i2	CCTTTCATGTACTTCTCTACAACATTTGGAAGATCAGTGCGGGGTTTGTAGTTTCCATAGAAGGTGCCCTTAAGAGTCCTCTCGTTCAAGAAATTCAT[A/C]GGGTGAGTTTTGAATGCATCATCTTTACTTGGCACTCCAACAAGTACAGCAACACCCCAACC	SNP_20000391	Lc6	CCTTTCATGTACTTCTCTACAACATTTGGAAGATCAGTGCGGGGTTTGTAGTTTCCATAGAAGGTGCCCTTAAGAGTCCTCTCGTTCAAGAAATTCAT[A/C]GGGTGAGTTTTGAATGCATCATCTTTACTTGGCACTCCAACAAGTACAGCAACACCCCAACC
20000392_i2	CATCATGGACACATTCAAATGCTGAGATCATAGCCTGGATGCTCCCAGTACATTCAA[C/T]AGCACGATCCACACCTCCATTAGTCATTTCAGCAATTAC	SNP_20000392	#N/A	CATCATGGACACATTCAAATGCTGAGATCATAGCCTGGATGCTCCCAGTACATTCAA[C/T]AGCACGATCCACACCTCCATTAGTCATTTCAGCAATTAC
20000409_i2	TCTTATTCTTAAATACATTACCCTTAACCTTCATGTACATGTCATGGTACATGTGCTTGTCAATCTTCTTAGACTCACGGTACTTGCGGAGCAAACGTCT[A/G]AGCACACGCATTCTCCTCATCCAAAGGATCTTTGTTGGAAGCCTTGCCTCCCTGGTACCCTT	SNP_20000409	#N/A	TCTTATTCTTAAATACATTACCCTTAACCTTCATGTACATGTCATGGTACATGTGCTTGTCAATCTTCTTAGACTCACGGTACTTGCGGAGCAAACGTCT[A/G]AGCACACGCATTCTCCTCATCCAAAGGATCTTTGTTGGAAGCCTTGCCTCCCTGGTACCCTT
20000424_i2	GGTTGTGATGCATCAGTTTTGCTCAACAAAACTGATACCGTTGTGACCGAACAAGAAGCTTTCCCAAATATCAACTCTTTGAGAGG[A/C]TTAGATGTTATAAATCGGATCAAAACAGCAGTGGAAAATGCTTGTCCTAACACAGTTTCTTGTGCTGATATTCTTGCTCTTTCTGC	SNP_20000424	#N/A	GGTTGTGATGCATCAGTTTTGCTCAACAAAACTGATACCGTTGTGACCGAACAAGAAGCTTTCCCAAATATCAACTCTTTGAGAGG[A/C]TTAGATGTTATAAATCGGATCAAAACAGCAGTGGAAAATGCTTGTCCTAACACAGTTTCTTGTGCTGATATTCTTGCTCTTTCTGC
20000425_i2	TTACTAGTTAAGCAAAAGAAACAAGATGCATCCAGTAGTTATTATTAACATATGCTACTCCATGGATTAATGTTCCATAGAACCGAAACCCGAAATTACA[A/G]CGAAACAGACAAAGATGGCTCTCTGACCAAAACATATTTACAAACACTCGAGCTTATTACATGATTCAGCTCAGCTTGAGTGTTGCTCCACGGATTTTTA	SNP_20000425	#N/A	TTACTAGTTAAGCAAAAGAAACAAGATGCATCCAGTAGTTATTATTAACATATGCTACTCCATGGATTAATGTTCCATAGAACCGAAACCCGAAATTACA[A/G]CGAAACAGACAAAGATGGCTCTCTGACCAAAACATATTTACAAACACTCGAGCTTATTACATGATTCAGCTCAGCTTGAGTGTTGCTCCACGGATTTTTA
20000426_i2	GAAATTACAACGAAACAGACAAAGATGGCTCTCTGACCAAAACATATTTACAAACACTCGAGCTTATTACATGATTCAGCTCAGCTTGAGTGTTGCTCCA[C/G]GGATTTTTATCATCATCTAACAATAGACTAATAACCTCCTTGTATGTAAGCATTCAAGCGGTCGAGCTCTTGACGATGCTCGCCCACGACAGCACGAACG	SNP_20000426	#N/A	GAAATTACAACGAAACAGACAAAGATGGCTCTCTGACCAAAACATATTTACAAACACTCGAGCTTATTACATGATTCAGCTCAGCTTGAGTGTTGCTCCA[C/G]GGATTTTTATCATCATCTAACAATAGACTAATAACCTCCTTGTATGTAAGCATTCAAGCGGTCGAGCTCTTGACGATGCTCGCCCACGACAGCACGAACG
20000457_i2	CATCAAAGACAACATTGTGAGGAAAACCAGCATTGTTCTTGAACACAATGGTGTCTCCGGGGCTCACTGTGAAATCGTTTGGAACAAAAGCCAAACCCCC[A/G]TCACTAGCACCAAGCAAGACTTCAACAGCCAAGGCATTGCTGGCTAGCACTGCACTTGCAGCAGTGGCAACAAGAGCTACTCCGAAGTCTTTGAGTGAAG	SNP_20000457	#N/A	CATCAAAGACAACATTGTGAGGAAAACCAGCATTGTTCTTGAACACAATGGTGTCTCCGGGGCTCACTGTGAAATCGTTTGGAACAAAAGCCAAACCCCC[A/G]TCACTAGCACCAAGCAAGACTTCAACAGCCAAGGCATTGCTGGCTAGCACTGCACTTGCAGCAGTGGCAACAAGAGCTACTCCGAAGTCTTTGAGTGAAG
20000460_i2	CAACAAGAGCTACTCCGAAGTCTTTGAGTGAAGCTCTGACACAAAGCCTCGGCGATTGGGAAGATGAAGCTGGAATCTTAGCCATGGCACTAACTTTGAT[G/T]GCTGCGTTTGCCTTAAGTCCTGTGAATGATGGAATAGCAACGGTGGTGGAAGTAACTGTGGCCATTTTTTCTCAAGAGTGATTAGTTTCTTCTCTACTGA	SNP_20000460	#N/A	CAACAAGAGCTACTCCGAAGTCTTTGAGTGAAGCTCTGACACAAAGCCTCGGCGATTGGGAAGATGAAGCTGGAATCTTAGCCATGGCACTAACTTTGAT[G/T]GCTGCGTTTGCCTTAAGTCCTGTGAATGATGGAATAGCAACGGTGGTGGAAGTAACTGTGGCCATTTTTTCTCAAGAGTGATTAGTTTCTTCTCTACTGA
20000462_i2	TTAATAAGAGCACATGATCGAGAAACAAGTTCAATGTCATTTCCATCCAAAACAACCTCATCCTTCACCTTCTCAGATCGAAGAATTGA[A/G]ACTCCATCAAGCAAGTCCACTTTCCTCACCT	SNP_20000462	#N/A	TTAATAAGAGCACATGATCGAGAAACAAGTTCAATGTCATTTCCATCCAAAACAACCTCATCCTTCACCTTCTCAGATCGAAGAATTGA[A/G]ACTCCATCAAGCAAGTCCACTTTCCTCACCT
20000464_i2	ACCTTCTTTTCACCGAGAAAGTTACGGATCTCAATGGACTTGTTGTCATTNGT[A/G]ATGCTAGCATTGATGGGAAAATGAGCATACACAAACCTCATCTTGTAGCGGAATCCCTTGGTGACACCAGTGATGAGATTCTCAACATGGCTGAGAGCGG	SNP_20000464	#N/A	ACCTTCTTTTCACCGAGAAAGTTACGGATCTCAATGGACTTGTTGTCATTNGT[A/G]ATGCTAGCATTGATGGGAAAATGAGCATACACAAACCTCATCTTGTAGCGGAATCCCTTGGTGACACCAGTGATGAGATTCTCAACATGGCTGAGAGCGG
20000494_i2	TTCTGTTGAACAAAACTTCTACTATTGTGACTGAACAAGAGGCTTTTCCAAATATCAACTCTTTAAGAGGTTTAGATGTTATAAATCAGATCAAAACTGA[A/G]GTGGAAAGTGCTTGTCCAAACAAAGTTTCTTGTGCTGATATTCTTACACTTTCTGCCGGAATATCTTCCGT	SNP_20000494	Lc4.1	TTCTGTTGAACAAAACTTCTACTATTGTGACTGAACAAGAGGCTTTTCCAAATATCAACTCTTTAAGAGGTTTAGATGTTATAAATCAGATCAAAACTGA[A/G]GTGGAAAGTGCTTGTCCAAACAAAGTTTCTTGTGCTGATATTCTTACACTTTCTGCCGGAATATCTTCCGT
20000504_i2	CATAATCAAGCTTATTCTGAGTCTCGTCAAGCAATCCATAACGGAACATTCTTCGAAGCAAAGCTTCACCTTCAAAAATCCTACGCGGATTCTTCTCGTC[A/G]AGAGTAAGAAGGTTTCTCGCATTGTTCCTGATTCGACTCAGAGCGTATTGCACTCTCCAGAGTTCACGTTTGCACCTGAGTCCGTATTCACCCACAAGCT	SNP_20000504	#N/A	CATAATCAAGCTTATTCTGAGTCTCGTCAAGCAATCCATAACGGAACATTCTTCGAAGCAAAGCTTCACCTTCAAAAATCCTACGCGGATTCTTCTCGTC[A/G]AGAGTAAGAAGGTTTCTCGCATTGTTCCTGATTCGACTCAGAGCGTATTGCACTCTCCAGAGTTCACGTTTGCACCTGAGTCCGTATTCACCCACAAGCT
20000505_i2	TCGCATTGTTCCTGATTCGACTCAGAGCGTATTGCACTCTCCAGAGTTCACGTTTGCACCTGAGTCCGTATTCACCCACAAGCTTCAACTCTGCATCTAA[A/C]CGCTCCTTCTCGTATGGACGACGAGGTTTCTTAAACGTTTTTCCATAGTTGCGGTA	SNP_20000505	Lc6	TCGCATTGTTCCTGATTCGACTCAGAGCGTATTGCACTCTCCAGAGTTCACGTTTGCACCTGAGTCCGTATTCACCCACAAGCTTCAACTCTGCATCTAA[A/C]CGCTCCTTCTCGTATGGACGACGAGGTTTCTTAAACGTTTTTCCATAGTTGCGGTA
20000512_i2	AGGTGAGGAAAGTGGACTTGCTTGATGGAGTTTCAATTCTTCGATCTGAGAAGGTGAAGGATGAGGTTGTTTTGGATGGAAATGA[C/T]ATNGAACTTGTTTCTCGATCATGTGCTCTTATTAA	SNP_20000512	#N/A	AGGTGAGGAAAGTGGACTTGCTTGATGGAGTTTCAATTCTTCGATCTGAGAAGGTGAAGGATGAGGTTGTTTTGGATGGAAATGA[C/T]ATNGAACTTGTTTCTCGATCATGTGCTCTTATTAA
20000529_i2	CAGAACACATGTGAATTGGTATTATAACATTGAAAAAAACAACAAACACCGGTAGAA[C/T]AGTGACTCACCGGGCATAAATGTGAGCATACATAGATTCATTGATTATACAGAGTCTAAAATTACATTGAAGGAAACCCCTGCAAAGTAAGCTTATTTAA	SNP_20000529	#N/A	CAGAACACATGTGAATTGGTATTATAACATTGAAAAAAACAACAAACACCGGTAGAA[C/T]AGTGACTCACCGGGCATAAATGTGAGCATACATAGATTCATTGATTATACAGAGTCTAAAATTACATTGAAGGAAACCCCTGCAAAGTAAGCTTATTTAA
20000537_i2	CTGGACATGTTAAGTCACCGGTTTTTCCGAGTCTTACGCCTCCGCCGGGAGGGCCACGGATGGCTGGCAAGATGTAGTATTGACCACCTGGGAAAATGGG[C/T]TTGCCATTTATGTCCACCACTTGCTCAACATCATCATTTGAGAAAGCTAGTGAGACATTGGTGATGAAAACAAAGAGGAGAAAGGAAAGGGTGAGTAGTG	SNP_20000537	Lc4.1	CTGGACATGTTAAGTCACCGGTTTTTCCGAGTCTTACGCCTCCGCCGGGAGGGCCACGGATGGCTGGCAAGATGTAGTATTGACCACCTGGGAAAATGGG[C/T]TTGCCATTTATGTCCACCACTTGCTCAACATCATCATTTGAGAAAGCTAGTGAGACATTGGTGATGAAAACAAAGAGGAGAAAGGAAAGGGTGAGTAGTG
20000538_i2	CGGATGGCTGGCAAGATGTAGTATTGACCACCTGGGAAAATGGGTTTGCCATTTATGTCCACCACTTGCTCAACATCATCATTTGAGAAAGCTAGTGAGA[C/G]ATTGGTGATGAAAACAAAGAGGAGAAAGGAAAGGGTGAGTAGTGAAACAGGTTTCATGGTTAG	SNP_20000538	#N/A	CGGATGGCTGGCAAGATGTAGTATTGACCACCTGGGAAAATGGGTTTGCCATTTATGTCCACCACTTGCTCAACATCATCATTTGAGAAAGCTAGTGAGA[C/G]ATTGGTGATGAAAACAAAGAGGAGAAAGGAAAGGGTGAGTAGTGAAACAGGTTTCATGGTTAG
20000553_i2	CAGAGCCAACAATCTATCTTATCTGGATTCAGCAAGAAC[A/G]TTCTAGAGGCTTCCTTCAATACCAATTATGAAGAGATAGAGAAGATTCTCTTCGAAGAGCATGAGAAAGAGACGCATCACAGGAAAGACCTTAAGGATAG	SNP_20000553	Lc6	CAGAGCCAACAATCTATCTTATCTGGATTCAGCAAGAAC[A/G]TTCTAGAGGCTTCCTTCAATACCAATTATGAAGAGATAGAGAAGATTCTCTTCGAAGAGCATGAGAAAGAGACGCATCACAGGAAAGACCTTAAGGATAG
20000556_i2	ACAAAAGCAAACCCCCATCACTAGCACCAAGCAAGACTTCAACAGCCAAGGCATTGCTAGCTAGCACTGCACTTGCAGCAGTGGCAACAAGAGCTACTCC[A/G]AAGTCTTTGAGTGAAGCTCTGACACAAAGCCTCGGCGATTGGGAAGTTGAAGCTGGAACCTTAGCCATGGCACTAACTTTGATTGCTGCGTTTGCCTTAA	SNP_20000556	#N/A	ACAAAAGCAAACCCCCATCACTAGCACCAAGCAAGACTTCAACAGCCAAGGCATTGCTAGCTAGCACTGCACTTGCAGCAGTGGCAACAAGAGCTACTCC[A/G]AAGTCTTTGAGTGAAGCTCTGACACAAAGCCTCGGCGATTGGGAAGTTGAAGCTGGAACCTTAGCCATGGCACTAACTTTGATTGCTGCGTTTGCCTTAA
20000557_i2	TGATTGCTGCGTTTGCCTTAAGTCCTGTGAATGATGGAATGGCAACGGTGGTGGAAGTAACTGTGGCCATTTTTTCTCAAGAGTGATTAGTTTCTTCTCT[A/T]CTGAATTTGTTTGTGTTTGAAGGGAATCGAAAGAGAGACACACAGAGTGATTTCTTATAGAATGGATGATAAAGGTGTGGATTGGGTTTTGTGTGGCTAA	SNP_20000557	#N/A	TGATTGCTGCGTTTGCCTTAAGTCCTGTGAATGATGGAATGGCAACGGTGGTGGAAGTAACTGTGGCCATTTTTTCTCAAGAGTGATTAGTTTCTTCTCT[A/T]CTGAATTTGTTTGTGTTTGAAGGGAATCGAAAGAGAGACACACAGAGTGATTTCTTATAGAATGGATGATAAAGGTGTGGATTGGGTTTTGTGTGGCTAA
20000559_i2	ACGACCTAATCGAAAAAGAGAAACGCCGTCAATGCCGCGGAATCGAACTCATAGCCTCCGAGAATTTCACCTCCTTCGCCGTCATCGAAGCTCTCGGAAG[C/T]GCTCTCACCAACAAATACTCCGAAGGAATGCCCGGTAACCGTTACTACGGCGGTAACGAGTTCATCGACCAGATTGAAAACCTCTGCCGCTCACGCGCTC	SNP_20000559	Lc6	ACGACCTAATCGAAAAAGAGAAACGCCGTCAATGCCGCGGAATCGAACTCATAGCCTCCGAGAATTTCACCTCCTTCGCCGTCATCGAAGCTCTCGGAAG[C/T]GCTCTCACCAACAAATACTCCGAAGGAATGCCCGGTAACCGTTACTACGGCGGTAACGAGTTCATCGACCAGATTGAAAACCTCTGCCGCTCACGCGCTC
20000565_i2	TACTGAAGGCTCTTGATGCATTGAATGACCCAAATGGATCGAACAAATCGGCAATAGCAAACTACATAGAATCAATTTACGGCGAACTACCAGAAGGGCA[C/T]GCAGTTCTTCTTACATATCATCTGAACCAGATGAAAGAGAGTGGTGACCTTGTTTTCGCAAAGAACAACTACTCAAAGCCTGATCCAAGTGCTCCACCGA	SNP_20000565	Lc5.1	TACTGAAGGCTCTTGATGCATTGAATGACCCAAATGGATCGAACAAATCGGCAATAGCAAACTACATAGAATCAATTTACGGCGAACTACCAGAAGGGCA[C/T]GCAGTTCTTCTTACATATCATCTGAACCAGATGAAAGAGAGTGGTGACCTTGTTTTCGCAAAGAACAACTACTCAAAGCCTGATCCAAGTGCTCCACCGA
20000566_i2	CTTCAGCTGTCGTGTCTCCACCGAGGCCAAGGGGTCGCCCACCTAAGGATCCTAATGCTCCACCGAAGACCCCCAAGACTTCTGGAAGTGGTAGGCCAAG[A/G]GGTAGGCCAAAGAAGATTGCAAGAACTGAGGATGTT	SNP_20000566	#N/A	CTTCAGCTGTCGTGTCTCCACCGAGGCCAAGGGGTCGCCCACCTAAGGATCCTAATGCTCCACCGAAGACCCCCAAGACTTCTGGAAGTGGTAGGCCAAG[A/G]GGTAGGCCAAAGAAGATTGCAAGAACTGAGGATGTT
20000572_i2	GAAGATGCCATACACCCTACTTTATCCTTCTAGTGAGGAAGGATTGACTTGCAGAGGCATTCCAAACAGTATCTCCATCTAAGAAGGGCATGGATATTAT[G/T]TTGCTGCTTTGAATAACAGATGAGA	SNP_20000572	#N/A	GAAGATGCCATACACCCTACTTTATCCTTCTAGTGAGGAAGGATTGACTTGCAGAGGCATTCCAAACAGTATCTCCATCTAAGAAGGGCATGGATATTAT[G/T]TTGCTGCTTTGAATAACAGATGAGA
20000595_i2	ATCAGATCTGGAGAAGTATAGCTTTCGCAGCGTTCGCGTTTGCGCTTCTCTCCCAATCGGTCTCCGCAGACGACGTCGTTGTGCTCTCCGAAGA[G/T]AATTTCGAGAACGAAGTTGGTCAAGACAAAGGAGCTCTCGTTGAGTTCTACGCCCCTTGGT	SNP_20000595	#N/A	ATCAGATCTGGAGAAGTATAGCTTTCGCAGCGTTCGCGTTTGCGCTTCTCTCCCAATCGGTCTCCGCAGACGACGTCGTTGTGCTCTCCGAAGA[G/T]AATTTCGAGAACGAAGTTGGTCAAGACAAAGGAGCTCTCGTTGAGTTCTACGCCCCTTGGT
20000604_i2	TTTAACGATCTTATTATATATTAGAACAATCATGGGGGTAATGAAAGATTATTCTGTGCCCCATTGTATGTAGTTTACATGAGATCGATTTTGAGGAGGA[C/T]GAGAACTTTTACAAATCTGTTTCTTTCTTGGTTTATGGTAT	SNP_20000604	#N/A	TTTAACGATCTTATTATATATTAGAACAATCATGGGGGTAATGAAAGATTATTCTGTGCCCCATTGTATGTAGTTTACATGAGATCGATTTTGAGGAGGA[C/T]GAGAACTTTTACAAATCTGTTTCTTTCTTGGTTTATGGTAT
20000615_i2	CAGGGCCAGCAAGACCAACAGAAGAAGTAGCGGAAGGTTT[A/T]GCGTGAAGAAGAACAAGCTTGAAAACGGAATTGTTGTTGTTGAAGAAATGATCAAGAGTCCATTTGAGAGCGTAAGCACTGTGTTCACTCTCGTCGATTG	SNP_20000615	#N/A	CAGGGCCAGCAAGACCAACAGAAGAAGTAGCGGAAGGTTT[A/T]GCGTGAAGAAGAACAAGCTTGAAAACGGAATTGTTGTTGTTGAAGAAATGATCAAGAGTCCATTTGAGAGCGTAAGCACTGTGTTCACTCTCGTCGATTG
20000616_i2	TCCTTAACCGACCAACTAAGAGCAGGAGATTCATGCCTGAGAAAGGTACCCCTGAGTATGAAGAGCTTGCTAAGGACTACCAGAAGGGGTATCTACGGAC[A/G]ATCACGCCAAAGAACGATACCCTTACAGACCTGACCATCATAGAGGTACTATCAAGGCATGCTTCTGATGAACAATACCTCGGACAGAGAATCGAAGGTG	SNP_20000616	#N/A	TCCTTAACCGACCAACTAAGAGCAGGAGATTCATGCCTGAGAAAGGTACCCCTGAGTATGAAGAGCTTGCTAAGGACTACCAGAAGGGGTATCTACGGAC[A/G]ATCACGCCAAAGAACGATACCCTTACAGACCTGACCATCATAGAGGTACTATCAAGGCATGCTTCTGATGAACAATACCTCGGACAGAGAATCGAAGGTG
20000617_i2	AGAGCAGGAGATTCATGCCTGAGAAAGGTACCCCTGAGTATGAAGAGCTTGCTAAGGACTACCAGAAGGGGTATCTACGGACGATCACGCCAAAGAACGA[C/T]ACCCTTACAGACCTGACCATCATAGAGGTACTATCAAGGCATGCTTCTGATGAACAATACCTCGGACAGAGAATCGAAGGTGATCTCTGGACTACTGATT	SNP_20000617	#N/A	AGAGCAGGAGATTCATGCCTGAGAAAGGTACCCCTGAGTATGAAGAGCTTGCTAAGGACTACCAGAAGGGGTATCTACGGACGATCACGCCAAAGAACGA[C/T]ACCCTTACAGACCTGACCATCATAGAGGTACTATCAAGGCATGCTTCTGATGAACAATACCTCGGACAGAGAATCGAAGGTGATCTCTGGACTACTGATT
20000642_i2	AGAAGGAGCCCAAATTCCTAAAGAATGGTGATGCTGGTATTGTTAAGATGATTCCCACCAAGCCCATGGTGGTTGAGACTTTCTCTGAATATCCTCCACT[C/T]GGNCGTTTTGCTGTCAGAGACATGCGTCAAACTGTGGCTGTTGGGGTCATTAAGGGTGTGGAGAAGAAGGAT	SNP_20000642	#N/A	AGAAGGAGCCCAAATTCCTAAAGAATGGTGATGCTGGTATTGTTAAGATGATTCCCACCAAGCCCATGGTGGTTGAGACTTTCTCTGAATATCCTCCACT[C/T]GGNCGTTTTGCTGTCAGAGACATGCGTCAAACTGTGGCTGTTGGGGTCATTAAGGGTGTGGAGAAGAAGGAT
20000643_i2	AGGAGCCCAAATTCCTAAAGAATGGTGATGCTGGTATTGTTAAGATGATTCCCACCAAGCCCATGGTGGTTGAGACTTTCTCTGAATATCCTCCACTNGG[C/T]CGTTTTGCTGTCAGAGACATGCGTCAAACTGTGGCTGTTGGGGTCATTAAGGGTGTGGAGAAGAAGGAT	SNP_20000643	#N/A	AGGAGCCCAAATTCCTAAAGAATGGTGATGCTGGTATTGTTAAGATGATTCCCACCAAGCCCATGGTGGTTGAGACTTTCTCTGAATATCCTCCACTNGG[C/T]CGTTTTGCTGTCAGAGACATGCGTCAAACTGTGGCTGTTGGGGTCATTAAGGGTGTGGAGAAGAAGGAT
20000659_i2	AGTTGAAAGTCCATTAAAAATGAATGGACTTCC[A/G]ATGAGTGTTTACGCGCCCGAGACAGTCGGGTGCGTAGTTGTTGACCGTGAAGGAAGGTGCGCTGCAGCCACGTCCACTGGTGGGCTAATGAACAAAATGG	SNP_20000659	#N/A	AGTTGAAAGTCCATTAAAAATGAATGGACTTCC[A/G]ATGAGTGTTTACGCGCCCGAGACAGTCGGGTGCGTAGTTGTTGACCGTGAAGGAAGGTGCGCTGCAGCCACGTCCACTGGTGGGCTAATGAACAAAATGG
20000672_i2	AAAATCGGAGATGGCGTGTTTGGGTCTAGCTCAGGTGGGGTGAATCCAACTGGTGCTTCTTTTGTTGCTACATCGGTTACCACATCGGTTTTGTCTTCTG[C/T]TGCAGAAATTTTAGTTGTTCTTGGTGTGAATTTGGTGGGTTTGAGAGAGATGAAAGATAGAGTTGATGGTTGTTTGGATGATTTAGGAGTTGAGAGTGGT	SNP_20000672	Lc5.1	AAAATCGGAGATGGCGTGTTTGGGTCTAGCTCAGGTGGGGTGAATCCAACTGGTGCTTCTTTTGTTGCTACATCGGTTACCACATCGGTTTTGTCTTCTG[C/T]TGCAGAAATTTTAGTTGTTCTTGGTGTGAATTTGGTGGGTTTGAGAGAGATGAAAGATAGAGTTGATGGTTGTTTGGATGATTTAGGAGTTGAGAGTGGT
20000674_i2	TGGGGTGAATCCAACTGGTGCTTCTTTTGTTGCTACATCGGTTACCACATCGGTTTTGTCTTCTGCTGCAGAAATTTTAGTTGTTCTTGGTGTGAATTTG[A/G]TGGGTTTGAGAGAGATGAAAGATAGAGTTGATGGTTGTTTGGATGATTTAGGAGTTGAGAGTGGTGGAGTGAAGAGAGAGGCTTGTGTTGCCATTGCCAT	SNP_20000674	Lc5.1	TGGGGTGAATCCAACTGGTGCTTCTTTTGTTGCTACATCGGTTACCACATCGGTTTTGTCTTCTGCTGCAGAAATTTTAGTTGTTCTTGGTGTGAATTTG[A/G]TGGGTTTGAGAGAGATGAAAGATAGAGTTGATGGTTGTTTGGATGATTTAGGAGTTGAGAGTGGTGGAGTGAAGAGAGAGGCTTGTGTTGCCATTGCCAT
20000712_i2	TAGCATAAATTATTTCAAACCCAACTCAGATAAGAAGCAACACAGACGCAACAGTGATACCGATGACTGCTAAGGTGGCAACAACTGAACCTTGGTCAAA[C/G]GATTTGTCCAAGCTTGTTCTTGAGAAATGCTGGAAAGCCAAATACGCTGCAATCAATAAAGAAATTGCAGCACCTTCTTTTGTGTCCCT	SNP_20000712	Lc1	TAGCATAAATTATTTCAAACCCAACTCAGATAAGAAGCAACACAGACGCAACAGTGATACCGATGACTGCTAAGGTGGCAACAACTGAACCTTGGTCAAA[C/G]GATTTGTCCAAGCTTGTTCTTGAGAAATGCTGGAAAGCCAAATACGCTGCAATCAATAAAGAAATTGCAGCACCTTCTTTTGTGTCCCT
20000733_i2	CAGGACAAATTGGGTATGCTCTTGTCCCTATGATTGCTAGGGGAGTGATGCTGGGACCTGACCAGCCTGTAATCCTCCACATGCTTGATATCGCACC[C/T]GCAGCCGAGGCACTGAATGGTGTTAAAATGGAGTTGGTGGATGCTGCTTTCCCTCTTCTTAAAGG	SNP_20000733	#N/A	CAGGACAAATTGGGTATGCTCTTGTCCCTATGATTGCTAGGGGAGTGATGCTGGGACCTGACCAGCCTGTAATCCTCCACATGCTTGATATCGCACC[C/T]GCAGCCGAGGCACTGAATGGTGTTAAAATGGAGTTGGTGGATGCTGCTTTCCCTCTTCTTAAAGG
20000745_i2	ACTTGATCCCAGCATCAGACATCTGTTTCCAGATGGATGCCCTTAGATCAGCAGACACCTTCTTCAAATCCTCAGCACTACTTTTACCATCCCAGAATGA[C/T]TCCAAAGCAAACTTCAATTCTCTCTTGGGACCCACGCGAGGGTATCCAACAATATGAGATGCCATT	SNP_20000745	Lc1	ACTTGATCCCAGCATCAGACATCTGTTTCCAGATGGATGCCCTTAGATCAGCAGACACCTTCTTCAAATCCTCAGCACTACTTTTACCATCCCAGAATGA[C/T]TCCAAAGCAAACTTCAATTCTCTCTTGGGACCCACGCGAGGGTATCCAACAATATGAGATGCCATT
20000752_i2	CAAACAAAATGGCATCGTATTCTATTTCAAAACAGTATAAAAACCACAACATCTTCATATATTTTCATTTTCGAAACAGCTCATGAAACAACACAAGG[G/T]ATCCATACGTCTTTTCCTTCTCAAAACAGCGAGACAAATAACCATACAGCACAAGATCTAACTTCTTTCATCTTTCAAAACAGTCGGACCAAACTTATTC	SNP_20000752	#N/A	CAAACAAAATGGCATCGTATTCTATTTCAAAACAGTATAAAAACCACAACATCTTCATATATTTTCATTTTCGAAACAGCTCATGAAACAACACAAGG[G/T]ATCCATACGTCTTTTCCTTCTCAAAACAGCGAGACAAATAACCATACAGCACAAGATCTAACTTCTTTCATCTTTCAAAACAGTCGGACCAAACTTATTC
20000790_i2	GCCTAAGCAAATTAATGAGATTAAAGACTTCCTCCTCACTGCGCGGAG[A/G]AAGGATGCGCGCTCTGTGAAAATCAAGAAATGCAAAGATGTGGTCAAGTTCAAGGTTCGATGCTCCAAGTATCTTTACACCCTTTGTGTGTTTGATACTG	SNP_20000790	Lc1	GCCTAAGCAAATTAATGAGATTAAAGACTTCCTCCTCACTGCGCGGAG[A/G]AAGGATGCGCGCTCTGTGAAAATCAAGAAATGCAAAGATGTGGTCAAGTTCAAGGTTCGATGCTCCAAGTATCTTTACACCCTTTGTGTGTTTGATACTG
20000799_i2	AGCCTTCCAGGTGACTATGGATTTGACCCTCTAGGACTATCAGACCCTGAAGGNAC[A/T]GGAGGTTTCATTGAGCCAAGATGGCTAGCATACGGCGAGATAATCAACGGTCGCTTCGCAATGTTGGGAGCAGTCGGAGCTATAGCGCCTGAAATACTCG	SNP_20000799	#N/A	AGCCTTCCAGGTGACTATGGATTTGACCCTCTAGGACTATCAGACCCTGAAGGNAC[A/T]GGAGGTTTCATTGAGCCAAGATGGCTAGCATACGGCGAGATAATCAACGGTCGCTTCGCAATGTTGGGAGCAGTCGGAGCTATAGCGCCTGAAATACTCG
20000803_i2	GGGCAGACAATTACACACTCTTTGTCTTAGAAATGTCACTCATGGGATTTGCAGAACACAGAAGATTCCAAGATTGGTCCAAACCTGGCTCCATGGGAAA[A/G]CAATACTTCTTAGGACTTGAAAAAGGTCTTGGAGGTTCTGGTAATCCTGCTTACCCTGGTGGACCTTTCTTTAACCCTCTCGGTTTCGGCAAAGATGAGA	SNP_20000803	#N/A	GGGCAGACAATTACACACTCTTTGTCTTAGAAATGTCACTCATGGGATTTGCAGAACACAGAAGATTCCAAGATTGGTCCAAACCTGGCTCCATGGGAAA[A/G]CAATACTTCTTAGGACTTGAAAAAGGTCTTGGAGGTTCTGGTAATCCTGCTTACCCTGGTGGACCTTTCTTTAACCCTCTCGGTTTCGGCAAAGATGAGA
20000811_i2	ATTCATCAACACATTTATTCATCAAAGTTGTTTTTCCTTGAGTTGA[A/C]GATTCCATAAACATGGCTTCCATTGCTGCTTCAACTGCAGCTGCTTCACTTGGAATGTCAGAAATGCTTGGAACTCAAATTAAATTCAGTGGTGCAACAA	SNP_20000811	Lc4.1	ATTCATCAACACATTTATTCATCAAAGTTGTTTTTCCTTGAGTTGA[A/C]GATTCCATAAACATGGCTTCCATTGCTGCTTCAACTGCAGCTGCTTCACTTGGAATGTCAGAAATGCTTGGAACTCAAATTAAATTCAGTGGTGCAACAA
20000819_i2	GCATCCAAACCCATTAGAAAAAGCTCAAAAGTATTAAACATCCCATGAAACAAATTCCTACTACAATTGTAGCAACCAACATGTCCTAAATCATAATACA[A/T]GAACACAAATTCAAGTTGTTTCGGAAGAGGACTCGAAATAAAAGCTAGATAATATTCACCCCTGCATCCAGAAATACCGATCCAAAA	SNP_20000819	Lc5.1	GCATCCAAACCCATTAGAAAAAGCTCAAAAGTATTAAACATCCCATGAAACAAATTCCTACTACAATTGTAGCAACCAACATGTCCTAAATCATAATACA[A/T]GAACACAAATTCAAGTTGTTTCGGAAGAGGACTCGAAATAAAAGCTAGATAATATTCACCCCTGCATCCAGAAATACCGATCCAAAA
20000822_i2	CCACCAAATTTCTTTATTGTCTTCATAATCTTCTCACTCAGGTGGAGGATCACTCTGTGGAGTCTTG[C/T]GCAATTTGGAGGTCACATCATCATACCCTTCTTCCTTAGCTTTTTCAACAAGTTGATTGTAGATTTCATCCTCCAAATGGGTTTCTCTGCATAATATC	SNP_20000822	Lc2.2	CCACCAAATTTCTTTATTGTCTTCATAATCTTCTCACTCAGGTGGAGGATCACTCTGTGGAGTCTTG[C/T]GCAATTTGGAGGTCACATCATCATACCCTTCTTCCTTAGCTTTTTCAACAAGTTGATTGTAGATTTCATCCTCCAAATGGGTTTCTCTGCATAATATC
20000825_i2	ACTTGACCTTGAGTTTGGCTTCATCGCTATTAGGGTTAGCCTTATAAGCACTTCCTTCTATGGAGTTTCTTTTCCCATTATTCCATGTCTCGTTGAGGAC[A/G]TGAACAGTTCCATCGCTGTTNAGAGTGTATGTGGCTCTGGTGTTCTCACTGTTTTTGGGTTGAAAAAACGAAGGAAAAGAAGCAATCTCGTACCACCGAC	SNP_20000825	Lc2.2	ACTTGACCTTGAGTTTGGCTTCATCGCTATTAGGGTTAGCCTTATAAGCACTTCCTTCTATGGAGTTTCTTTTCCCATTATTCCATGTCTCGTTGAGGAC[A/G]TGAACAGTTCCATCGCTGTTNAGAGTGTATGTGGCTCTGGTGTTCTCACTGTTTTTGGGTTGAAAAAACGAAGGAAAAGAAGCAATCTCGTACCACCGAC
20000831_i2	GAATTTGAACCCAGACCAAGTGCTACAAAGTATGACGGCG[A/G]TGAGAGTTATGAAAATAAGAAACTACCGGTGAATGGTGAGTTTGAACCCATACCAAGTGTTACAAAGTATGACGGCGATGAGAGTTATAAAAGTATGAAA	SNP_20000831	#N/A	GAATTTGAACCCAGACCAAGTGCTACAAAGTATGACGGCG[A/G]TGAGAGTTATGAAAATAAGAAACTACCGGTGAATGGTGAGTTTGAACCCATACCAAGTGTTACAAAGTATGACGGCGATGAGAGTTATAAAAGTATGAAA
20000834_i2	AGTATGAAACTACCGATGAATGGTGAGTTTGAACCCATACCAAGTGTTACAAGGTATGACGGAGATGATGGTTATAAAAGTATGAAATTACCCGTGAATG[A/G]TGAGTTTGAACCAAGACCAAGTGCTACAAAGTATGATGGTAATGATTATAAAACTATGAAGCTGCATGTGAATGATGAATTTGAACCTAGGCCAAGCGCC	SNP_20000834	#N/A	AGTATGAAACTACCGATGAATGGTGAGTTTGAACCCATACCAAGTGTTACAAGGTATGACGGAGATGATGGTTATAAAAGTATGAAATTACCCGTGAATG[A/G]TGAGTTTGAACCAAGACCAAGTGCTACAAAGTATGATGGTAATGATTATAAAACTATGAAGCTGCATGTGAATGATGAATTTGAACCTAGGCCAAGCGCC
20000860_i2	AGACAAAGGCCGGAGATGCTGCCAAGGCTGGAAAGAAGAAATAAGCTTTCAGATATTTT[A/G]TTATGAAATTAAAGTTATTTTGCTGTTGGTATTTTCTTGAGGCTATTTCATAGTCTTA	SNP_20000860	#N/A	AGACAAAGGCCGGAGATGCTGCCAAGGCTGGAAAGAAGAAATAAGCTTTCAGATATTTT[A/G]TTATGAAATTAAAGTTATTTTGCTGTTGGTATTTTCTTGAGGCTATTTCATAGTCTTA
20000870_i2	ACTTGGTTTCGTATGGATAGGAAGGATATTTGG[A/C]CAGAAGCATTTCAATGATTTGAGACCAGTGGGCTACTGTACTTGAACAAATAAGCCTGCCAGATACTTTGGGCTCCTCCATAGCCAATAAATGGGCAGAA	SNP_20000870	Lc5.1	ACTTGGTTTCGTATGGATAGGAAGGATATTTGG[A/C]CAGAAGCATTTCAATGATTTGAGACCAGTGGGCTACTGTACTTGAACAAATAAGCCTGCCAGATACTTTGGGCTCCTCCATAGCCAATAAATGGGCAGAA
20000871_i2	TTTGGACAGAAGCATTTCAATGATTTGAGACCAGTGGGCTACTGTACTTGAACAAATAAGCCTGCCAGATACTTTGGGCTCCTCCATAGCCAATAAATGG[A/G]CAGAAATAACGTCATCTATATGGACAAAGCCCACTGTTGTGTTCGGGTAATCTCCT	SNP_20000871	Lc5.1	TTTGGACAGAAGCATTTCAATGATTTGAGACCAGTGGGCTACTGTACTTGAACAAATAAGCCTGCCAGATACTTTGGGCTCCTCCATAGCCAATAAATGG[A/G]CAGAAATAACGTCATCTATATGGACAAAGCCCACTGTTGTGTTCGGGTAATCTCCT
20000888_i2	AAGATGCTCCAAATCCCAAACCACCAAGTTTAAGAACATGAGCAGCGAGTTTATGAGCAGCTTCACCCAAGTCTCTGAAATCTGAGTTGATCAACTGAGC[A/T]GCTTCATCTTGAAAATTCATCTTATTCCACATTTTCT	SNP_20000888	#N/A	AAGATGCTCCAAATCCCAAACCACCAAGTTTAAGAACATGAGCAGCGAGTTTATGAGCAGCTTCACCCAAGTCTCTGAAATCTGAGTTGATCAACTGAGC[A/T]GCTTCATCTTGAAAATTCATCTTATTCCACATTTTCT
20000908_i2	AAGAAGAAGATCACTTGTTAAACGCCGAACATCACTTCACTTCCTTCAAGTCAAAGTTCAGCAAAAGCTACGCAACGAAAGAGGAACACGATTACCGATT[C/T]GGCGTGTTCAAGTCGAATCTCATCAAAGCGAAGCTCCACCAGAAGCTCGATCCTACCGCGGAGCACGGAGTCACCAAATTCTCCGATTTAACGGCGTCTG	SNP_20000908	#N/A	AAGAAGAAGATCACTTGTTAAACGCCGAACATCACTTCACTTCCTTCAAGTCAAAGTTCAGCAAAAGCTACGCAACGAAAGAGGAACACGATTACCGATT[C/T]GGCGTGTTCAAGTCGAATCTCATCAAAGCGAAGCTCCACCAGAAGCTCGATCCTACCGCGGAGCACGGAGTCACCAAATTCTCCGATTTAACGGCGTCTG
20000912_i2	TGAAGGAAAAGCCTTACTGGATCATTAAGAACTCTTGGGGGCAGAATTGGGGAGAGCAAGGATATTACAAGATCTGCAGAGGTAGAAATGTATGTGGAGT[C/G]GACTCAATGGTTTCAACTGTAGCTGCAGCTCAATC	SNP_20000912	#N/A	TGAAGGAAAAGCCTTACTGGATCATTAAGAACTCTTGGGGGCAGAATTGGGGAGAGCAAGGATATTACAAGATCTGCAGAGGTAGAAATGTATGTGGAGT[C/G]GACTCAATGGTTTCAACTGTAGCTGCAGCTCAATC
20000915_i2	TCCATCCGATTGAGAAATTTAACTCGCAT[G/T]CCATTTCTCCAGTCTTGTTCATTATTTAACAGTGCCAC	SNP_20000915	#N/A	TCCATCCGATTGAGAAATTTAACTCGCAT[G/T]CCATTTCTCCAGTCTTGTTCATTATTTAACAGTGCCAC
20000959_i2	TTGTGCAAGTCTCCTATGCTATTGGTGTGCCTGAGCCTTTGTCTGTCTTTGTTGACACATATGGAACAGGGAAGATACCTGACAGGGAGATCCTCAAGAT[C/T]GTGAAGGAAAACTTTGATTTCAGGCCTGGCATGATCTCTAGGAACCTCGATCTCGTAAAGGGTGGAAATGGCAGGTTCTTGAAGACTGCTGCTTACGGTC	SNP_20000959	#N/A	TTGTGCAAGTCTCCTATGCTATTGGTGTGCCTGAGCCTTTGTCTGTCTTTGTTGACACATATGGAACAGGGAAGATACCTGACAGGGAGATCCTCAAGAT[C/T]GTGAAGGAAAACTTTGATTTCAGGCCTGGCATGATCTCTAGGAACCTCGATCTCGTAAAGGGTGGAAATGGCAGGTTCTTGAAGACTGCTGCTTACGGTC
20000963_i2	CATAATAGAAAATATAGGAAACAGGTCAAAAGGTCAATGAACTTTTGCAGCTTATCATATCTGCAAGAGATGTAAAATCACAAAACATGTAAAACTTT[C/G]ACTGGACACTCTGCTATATCTAAATAAACTCAAGAATTTTGGGCAAACTCAAGAAATACAATTAAGTAGCAAAACTGAATTTAAGCTAAATTTAAATATG	SNP_20000963	Lc1	CATAATAGAAAATATAGGAAACAGGTCAAAAGGTCAATGAACTTTTGCAGCTTATCATATCTGCAAGAGATGTAAAATCACAAAACATGTAAAACTTT[C/G]ACTGGACACTCTGCTATATCTAAATAAACTCAAGAATTTTGGGCAAACTCAAGAAATACAATTAAGTAGCAAAACTGAATTTAAGCTAAATTTAAATATG
20001014_i2	CCACGAACAGTGCGCCAGAAGATCTT[A/G]GAAGGAGCACGAAAGTGAATAGGACCGTGAGAGGGTTTGGTGTTCATTCGCTTACGAAGAAATCTCATGTACTTCATCTTCTGTCTAACGAGACCGCCGG	SNP_20001014	Lc5.1	CCACGAACAGTGCGCCAGAAGATCTT[A/G]GAAGGAGCACGAAAGTGAATAGGACCGTGAGAGGGTTTGGTGTTCATTCGCTTACGAAGAAATCTCATGTACTTCATCTTCTGTCTAACGAGACCGCCGG
20001028_i2	GAAGAAGTCAAGAAAAGTAGCCACGTGCAGAGAAAACTTGAGCAGCGTCAGAAAGATCGGCAACTAGATNCTCACAT[C/T]GAAGAGCAATTTGGTGGTGGGCGTTTGCTGGCCTGTATTTCATCTCGCCCAGGTCAATGTGGCCGATCTGATGGGTA	SNP_20001028	Lc1	GAAGAAGTCAAGAAAAGTAGCCACGTGCAGAGAAAACTTGAGCAGCGTCAGAAAGATCGGCAACTAGATNCTCACAT[C/T]GAAGAGCAATTTGGTGGTGGGCGTTTGCTGGCCTGTATTTCATCTCGCCCAGGTCAATGTGGCCGATCTGATGGGTA
20001039_i2	GAGAGAAGAAATGGGAAAGGGCTATGA[C/T]GAAGCTATTGAAGAGCTCCAAAAATTGTTGAGG	SNP_20001039	#N/A	GAGAGAAGAAATGGGAAAGGGCTATGA[C/T]GAAGCTATTGAAGAGCTCCAAAAATTGTTGAGG
20001049_i2	CATCATATCCAATATCAGCAGCAATTGCCAATGGTTCTTGTGCATCAATTGTCTTGGCTTCTAGTAACATCTTCAATGTTTCATCCTTGTCAACGTCCTC[A/G]TGACCCTTCACGTATGTAAAGGCCACTGTTGCACCTTCTCTTGCAAATATCAGAGACACAGCTCTTCCAATACCCGAATCTCCTCCTGTCACCAACGCCA	SNP_20001049	Lc2.2	CATCATATCCAATATCAGCAGCAATTGCCAATGGTTCTTGTGCATCAATTGTCTTGGCTTCTAGTAACATCTTCAATGTTTCATCCTTGTCAACGTCCTC[A/G]TGACCCTTCACGTATGTAAAGGCCACTGTTGCACCTTCTCTTGCAAATATCAGAGACACAGCTCTTCCAATACCCGAATCTCCTCCTGTCACCAACGCCA
20001052_i2	CCCTTAGTTTGTTGGAGGGTTTGTGGTTAGGGTTTATGCTTTGTGGTAGTGGTTCCATTACATGTTCTTTTCCTGGTTGTGTTTTCTGGCTCTGAGGT[A/G]GGAACTTAGGCTCATTACTTGTCATTTTTGAAGGGTTTGAAACAGAAGAGAAGTATA	SNP_20001052	Lc2.2	CCCTTAGTTTGTTGGAGGGTTTGTGGTTAGGGTTTATGCTTTGTGGTAGTGGTTCCATTACATGTTCTTTTCCTGGTTGTGTTTTCTGGCTCTGAGGT[A/G]GGAACTTAGGCTCATTACTTGTCATTTTTGAAGGGTTTGAAACAGAAGAGAAGTATA
20001070_i2	AATGGTGGAAAGTCCATTTGTGAGTAGGGTTGATATTGCTCTAAAATTGAAGGGAGTTGAATACAAATATGAAGTAGAAAACTTGAAAAACAAGAGTGAG[C/T]TTCTCCTCAAATATAATCCAGTGTATAAGAAAGTTCCTGTACTAGTTCATAATGAGAAATCCATATCAGAATCACTTGTGATTCTTGAGTACATCGATGA	SNP_20001070	#N/A	AATGGTGGAAAGTCCATTTGTGAGTAGGGTTGATATTGCTCTAAAATTGAAGGGAGTTGAATACAAATATGAAGTAGAAAACTTGAAAAACAAGAGTGAG[C/T]TTCTCCTCAAATATAATCCAGTGTATAAGAAAGTTCCTGTACTAGTTCATAATGAGAAATCCATATCAGAATCACTTGTGATTCTTGAGTACATCGATGA
20001072_i2	TGGTCATGGGAGATGACTTGGTTAAGGTGATTGCTTGGTATGATAATGAGTGGGGTTACTCGCAAAGGGTTGTTGATTTGGCTGACATTGTTGCCAATAA[C/T]TGGAAGTGAGAGCCAAATAAGGTTTGTTAATTATATAAAATATATGTACCTATCATGTGCCATTTGTAATTTTGTACACTTGTTTATTTTTTTCTTTCTA	SNP_20001072	#N/A	TGGTCATGGGAGATGACTTGGTTAAGGTGATTGCTTGGTATGATAATGAGTGGGGTTACTCGCAAAGGGTTGTTGATTTGGCTGACATTGTTGCCAATAA[C/T]TGGAAGTGAGAGCCAAATAAGGTTTGTTAATTATATAAAATATATGTACCTATCATGTGCCATTTGTAATTTTGTACACTTGTTTATTTTTTTCTTTCTA
20001095_i2	CTTAATGAAACCAATTTCCTTGGCATTGCTATGGAAGCACTGCCTGCAACACATGAG[G/T]CCGTACTTCCTGATCAATCCATGAGAATTTCCACAGACACG	SNP_20001095	#N/A	CTTAATGAAACCAATTTCCTTGGCATTGCTATGGAAGCACTGCCTGCAACACATGAG[G/T]CCGTACTTCCTGATCAATCCATGAGAATTTCCACAGACACG
20001120_i2	AGGGTCCTGGTGGTGTTACTGTTAAGAAGACCAC[C/T]CTGGCTTTGGTCATTGGTATTTATGATGAACCAATGACTCCTGGTCAGTGCAACATGGTAGTTGAAAGGCTTGGTGATTATCTCATTGAACAGGGTCTCT	SNP_20001120	#N/A	AGGGTCCTGGTGGTGTTACTGTTAAGAAGACCAC[C/T]CTGGCTTTGGTCATTGGTATTTATGATGAACCAATGACTCCTGGTCAGTGCAACATGGTAGTTGAAAGGCTTGGTGATTATCTCATTGAACAGGGTCTCT
20001134_i2	GATACGCTCAGCGTGTTGGTACTGGTGCTCCTGTGTACCTAGCCGCCGTTCTCGAGTATCTTGCTGCTGAGGTTCTTGAGTTGGCTGGAAATGCGGCACG[C/T]GATAACAAGAAGAATAGGATTAGTCCAAGGCATTTGTTGTTGGCGGTGAGGAATGATGAAGAGCTTGGGAAATTGCTTGCTGGTGTTACCATTGCTCATG	SNP_20001134	#N/A	GATACGCTCAGCGTGTTGGTACTGGTGCTCCTGTGTACCTAGCCGCCGTTCTCGAGTATCTTGCTGCTGAGGTTCTTGAGTTGGCTGGAAATGCGGCACG[C/T]GATAACAAGAAGAATAGGATTAGTCCAAGGCATTTGTTGTTGGCGGTGAGGAATGATGAAGAGCTTGGGAAATTGCTTGCTGGTGTTACCATTGCTCATG
20001135_i2	CTGGTGCTCCTGTGTACCTAGCCGCCGTTCTCGAGTATCTTGCTGCTGAGGTTCTTGAGTTGGCTGGAAATGCGGCACGCGATAACAAGAAGAATAGGAT[A/T]AGTCCAAGGCATTTGTTGTTGGCGGTGAGGAATGATGAAGAGCTTGGGAAATTGCTTGCTGGTGTTACCATTGCTCATGGTGGTGTTCTTCCTAATATTA	SNP_20001135	#N/A	CTGGTGCTCCTGTGTACCTAGCCGCCGTTCTCGAGTATCTTGCTGCTGAGGTTCTTGAGTTGGCTGGAAATGCGGCACGCGATAACAAGAAGAATAGGAT[A/T]AGTCCAAGGCATTTGTTGTTGGCGGTGAGGAATGATGAAGAGCTTGGGAAATTGCTTGCTGGTGTTACCATTGCTCATGGTGGTGTTCTTCCTAATATTA
20001140_i2	TTCACAAGCTTGAAAAGGGAGCTTTCGGTTACGGTTCCTATTTCTCACTCTCCATGATGGACAGACATTTCCATAGTGGAATGTCTGTGGAAGAAGCAAT[C/T]GATCTTGTTGATAAGTGCATTATGGAAATCAGATTAAGGTTGGTTGTCGCACCTCCAAACTTTGTTATCAAGATTGTTGACAAGGATGGTGCAAGAGAGT	SNP_20001140	#N/A	TTCACAAGCTTGAAAAGGGAGCTTTCGGTTACGGTTCCTATTTCTCACTCTCCATGATGGACAGACATTTCCATAGTGGAATGTCTGTGGAAGAAGCAAT[C/T]GATCTTGTTGATAAGTGCATTATGGAAATCAGATTAAGGTTGGTTGTCGCACCTCCAAACTTTGTTATCAAGATTGTTGACAAGGATGGTGCAAGAGAGT
20001151_i2	CAGTGATACCAATTGTAGCTACTGATCCTTCATG[C/T]TTGACCCATTCATGTGAAGGTGCGTACTTGAGTCCATCCAA	SNP_20001151	Lc5.1	CAGTGATACCAATTGTAGCTACTGATCCTTCATG[C/T]TTGACCCATTCATGTGAAGGTGCGTACTTGAGTCCATCCAA
20001152_i2	TATTGTTTACGTTGTTGATGCTGCTGATCCAGATAACCTTAGCATATCAAGAAGTGAACTTCATGATTTGCTGAGCAAACCATCATTGAGTGGTATCCCT[C/T]TATTGGTGTTGGGCAACAAGATTGACAAGGCAGGGGCTCTGTCTAAACAAGCGTTGACCGACCAAATGGATCTGAAATCGATTACTGATAGAGAAGTTTG	SNP_20001152	#N/A	TATTGTTTACGTTGTTGATGCTGCTGATCCAGATAACCTTAGCATATCAAGAAGTGAACTTCATGATTTGCTGAGCAAACCATCATTGAGTGGTATCCCT[C/T]TATTGGTGTTGGGCAACAAGATTGACAAGGCAGGGGCTCTGTCTAAACAAGCGTTGACCGACCAAATGGATCTGAAATCGATTACTGATAGAGAAGTTTG
20001153_i2	CATCATTGAGTGGTATCCCTTTATTGGTGTTGGGCAACAAGATTGACAAGGCAGGGGCTCTGTCTAAACAAGCGTTGACCGACCAAATGGATCTGAAATC[A/G]ATTACTGATAGAGAAGTTTGCTGTTTCATGATCTCTTGCAAAAACTCCACCAACATTGATTCTGTTATAGACTGGCTTGTGAAGCATTCCAAATCAAAGA	SNP_20001153	#N/A	CATCATTGAGTGGTATCCCTTTATTGGTGTTGGGCAACAAGATTGACAAGGCAGGGGCTCTGTCTAAACAAGCGTTGACCGACCAAATGGATCTGAAATC[A/G]ATTACTGATAGAGAAGTTTGCTGTTTCATGATCTCTTGCAAAAACTCCACCAACATTGATTCTGTTATAGACTGGCTTGTGAAGCATTCCAAATCAAAGA
20001164_i2	GGAGGACACATAAACCCTGCCGTGACATTCGGGCTATTTGTGGGACGAAAGGTGTCCTTGTTAAG[A/G]GCAGTATTCTACATCGCAGCACAGTCTGCAGGTGCAATCTGTGGTACCGGACTAGCCAAAGGTTTCCAAAAGTCATTCTTTGACAGGTATGGTGGTGGTG	SNP_20001164	#N/A	GGAGGACACATAAACCCTGCCGTGACATTCGGGCTATTTGTGGGACGAAAGGTGTCCTTGTTAAG[A/G]GCAGTATTCTACATCGCAGCACAGTCTGCAGGTGCAATCTGTGGTACCGGACTAGCCAAAGGTTTCCAAAAGTCATTCTTTGACAGGTATGGTGGTGGTG
20001203_i2	AGTCTTTATAGCTCCGCACCGTCTGTATCGTCTTCATCGGTTCGGTTTTCGCTAGGCCGTTCGATTTCCCCGAACCGGTCTATCTCGGCCGTACCTCGAA[C/G]CGGCGGCAAGAAACAGAGTAGTAGCCAGCCGAAGAGAACTTGCATGTGTTCGCCTACGACGCATCCTGGTTCGTTCCGGTGTAGTCTTCACAAAGGCTTT	SNP_20001203	#N/A	AGTCTTTATAGCTCCGCACCGTCTGTATCGTCTTCATCGGTTCGGTTTTCGCTAGGCCGTTCGATTTCCCCGAACCGGTCTATCTCGGCCGTACCTCGAA[C/G]CGGCGGCAAGAAACAGAGTAGTAGCCAGCCGAAGAGAACTTGCATGTGTTCGCCTACGACGCATCCTGGTTCGTTCCGGTGTAGTCTTCACAAAGGCTTT
20001205_i2	GGTATAACATATGAGCACATAGAAGAAGATCGTTTCGATAAGAGTCCTCTACTTCTTCAATATAATCCAGTATACAAAAAGACTCCAGTGCTAGTTCATG[A/G]TGGAAAACCCATATGTGAGTCCATGCTAATTGTTGAATACATTGATGAGATATGGCCACAGAACTCATTGCTTCCTGCTGATCCCTATGACAGAGCTCAA	SNP_20001205	Lc3	GGTATAACATATGAGCACATAGAAGAAGATCGTTTCGATAAGAGTCCTCTACTTCTTCAATATAATCCAGTATACAAAAAGACTCCAGTGCTAGTTCATG[A/G]TGGAAAACCCATATGTGAGTCCATGCTAATTGTTGAATACATTGATGAGATATGGCCACAGAACTCATTGCTTCCTGCTGATCCCTATGACAGAGCTCAA
20001209_i2	CAATCATACACGACCATATTCATCTATGCACAAATAAATTAAAGAGATCACTAAAAGTGGACTGTACTTATGACTTTCACTTGACATTTACATTCAAATA[C/T]TGCTTCCTCATTTTGATTTGTATGTCACTTGAGCACAACAAGACCAGGACGTGCAAGATGGCCACCAAAGAAATAGACTCAATTTTGTCTGAATAACAAA	SNP_20001209	#N/A	CAATCATACACGACCATATTCATCTATGCACAAATAAATTAAAGAGATCACTAAAAGTGGACTGTACTTATGACTTTCACTTGACATTTACATTCAAATA[C/T]TGCTTCCTCATTTTGATTTGTATGTCACTTGAGCACAACAAGACCAGGACGTGCAAGATGGCCACCAAAGAAATAGACTCAATTTTGTCTGAATAACAAA
20001223_i2	CATATGACATTGATTTGAAGGAACAGAAAGTGGTAGTGAAAGGAAATGTTGAACCAGATACAGTTCTGAAGACAGTTTCCAAAACTGGGAAGCCGACTGC[A/G]TTTTGGGAAGGTGAAGCATCATCTGAGACGAAGTAACCTTTTACTAAAATATTTGGCTCAGTTTCTATGTGAGATAAGTAGTTCTTCTGTAAATGAAATA	SNP_20001223	Lc3	CATATGACATTGATTTGAAGGAACAGAAAGTGGTAGTGAAAGGAAATGTTGAACCAGATACAGTTCTGAAGACAGTTTCCAAAACTGGGAAGCCGACTGC[A/G]TTTTGGGAAGGTGAAGCATCATCTGAGACGAAGTAACCTTTTACTAAAATATTTGGCTCAGTTTCTATGTGAGATAAGTAGTTCTTCTGTAAATGAAATA
20001257_i2	AGTTCGATATGAGAGGCGTGGAACATATGGAGGAGATGCCAATCCATATGGATATAGTAACAACCCTCATGGTCATAGGAAAAAACAAAGGCAATTGGAC[A/C]CTAAAAGGATTCTAATATGATTGGTTAAGTACTGTTATTACTACCTCTGAATCCAGTAATAATAAATCATGTGCTTTTCTTTTCTATTTTCTTGTTGTAA	SNP_20001257	#N/A	AGTTCGATATGAGAGGCGTGGAACATATGGAGGAGATGCCAATCCATATGGATATAGTAACAACCCTCATGGTCATAGGAAAAAACAAAGGCAATTGGAC[A/C]CTAAAAGGATTCTAATATGATTGGTTAAGTACTGTTATTACTACCTCTGAATCCAGTAATAATAAATCATGTGCTTTTCTTTTCTATTTTCTTGTTGTAA
20001258_i2	GCCCAGATTATATATGGTGCTTCAT[A/G]TATATGATCAATGTTATCTGTAACTCATTATGAAACTAT	SNP_20001258	#N/A	GCCCAGATTATATATGGTGCTTCAT[A/G]TATATGATCAATGTTATCTGTAACTCATTATGAAACTAT
20001267_i2	TTTCTTATTGACTTTCTCATGGGTGGTGTTTCAGCTGCAGTTTCCAAAACTGCTGCTGCTCCCAT[C/T]GAGCGTGTTAAGCTTTTGATCCAAAACCAGGATGAGATGATCAAGACTGGCAGGCTTTCTGAGCCATACAAGGGCATTGGTGATTGTTTTAAAAGAACAA	SNP_20001267	#N/A	TTTCTTATTGACTTTCTCATGGGTGGTGTTTCAGCTGCAGTTTCCAAAACTGCTGCTGCTCCCAT[C/T]GAGCGTGTTAAGCTTTTGATCCAAAACCAGGATGAGATGATCAAGACTGGCAGGCTTTCTGAGCCATACAAGGGCATTGGTGATTGTTTTAAAAGAACAA
20001271_i2	TGATGACATCAGGAGAAGCAGTCAAGTACAAGAGTTCCTTGGATGCATTCCAACAGATCCTCAAGAACGAGGGAGCCAAGTCATTGTTCAAGGGAGCTGG[C/T]GCTAACATCCTCCGTGCTGTGGCTGGTGCTGGTGTGCTTGCTGGTTATGACAAGTTGCAGGT	SNP_20001271	#N/A	TGATGACATCAGGAGAAGCAGTCAAGTACAAGAGTTCCTTGGATGCATTCCAACAGATCCTCAAGAACGAGGGAGCCAAGTCATTGTTCAAGGGAGCTGG[C/T]GCTAACATCCTCCGTGCTGTGGCTGGTGCTGGTGTGCTTGCTGGTTATGACAAGTTGCAGGT
20001286_i2	CATACTTCCTGAGAGGAGCATCAGGAGGTGCCACCACAGATCCATTCCATAGGGTGTTGTCGTAGCCGATTACACCTCCCACTTTAACAAGATCAATCAA[C/T]CTCTTATGGTAGTTTATGTAATTGTCTTTATCCGCATCCACAAAAATGAAATCGTAGCTCCCATGA	SNP_20001286	#N/A	CATACTTCCTGAGAGGAGCATCAGGAGGTGCCACCACAGATCCATTCCATAGGGTGTTGTCGTAGCCGATTACACCTCCCACTTTAACAAGATCAATCAA[C/T]CTCTTATGGTAGTTTATGTAATTGTCTTTATCCGCATCCACAAAAATGAAATCGTAGCTCCCATGA
20001295_i2	AATAAATAGACAAAACACACTGATCAAAATAAACTACATCTTTATTTGGGGGACATCAAATGCTGCTTAAAGCTTCTCTAGTGTTAGCAAAACACATGAA[A/G]AATTGCTTTTAATGGAGGAGACCTTCACCTCACT	SNP_20001295	Lc5.2	AATAAATAGACAAAACACACTGATCAAAATAAACTACATCTTTATTTGGGGGACATCAAATGCTGCTTAAAGCTTCTCTAGTGTTAGCAAAACACATGAA[A/G]AATTGCTTTTAATGGAGGAGACCTTCACCTCACT
20001312_i2	GTGGAACAACTGTGATCGCCTTTGTGAAGGATCCTGATGGCTACACTTTTGCACTCATCCAAAGATCTTCATTTGTTGATCCATTTGTTCAAATCAGTCT[C/T]CGCGTTGGTGATTTAGAACGCAACATCAAGTTTTATGAAAAGG	SNP_20001312	#N/A	GTGGAACAACTGTGATCGCCTTTGTGAAGGATCCTGATGGCTACACTTTTGCACTCATCCAAAGATCTTCATTTGTTGATCCATTTGTTCAAATCAGTCT[C/T]CGCGTTGGTGATTTAGAACGCAACATCAAGTTTTATGAAAAGG
20001370_i2	AGGATTTTGCTCACTACAAATCAGGAGTTTACA[A/G]ACACATCACAGGATCTGCACTAGGCGGTCACGCAGTAAAGCTGATTGGGTGGGGAACAAGTGATGAAGGGGAGGACTATTGG	SNP_20001370	Lc7	AGGATTTTGCTCACTACAAATCAGGAGTTTACA[A/G]ACACATCACAGGATCTGCACTAGGCGGTCACGCAGTAAAGCTGATTGGGTGGGGAACAAGTGATGAAGGGGAGGACTATTGG
20001373_i2	AACACGAAGATGGGAAAGAGTTGGTGTCATTGGGATCGCTGAAATGGAGAGGATCTGGTGGGTGGGCTGAAGCTCCGAAATATGCGG[A/C]GAAGGCTCCGAAGAATTTTAAGCCCAGAGTGAGCCCACGGGCTATTCATCAGCCCAGGTAGAT	SNP_20001373	#N/A	AACACGAAGATGGGAAAGAGTTGGTGTCATTGGGATCGCTGAAATGGAGAGGATCTGGTGGGTGGGCTGAAGCTCCGAAATATGCGG[A/C]GAAGGCTCCGAAGAATTTTAAGCCCAGAGTGAGCCCACGGGCTATTCATCAGCCCAGGTAGAT
20001396_i2	TGAAAACCTTTTGTCTTTCCTATGGTAAATTATTAGTATGAGTTGAGTATCCTCTATTTCAATGGACATGTTTGATTGTATCCTTGCACTATGAATGATA[C/T]CTACCGTGGTTGACTTGTTGAACTTGAATACTAAATAAGACTTCACTGGTGTGAAACTCTTCAGTATTAATATTTGCTAGCTTTTACTATAT	SNP_20001396	#N/A	TGAAAACCTTTTGTCTTTCCTATGGTAAATTATTAGTATGAGTTGAGTATCCTCTATTTCAATGGACATGTTTGATTGTATCCTTGCACTATGAATGATA[C/T]CTACCGTGGTTGACTTGTTGAACTTGAATACTAAATAAGACTTCACTGGTGTGAAACTCTTCAGTATTAATATTTGCTAGCTTTTACTATAT
20001397_i2	ATCAGCCTCAGTCTTTAAGTCAATCTTCAAATCCTC[A/G]ACAATGCTCTTGCTCTCCAAATCCCAGATCTTAATGCTGGACTCGGTTGCAGCGCAAAGCCAGTACCTGTTAGGACTGAAGCACAAAGCATGAATAATAG	SNP_20001397	#N/A	ATCAGCCTCAGTCTTTAAGTCAATCTTCAAATCCTC[A/G]ACAATGCTCTTGCTCTCCAAATCCCAGATCTTAATGCTGGACTCGGTTGCAGCGCAAAGCCAGTACCTGTTAGGACTGAAGCACAAAGCATGAATAATAG
20001431_i2	AGAACCTAAGCCTCAGTAACAGGATACTCGAAAACAACATCTTTGCCTGAAAGTTTCCTGTAAACAGCGGCAAAGGTCTCCAACTTGTATTC[A/G]GTGTTGTTTCTCTCCTTTGGGTCCAAAAACACCT	SNP_20001431	Lc4.1	AGAACCTAAGCCTCAGTAACAGGATACTCGAAAACAACATCTTTGCCTGAAAGTTTCCTGTAAACAGCGGCAAAGGTCTCCAACTTGTATTC[A/G]GTGTTGTTTCTCTCCTTTGGGTCCAAAAACACCT
20001457_i2	GAGCTGTTTGCATGATTTCAAACTCCACCAGTGTAGCTGAGGTGTTTGGTCGCATTGATCACAAGTTTGATCTCATGTATGCCAAACGCGCTTTTGTTCA[C/T]TGGTATGTGGGTGAGGGTATGGAAGAAGGTGAATTTTCTGAAGCTCGTGAGGATCTTGCTGCTCTGGAAAAGGATTATGAAGAAGTTGGTGC	SNP_20001457	Lc3	GAGCTGTTTGCATGATTTCAAACTCCACCAGTGTAGCTGAGGTGTTTGGTCGCATTGATCACAAGTTTGATCTCATGTATGCCAAACGCGCTTTTGTTCA[C/T]TGGTATGTGGGTGAGGGTATGGAAGAAGGTGAATTTTCTGAAGCTCGTGAGGATCTTGCTGCTCTGGAAAAGGATTATGAAGAAGTTGGTGC
20001463_i2	AATTGGCATAATGTTATTATTAATTATCATCCAAGGTCTCC[A/C]TGGGATCAAAATTTCCCGATAAGCAAAATAAAAACATTACAGGAGATGAGATTTGGATACAAAATCACAAGTTTAGGAGCAGTTATTTGGAATTGAACAT	SNP_20001463	#N/A	AATTGGCATAATGTTATTATTAATTATCATCCAAGGTCTCC[A/C]TGGGATCAAAATTTCCCGATAAGCAAAATAAAAACATTACAGGAGATGAGATTTGGATACAAAATCACAAGTTTAGGAGCAGTTATTTGGAATTGAACAT
20001470_i2	CGTCAGAAGAAGGCAGTTAAGATTTTCCCCAGGCCTACTGCTGGACCTCTTAGGCCAATAGTTCA[C/T]GGACAAACTGCCAAATACAACATGAAACTCCGAGCTGGTAAAGGATTTTCTCTTGAAGAGTTGAAGG	SNP_20001470	#N/A	CGTCAGAAGAAGGCAGTTAAGATTTTCCCCAGGCCTACTGCTGGACCTCTTAGGCCAATAGTTCA[C/T]GGACAAACTGCCAAATACAACATGAAACTCCGAGCTGGTAAAGGATTTTCTCTTGAAGAGTTGAAGG
20001486_i2	AATATTCAGGAAACAAAAACAAAATATTAAAGCCTTTTGCTTTATCTAAGTACATAAAATCGAATAAATTACTACGAGGA[A/T]ACACGTTTACTTGACAATCAACATGATCCTAGTCTTGCTATGCAGCCTAGAACCAAAGAGACAGATGCTACTATCATCTTATTTACTATTATATATATTT	SNP_20001486	#N/A	AATATTCAGGAAACAAAAACAAAATATTAAAGCCTTTTGCTTTATCTAAGTACATAAAATCGAATAAATTACTACGAGGA[A/T]ACACGTTTACTTGACAATCAACATGATCCTAGTCTTGCTATGCAGCCTAGAACCAAAGAGACAGATGCTACTATCATCTTATTTACTATTATATATATTT
20001489_i2	TAGATTCATTTTGTAGCAATCATACATCTTTTGATACTTACTACTAACTGCCCAAGTAAAGAAGCCTCATCATAGCAATCTGAGGAGGCCAGTATTCATC[A/G]ACCTTTCTTAGCATCCAAAGTCATAAGGAACCAGTCCTTTCAGTTCTGGGCCGTTGAGTGCATTATTTTCAAAACT	SNP_20001489	#N/A	TAGATTCATTTTGTAGCAATCATACATCTTTTGATACTTACTACTAACTGCCCAAGTAAAGAAGCCTCATCATAGCAATCTGAGGAGGCCAGTATTCATC[A/G]ACCTTTCTTAGCATCCAAAGTCATAAGGAACCAGTCCTTTCAGTTCTGGGCCGTTGAGTGCATTATTTTCAAAACT
20001500_i2	CAGGAGAGGAATGAAAGACTGTTTTATAAACTTCTTATCGACAATGTTGAAGAATTACTCCCAATTGTATATACTCCGGTTGTTGGTGA[A/G]GCTTGCCAGAAATATGGGAGCATATTCAAGCGTCCTCAGGGTCTTTACATTAGTTTGAAAGA	SNP_20001500	#N/A	CAGGAGAGGAATGAAAGACTGTTTTATAAACTTCTTATCGACAATGTTGAAGAATTACTCCCAATTGTATATACTCCGGTTGTTGGTGA[A/G]GCTTGCCAGAAATATGGGAGCATATTCAAGCGTCCTCAGGGTCTTTACATTAGTTTGAAAGA
20001506_i2	GGGACTGCATCTGTTGTTCTAGCTGGAGT[A/C]GTAGCAGCCTTGAAGCTCATTGGTGGTACCCTACCTGAGCATACATTCCTCTTCCTCGGTGCTGGAGAAG	SNP_20001506	#N/A	GGGACTGCATCTGTTGTTCTAGCTGGAGT[A/C]GTAGCAGCCTTGAAGCTCATTGGTGGTACCCTACCTGAGCATACATTCCTCTTCCTCGGTGCTGGAGAAG
20001508_i2	TATTTCAAATAACAAAATTTATCTTTCATAAATCCAGAAACAACATTCCAA[A/C]AACACTGGAAAATAAAACATTAATAGAGTAAATCCTAATTCTCCACCTAGAAGAGAGATGTTCCTTTTCCCTTCTTATCTCCACCAATCTCAAAATGCTT	SNP_20001508	#N/A	TATTTCAAATAACAAAATTTATCTTTCATAAATCCAGAAACAACATTCCAA[A/C]AACACTGGAAAATAAAACATTAATAGAGTAAATCCTAATTCTCCACCTAGAAGAGAGATGTTCCTTTTCCCTTCTTATCTCCACCAATCTCAAAATGCTT
20001510_i2	CTTGATGGCATGTTGAGAAACATGTTTACAACCCTGACATTGCAACCTCA[A/G]AACAATCTTCTTGGTGGTTTTAGCCT	SNP_20001510	#N/A	CTTGATGGCATGTTGAGAAACATGTTTACAACCCTGACATTGCAACCTCA[A/G]AACAATCTTCTTGGTGGTTTTAGCCT
20001525_i2	CATCAAATTCATCTGAAATGAACACTCGTCTAACATATAGCTTCAAGTTTGATTTGTTTGAATTGTAATAACTCTCGTATAAGTCCTGAGGTGCTTTAGG[A/T]GGCACATAAAGGACTGCTTTGAACTCGACATCACCTTCAGCAGTAAAGTGGCTCCATGATAAGGGTTTGTCACCACTAAAATCCT	SNP_20001525	Lc5.1	CATCAAATTCATCTGAAATGAACACTCGTCTAACATATAGCTTCAAGTTTGATTTGTTTGAATTGTAATAACTCTCGTATAAGTCCTGAGGTGCTTTAGG[A/T]GGCACATAAAGGACTGCTTTGAACTCGACATCACCTTCAGCAGTAAAGTGGCTCCATGATAAGGGTTTGTCACCACTAAAATCCT
20001555_i2	ATGGCTCGTACAAAGCAAACCGCCCGTAAATCCACCGGTGGTAAGGCTCC[A/T]AGGAAGCAACTCGCCACCAAGGCTGCTAGAAATCTGCTCCTACAACCGGAGGAGTCAAGAAGCCCCATCGTTATCGCCCTGGAACCGTTGCTCTTCGTGA	SNP_20001555	#N/A	ATGGCTCGTACAAAGCAAACCGCCCGTAAATCCACCGGTGGTAAGGCTCC[A/T]AGGAAGCAACTCGCCACCAAGGCTGCTAGAAATCTGCTCCTACAACCGGAGGAGTCAAGAAGCCCCATCGTTATCGCCCTGGAACCGTTGCTCTTCGTGA
20001564_i2	AGTTGGCTGGAAATGCAGCACGTGATAACAAGAAAAATAGAATTAGCCCAAGACATTTGTTGTTGGCTGTGAGGAATGATGAAGAACTTGGTAAATTACT[C/G]GCTGGTGTTACCATTGCTCATGGTGGTGTTCTTCCTAACATCAACCCTGTTCTTTT	SNP_20001564	Lc4.1	AGTTGGCTGGAAATGCAGCACGTGATAACAAGAAAAATAGAATTAGCCCAAGACATTTGTTGTTGGCTGTGAGGAATGATGAAGAACTTGGTAAATTACT[C/G]GCTGGTGTTACCATTGCTCATGGTGGTGTTCTTCCTAACATCAACCCTGTTCTTTT
20001565_i2	TTGAAAACGTTATTCGTGATGCTGTCACTTACACTGAACACGCTCGCCGCAAAACAGTTACCGCTATGGATGTTGTTTACGCACTCAAGAGGCAGGGCAG[A/G]ACCCTCTATGGATTTGGGGGTTAGGT	SNP_20001565	#N/A	TTGAAAACGTTATTCGTGATGCTGTCACTTACACTGAACACGCTCGCCGCAAAACAGTTACCGCTATGGATGTTGTTTACGCACTCAAGAGGCAGGGCAG[A/G]ACCCTCTATGGATTTGGGGGTTAGGT
20001590_i2	ATTCTCTTCTCTTCCTTTACCACATTCTCACTTTCTCTCCC[A/T]CATTTCTTCCAACATGGCGTTGCTGGTTGAAACCACCACAAGCGGCCGTGAATACAAAGTGAAAGACATGTCCCAGGCCGACTTCGGCCGTCTCGAAATC	SNP_20001590	#N/A	ATTCTCTTCTCTTCCTTTACCACATTCTCACTTTCTCTCCC[A/T]CATTTCTTCCAACATGGCGTTGCTGGTTGAAACCACCACAAGCGGCCGTGAATACAAAGTGAAAGACATGTCCCAGGCCGACTTCGGCCGTCTCGAAATC
20001591_i2	ATGGCGTTGCTGGTTGAAACCACCACAAGCGGCCGTGAATACAAAGTGAAAGACATGTCCCAGGC[C/T]GACTTCGGCCGTCTCGAAATCGAGTTGGCCGAAGTGGAAATGCCTGGTCTCATGTCATCCCGCGCTGAATTCGGTCCTTCCCAGCCCTTCAAAGGCGCCA	SNP_20001591	#N/A	ATGGCGTTGCTGGTTGAAACCACCACAAGCGGCCGTGAATACAAAGTGAAAGACATGTCCCAGGC[C/T]GACTTCGGCCGTCTCGAAATCGAGTTGGCCGAAGTGGAAATGCCTGGTCTCATGTCATCCCGCGCTGAATTCGGTCCTTCCCAGCCCTTCAAAGGCGCCA
20001620_i2	TTTTCTTTTTTAGGAAAGTCTCAATAATTATGGCAAAACAGCACAATAACAGAGTCTCAAAACAGAAAATTAATCAT[A/G]AAAATAAAATACAAAGTCATGGCACAGGTTTACTCAACCAAACAAACAGAACATATTATAACTTAAATTAAACAGAAGACATTTGACATAAACTAACTAC	SNP_20001620	#N/A	TTTTCTTTTTTAGGAAAGTCTCAATAATTATGGCAAAACAGCACAATAACAGAGTCTCAAAACAGAAAATTAATCAT[A/G]AAAATAAAATACAAAGTCATGGCACAGGTTTACTCAACCAAACAAACAGAACATATTATAACTTAAATTAAACAGAAGACATTTGACATAAACTAACTAC
20001634_i2	ACACACGGATAACAGTTGCATACTTCTTCAGTTTCTCAAGCTGAGTCTGAATGTTCTTCTTTCCTTCATCACTTTCATACTGCTTTGAGTACTTGCTGAA[A/T]GCCTTCTTCTTGGACTTGCACCAGTTCTTGTAGAACCTACGCTTAATTTCTTCACTCAAATGCTGGGTCCATACAGTGTTCAATGTACGAAGACCACGTG	SNP_20001634	#N/A	ACACACGGATAACAGTTGCATACTTCTTCAGTTTCTCAAGCTGAGTCTGAATGTTCTTCTTTCCTTCATCACTTTCATACTGCTTTGAGTACTTGCTGAA[A/T]GCCTTCTTCTTGGACTTGCACCAGTTCTTGTAGAACCTACGCTTAATTTCTTCACTCAAATGCTGGGTCCATACAGTGTTCAATGTACGAAGACCACGTG
20001643_i2	TATACCAAAAGAGAAATACCAAGTAGGATAACGATCACAATGGCAAAAATCAATAATTGCTTAGTCTGAATTTTACAAGC[A/T]GATTAAGTAAACAAACAAAACTGGAAATAAGAATATGGTGATAGAGAGAGTATACAGGATATATCTCTTTCGTTATTACAATCCATAAAATCAAGACAAT	SNP_20001643	#N/A	TATACCAAAAGAGAAATACCAAGTAGGATAACGATCACAATGGCAAAAATCAATAATTGCTTAGTCTGAATTTTACAAGC[A/T]GATTAAGTAAACAAACAAAACTGGAAATAAGAATATGGTGATAGAGAGAGTATACAGGATATATCTCTTTCGTTATTACAATCCATAAAATCAAGACAAT
20001669_i2	ATGAAAGCAGTGACAATCAACAGAATAATAAAGACGATGAAGAGTATGCTGTAGATAGTATAAATCCTGTGTCCCCACACACTAGCAAAAATGTAGTACA[A/G]CTCTATGTAGATGGCACTGAAAGGGAGAAATCCTGCCATTGCCATCTGTGGAA	SNP_20001669	#N/A	ATGAAAGCAGTGACAATCAACAGAATAATAAAGACGATGAAGAGTATGCTGTAGATAGTATAAATCCTGTGTCCCCACACACTAGCAAAAATGTAGTACA[A/G]CTCTATGTAGATGGCACTGAAAGGGAGAAATCCTGCCATTGCCATCTGTGGAA
20001693_i2	AGGTCACGCAAGTTTACAGGCGCAAGTGGGTGATTCACGTCGAACGCATCACAAGGGAGAAGGTGAATGGATCCACCGTGAATGTTGGTGTCAATCCTTC[C/G]AAGGTTGTTATCACAAAGCTGAGACTTGATAAGGATAGGAAGTCGCTCCTTGATAGGAAAGCGAAGGGTCGTGCTGCTGCTGATAAGGAGAAGGGTACCA	SNP_20001693	#N/A	AGGTCACGCAAGTTTACAGGCGCAAGTGGGTGATTCACGTCGAACGCATCACAAGGGAGAAGGTGAATGGATCCACCGTGAATGTTGGTGTCAATCCTTC[C/G]AAGGTTGTTATCACAAAGCTGAGACTTGATAAGGATAGGAAGTCGCTCCTTGATAGGAAAGCGAAGGGTCGTGCTGCTGCTGATAAGGAGAAGGGTACCA
20001695_i2	AGGTGAATGGATCCACCGTGAATGTTGGTGTCAATCCTTCCAAGGTTGTTATCACAAAGCTGAGACTTGATAAGGATAGGAAGTCGCTCCTTGATAGGAA[A/G]GCGAAGGGTCGTGCTGCTGCTGATAAGGAGAAGGGTACCAAGTTTGCTCCTGAGGATATTATGCAGACTATTGATTAG	SNP_20001695	#N/A	AGGTGAATGGATCCACCGTGAATGTTGGTGTCAATCCTTCCAAGGTTGTTATCACAAAGCTGAGACTTGATAAGGATAGGAAGTCGCTCCTTGATAGGAA[A/G]GCGAAGGGTCGTGCTGCTGCTGATAAGGAGAAGGGTACCAAGTTTGCTCCTGAGGATATTATGCAGACTATTGATTAG
20001700_i2	CCTGTGTGCAAAGACAGTAACTGGCTTAGAACC[A/G]AAGAGAAGAGTGTTAGAGTCCTTAACAGTGAGCTCGTCATTCTTCCACTGCCCGTGAACACTGTCATACTTAAACATGTATGTC	SNP_20001700	#N/A	CCTGTGTGCAAAGACAGTAACTGGCTTAGAACC[A/G]AAGAGAAGAGTGTTAGAGTCCTTAACAGTGAGCTCGTCATTCTTCCACTGCCCGTGAACACTGTCATACTTAAACATGTATGTC
20001706_i2	GTTGCTAATTCGAGTTGTTGTAAAAATAATTTGCGGTTAGATTGGTTTGTGAAACCCATACTGCTTTGTTA[A/C]NGTTTGGTTGTATATTATCATCAAGAAAATTATAAAGATTTATATTATTAGTAA	SNP_20001706	Lc1	GTTGCTAATTCGAGTTGTTGTAAAAATAATTTGCGGTTAGATTGGTTTGTGAAACCCATACTGCTTTGTTA[A/C]NGTTTGGTTGTATATTATCATCAAGAAAATTATAAAGATTTATATTATTAGTAA
20001707_i2	GTTGCTAATTCGAGTTGTTGTAAAAATAATTTGCGGTTAGATTGGTTTGTGAAACCCATACTGCTTTGTTAN[A/T]GTTTGGTTGTATATTATCATCAAGAAAATTATAAAGATTTATATTATTAGTAA	SNP_20001707	#N/A	GTTGCTAATTCGAGTTGTTGTAAAAATAATTTGCGGTTAGATTGGTTTGTGAAACCCATACTGCTTTGTTAN[A/T]GTTTGGTTGTATATTATCATCAAGAAAATTATAAAGATTTATATTATTAGTAA
20001732_i2	CAGATGTTCCATTTGATACCAACACCACAAGGAAGCTATTATGTGTTGAACGACGTATT[C/T]CGGTTGAACTATGCATGAAGAACACAGATCGATGAATGTATAAGTTTGCCTACAGCTATTTTGCTTCAGACATTTGAAATTTAAAATTGGCTCTTTTGAT	SNP_20001732	Lc6	CAGATGTTCCATTTGATACCAACACCACAAGGAAGCTATTATGTGTTGAACGACGTATT[C/T]CGGTTGAACTATGCATGAAGAACACAGATCGATGAATGTATAAGTTTGCCTACAGCTATTTTGCTTCAGACATTTGAAATTTAAAATTGGCTCTTTTGAT
20001743_i2	AGCTTCATGTCATCATCGATTTCCAGCTTCTTCTGGCA[A/T]CCAGTGGTGGGATTCGCAACGTTAAACT	SNP_20001743	#N/A	AGCTTCATGTCATCATCGATTTCCAGCTTCTTCTGGCA[A/T]CCAGTGGTGGGATTCGCAACGTTAAACT
20001754_i2	AGGTAACATCCTCTTCAGGAGACTAGAAAATGTGGCAGCTCATTTCTCACACATCGAAAGGAGAAGAAGAGCTTGATCTGTCTTGGTTTTTCTTCTCGAA[C/T]GCATCCGACGCCGACCTTCTTCGAAACCGAAATGATTCTCTAGTTCCGGAAAA	SNP_20001754	Lc7	AGGTAACATCCTCTTCAGGAGACTAGAAAATGTGGCAGCTCATTTCTCACACATCGAAAGGAGAAGAAGAGCTTGATCTGTCTTGGTTTTTCTTCTCGAA[C/T]GCATCCGACGCCGACCTTCTTCGAAACCGAAATGATTCTCTAGTTCCGGAAAA
20001765_i2	TAGTTACAAAGTAGTACAACTTATTTACAATGCAGAAACGAAA[C/T]TATGAAAATATTCCTTGACATAATCATCCATTCATCCACAACTTCATAACTAGGCAGCTTCAGCAAAACCAACTTGGAGATTTCCATAGTCGAAAACAGT	SNP_20001765	Lc7	TAGTTACAAAGTAGTACAACTTATTTACAATGCAGAAACGAAA[C/T]TATGAAAATATTCCTTGACATAATCATCCATTCATCCACAACTTCATAACTAGGCAGCTTCAGCAAAACCAACTTGGAGATTTCCATAGTCGAAAACAGT
20001768_i2	ACCGTACAACATTGCCATCGATTTCATGTAGAGCAACATTTCCACCGTCTGAAATGAGATAAGGTCGAATTTCATCGAGCACAGTTTCTACATTTTCGGC[A/G]GTTAATGGCAATTCCACAGCTGGATTTGGAGTGGCAACGGCCTTTATAGC	SNP_20001768	Lc4.1	ACCGTACAACATTGCCATCGATTTCATGTAGAGCAACATTTCCACCGTCTGAAATGAGATAAGGTCGAATTTCATCGAGCACAGTTTCTACATTTTCGGC[A/G]GTTAATGGCAATTCCACAGCTGGATTTGGAGTGGCAACGGCCTTTATAGC
20001800_i2	AAAAAGCAACACTTCAATTGGCTGAAATCAAACATGCTCGTCTTGCTATGGTTGCTTTCCTTGGTTTTGCTGTTCAAGCTGCTGCTACTGGTAAAGGACC[C/T]CTTAACAACTGGGCTACACATTTGAGTGATCCTCTTCACACTACCATCATTGATACCTTTTCTTCCTCTTAGTTCTTGTAACTCATGTATGGTTCTTTAT	SNP_20001800	#N/A	AAAAAGCAACACTTCAATTGGCTGAAATCAAACATGCTCGTCTTGCTATGGTTGCTTTCCTTGGTTTTGCTGTTCAAGCTGCTGCTACTGGTAAAGGACC[C/T]CTTAACAACTGGGCTACACATTTGAGTGATCCTCTTCACACTACCATCATTGATACCTTTTCTTCCTCTTAGTTCTTGTAACTCATGTATGGTTCTTTAT
20001804_i2	GAAGAAACAAACTACACTTAGTCGACTTCCTCAATCTTGGGGCCAGCACCACTTCCACCAGTAGGAGCATCATCATC[A/C]TCTGCAGCAGCACCCATATCAGGACCAGCACCGCCCTGGTACATCTTGGCAATGATAGGGTTGCAGACACTTTCCAATTCCTTCATTTTGTCCTCAAACT	SNP_20001804	#N/A	GAAGAAACAAACTACACTTAGTCGACTTCCTCAATCTTGGGGCCAGCACCACTTCCACCAGTAGGAGCATCATCATC[A/C]TCTGCAGCAGCACCCATATCAGGACCAGCACCGCCCTGGTACATCTTGGCAATGATAGGGTTGCAGACACTTTCCAATTCCTTCATTTTGTCCTCAAACT
20001809_i2	AGGTTCGAGGCCCAAAATGTGCAAGGAAGCTTGTCAATTATCTTGAAGAGAACAAGGAAGATGTTGGTATAAAGAACATTATGGTCTTGGAGC[A/G]TGGCTTCAATGGGTGGGAAGCTTCTGGTAGACCTGTATGCCGCTGCAACAATGTTCCCTGCAAGGAGCATGAGAATGCTTAATCAAAGACATC	SNP_20001809	#N/A	AGGTTCGAGGCCCAAAATGTGCAAGGAAGCTTGTCAATTATCTTGAAGAGAACAAGGAAGATGTTGGTATAAAGAACATTATGGTCTTGGAGC[A/G]TGGCTTCAATGGGTGGGAAGCTTCTGGTAGACCTGTATGCCGCTGCAACAATGTTCCCTGCAAGGAGCATGAGAATGCTTAATCAAAGACATC
20001828_i2	GGAGATGAGATTGGAATTGTGGACATTACTGCTGTTATCGTAGCTTACTGGCTCCCTATTATACAAGAAGCATTTGGACTGAAGTTGTTCACTAGTGACA[A/G]ATTTCCAAAGCTTTACAAATGGAGTGAAGACTTCAACAATCACCCAATTGTTAAGGAAAAATTGCCCCCTAGAGAAACCCTTTTGGCCTTTTACAAAGGT	SNP_20001828	#N/A	GGAGATGAGATTGGAATTGTGGACATTACTGCTGTTATCGTAGCTTACTGGCTCCCTATTATACAAGAAGCATTTGGACTGAAGTTGTTCACTAGTGACA[A/G]ATTTCCAAAGCTTTACAAATGGAGTGAAGACTTCAACAATCACCCAATTGTTAAGGAAAAATTGCCCCCTAGAGAAACCCTTTTGGCCTTTTACAAAGGT
20001829_i2	CCTTAGTTGGGTCCTTGCCGGAGAAGGCACCTCCACCGTGGGCTCCCCACCCACCGTAGGTATCGATGATAATCTTTCTTCCAGTGAGACCGGCGTCACC[A/G]TGGGGACCTCCAATGACAAAGCGGCCAGAAGGATTAAGGTGGAAGATGGTCTTCTCATCTAAGTACTTCTCGGGAA	SNP_20001829	Lc7	CCTTAGTTGGGTCCTTGCCGGAGAAGGCACCTCCACCGTGGGCTCCCCACCCACCGTAGGTATCGATGATAATCTTTCTTCCAGTGAGACCGGCGTCACC[A/G]TGGGGACCTCCAATGACAAAGCGGCCAGAAGGATTAAGGTGGAAGATGGTCTTCTCATCTAAGTACTTCTCGGGAA
20001835_i2	TCAAAAATCTCTTCAATCACCACCCAAGTAGAAATCCATTTAGTAAGAAAATGATGAAGATCAAAGCTATGTCTGCAATGATGATATT[C/T]GCTCTAGTGCTTATGCTTGAGGCTGTTTCCATTGCTCAGGCTGTAACCTGTAATCCAACGGAATTGAGCCCATGTATGGGCGCAATTGTGTCAAACTCTC	SNP_20001835	Lc1	TCAAAAATCTCTTCAATCACCACCCAAGTAGAAATCCATTTAGTAAGAAAATGATGAAGATCAAAGCTATGTCTGCAATGATGATATT[C/T]GCTCTAGTGCTTATGCTTGAGGCTGTTTCCATTGCTCAGGCTGTAACCTGTAATCCAACGGAATTGAGCCCATGTATGGGCGCAATTGTGTCAAACTCTC
20001841_i2	GAAATGGTAGATTTTCTTGTGGACGTTTGGGAACAGGATGGCCTGTATGACTGAGCCGATGAAGGTTGAGGAAGTGCGGGCTCGTTT[A/G]TTTGATCCTTGAAATAATTTTAGATCTTGCTTCTTTAGAACAGGAGGAAGGGGGAATGAATGAATATGTTGCTCAGTTTGTATATCAATTGTTATATGCC	SNP_20001841	#N/A	GAAATGGTAGATTTTCTTGTGGACGTTTGGGAACAGGATGGCCTGTATGACTGAGCCGATGAAGGTTGAGGAAGTGCGGGCTCGTTT[A/G]TTTGATCCTTGAAATAATTTTAGATCTTGCTTCTTTAGAACAGGAGGAAGGGGGAATGAATGAATATGTTGCTCAGTTTGTATATCAATTGTTATATGCC
20001861_i2	ATCATAGGCACCCCATTTGAAATACTTTCAAAAACTGAATTACATCCACAGTGTGTCACAAACACTCC[C/G]ACAGAATCATGTCCCAAAACTTGAGTTTGAGGCACCCAAGGAACAATTTTCCCAATATTACTAGTCCTCTCAAGAAACCCTTGTGGCAAAACTCCCTTGA	SNP_20001861	#N/A	ATCATAGGCACCCCATTTGAAATACTTTCAAAAACTGAATTACATCCACAGTGTGTCACAAACACTCC[C/G]ACAGAATCATGTCCCAAAACTTGAGTTTGAGGCACCCAAGGAACAATTTTCCCAATATTACTAGTCCTCTCAAGAAACCCTTGTGGCAAAACTCCCTTGA
20001872_i2	TCAGCAACTGCTAAATCTATTCCATTTTGGAGATTTTGATGAGCAGCTTGAAGAAAAAGGTTGACTTTTTCAACTGGGTGGGAACCAAGTACATGACCCT[C/T]AGGAACACCATCATGAATACTAAAAAATTTGAAGTTATTTGGGATGTTTGGTTTTGTAAAAAGAGGTTGATTAGATTGTTGGGTGCCAATGAATGAGAAA	SNP_20001872	#N/A	TCAGCAACTGCTAAATCTATTCCATTTTGGAGATTTTGATGAGCAGCTTGAAGAAAAAGGTTGACTTTTTCAACTGGGTGGGAACCAAGTACATGACCCT[C/T]AGGAACACCATCATGAATACTAAAAAATTTGAAGTTATTTGGGATGTTTGGTTTTGTAAAAAGAGGTTGATTAGATTGTTGGGTGCCAATGAATGAGAAA
20001884_i2	GTTTGGAGACGACGAAGGCGGCGGTGGAGCCGGTTCCGAGACCGAGGACCATGCCGCTTTTGACATACTCGACGGCTTTGTCGGCGGCGAGTTTTTTGAG[A/G]TCGTCTTGTGTTAGGGTTATGGCTTTGACGGAGAGAGAAGAGGAGCGGGTGCGTAGTTTAAGGGAGGTGGGTGTGCGCAGGTTAAGGCGCGTGGAGACAT	SNP_20001884	#N/A	GTTTGGAGACGACGAAGGCGGCGGTGGAGCCGGTTCCGAGACCGAGGACCATGCCGCTTTTGACATACTCGACGGCTTTGTCGGCGGCGAGTTTTTTGAG[A/G]TCGTCTTGTGTTAGGGTTATGGCTTTGACGGAGAGAGAAGAGGAGCGGGTGCGTAGTTTAAGGGAGGTGGGTGTGCGCAGGTTAAGGCGCGTGGAGACAT
20001907_i2	ACCTTGTCTTACCGTTGTCTGGTGCAGATGCCACAGCCTCAGCCACAGTTTTGAACTTACCACTTCCATCTTTAGCCACAATAACATTGGCCTTTATGTC[C/T]CCAACTGAAGACTCCAAGAGCCTTCGATCCTTACTCGTTACCCATGACGGAAATTCACCGTTCAATGATTCATCAATGAATCCATCGTTACTCTTAGCAG	SNP_20001907	Lc1	ACCTTGTCTTACCGTTGTCTGGTGCAGATGCCACAGCCTCAGCCACAGTTTTGAACTTACCACTTCCATCTTTAGCCACAATAACATTGGCCTTTATGTC[C/T]CCAACTGAAGACTCCAAGAGCCTTCGATCCTTACTCGTTACCCATGACGGAAATTCACCGTTCAATGATTCATCAATGAATCCATCGTTACTCTTAGCAG
20001915_i2	TACAAGTCTCAAAGTAGAACAGCCATGATGTTATCTTGCATATTTGACGGACCGTGATACATGCTTAGAGAGGAAGGGCATTCTCAAGCATAGAGATCTA[C/T]ACCCCAGAACTTGGCAGGTTGATTAGTTCGATACTTCTTCTCCATATTACTGATGAGATCTGCATCCTCTTTAGACAGCTCAAAATCAAATACCTGGAAG	SNP_20001915	#N/A	TACAAGTCTCAAAGTAGAACAGCCATGATGTTATCTTGCATATTTGACGGACCGTGATACATGCTTAGAGAGGAAGGGCATTCTCAAGCATAGAGATCTA[C/T]ACCCCAGAACTTGGCAGGTTGATTAGTTCGATACTTCTTCTCCATATTACTGATGAGATCTGCATCCTCTTTAGACAGCTCAAAATCAAATACCTGGAAG
20001916_i2	CAGTGTTCCTCTGAATGCCCCAGCGAAGAGCAATCTGGGCAGCAGTCTTTTTGTATTTTTCAGCCAGACCTTTGAGAACTTGGTCATCCAAACATGAAAC[A/T]GTACCAAACCACTCTGTGTTTGCTGCAGCACCTCCCAGTGGAGTGTGGGCTGTTACACAAATTCCATGCTTCTGACAAAATTTGACTAGAGAGTCACGCT	SNP_20001916	#N/A	CAGTGTTCCTCTGAATGCCCCAGCGAAGAGCAATCTGGGCAGCAGTCTTTTTGTATTTTTCAGCCAGACCTTTGAGAACTTGGTCATCCAAACATGAAAC[A/T]GTACCAAACCACTCTGTGTTTGCTGCAGCACCTCCCAGTGGAGTGTGGGCTGTTACACAAATTCCATGCTTCTGACAAAATTTGACTAGAGAGTCACGCT
20001926_i2	AACGTACTAGCTTATCAGTATGGCT[A/G]TCCAAGAAACTTTTTTAGATAAGCCAAGAAAATCACTTCCCAAAACATTTTGGTTAATTCTCTCTTTAGCTGCTATCATAAGCTCATCAGCCCTTTTTGT	SNP_20001926	#N/A	AACGTACTAGCTTATCAGTATGGCT[A/G]TCCAAGAAACTTTTTTAGATAAGCCAAGAAAATCACTTCCCAAAACATTTTGGTTAATTCTCTCTTTAGCTGCTATCATAAGCTCATCAGCCCTTTTTGT
20001938_i2	GAGATAGAGAGCAGCGAACCATTCTACAACAAAAAAACTACCTTCGAA[A/G]CACAGGTGAAAATGGTGGTGAGTATTCGATTGGCAAGACTCGGTTGCACACACAACCCGTTCTATAGGGTTGTTGTTACTGATAGCAGATGTGCAAGAGA	SNP_20001938	#N/A	GAGATAGAGAGCAGCGAACCATTCTACAACAAAAAAACTACCTTCGAA[A/G]CACAGGTGAAAATGGTGGTGAGTATTCGATTGGCAAGACTCGGTTGCACACACAACCCGTTCTATAGGGTTGTTGTTACTGATAGCAGATGTGCAAGAGA
20001939_i2	GAGATAGAGAGCAGCGAACCATTCTACAACAAAAAAACTACCTTCGAAACACAGGTGAAAATGGTGGTGAGTATTCGATTGGCAAGACT[C/T]GGTTGCACACACAACCCGTTCTATAGGGTTGTTGTTACTGATAGCAGATGTGCAAGAGATGGCAGGAACATTGAGGTTGTAGGTTACTACAATCCTATTG	SNP_20001939	#N/A	GAGATAGAGAGCAGCGAACCATTCTACAACAAAAAAACTACCTTCGAAACACAGGTGAAAATGGTGGTGAGTATTCGATTGGCAAGACT[C/T]GGTTGCACACACAACCCGTTCTATAGGGTTGTTGTTACTGATAGCAGATGTGCAAGAGATGGCAGGAACATTGAGGTTGTAGGTTACTACAATCCTATTG
20001943_i2	AACTGATACACCTTGTTCTCCACGCGATTGCGTTAATACTTGGAATAGTTGGAATTCTTGCTGCGTTCAAGAATCACAATGAAAGTGGGATTGCCAATCT[A/G]TACAGCTTGCATTCATGGCTTGGAATTGGGGTTATTTCCTTTTATGGCATTCAG	SNP_20001943	#N/A	AACTGATACACCTTGTTCTCCACGCGATTGCGTTAATACTTGGAATAGTTGGAATTCTTGCTGCGTTCAAGAATCACAATGAAAGTGGGATTGCCAATCT[A/G]TACAGCTTGCATTCATGGCTTGGAATTGGGGTTATTTCCTTTTATGGCATTCAG
20001956_i2	GCCAGACACAATCGATGTTGGAAACAGCAATCAGCCAAGGTCAACAGGATGTGAGTGCTGAACATATAGATTTTGTTCTCAATACAAAATAAAATATACT[A/G]TTAAAAAGTCATTTTGGCATGTCTAGCCATTTCTGTCTAAGAGATTTAATTGTACATTTGTGTTTGATCAAGAGACAAATTGTTCCCGTGGGATCTGTTG	SNP_20001956	#N/A	GCCAGACACAATCGATGTTGGAAACAGCAATCAGCCAAGGTCAACAGGATGTGAGTGCTGAACATATAGATTTTGTTCTCAATACAAAATAAAATATACT[A/G]TTAAAAAGTCATTTTGGCATGTCTAGCCATTTCTGTCTAAGAGATTTAATTGTACATTTGTGTTTGATCAAGAGACAAATTGTTCCCGTGGGATCTGTTG
20001957_i2	TTGTTCTCAATACAAAATAAAATATACTATTAAAAAGTCATTTTGGCATGTCTAGCCATTTCTGTCTAAGAGATTTAATTGTACATTTGTGTTTGATCAA[A/G]AGACAAATTGTTCCCGTGGGATCTGTTGGGTGCTTGTTTGGCTTGTGTTAATCGATCATGTTCTCCTTGTATGCTATTCCAACATTGTG	SNP_20001957	Lc1	TTGTTCTCAATACAAAATAAAATATACTATTAAAAAGTCATTTTGGCATGTCTAGCCATTTCTGTCTAAGAGATTTAATTGTACATTTGTGTTTGATCAA[A/G]AGACAAATTGTTCCCGTGGGATCTGTTGGGTGCTTGTTTGGCTTGTGTTAATCGATCATGTTCTCCTTGTATGCTATTCCAACATTGTG
20001958_i2	GGACTTGCCCCTGAGATTCCTGAGGATCTATACCATTTGATCAAGAAGGCAGTTTCAATCCGCAA[A/G]CATTTGGAGAGGAACAGGAAGGACAAAGACTCTAAGTTCAGGCTCATTCTTGTTGAGAGCAGAATCCATAGGCTTGCTCGCTATTACAAGAAAACTAAGA	SNP_20001958	Lc5.1	GGACTTGCCCCTGAGATTCCTGAGGATCTATACCATTTGATCAAGAAGGCAGTTTCAATCCGCAA[A/G]CATTTGGAGAGGAACAGGAAGGACAAAGACTCTAAGTTCAGGCTCATTCTTGTTGAGAGCAGAATCCATAGGCTTGCTCGCTATTACAAGAAAACTAAGA
20001959_i2	ATTTGATCAAGAAGGCAGTTTCAATCCGCAAACATTTGGAGAGGAACAGGAAGGACAAAGACTCTAAGTTCAGGCTCATTCTTGTTGAGAGCAGAATCCA[C/T]AGGCTTGCTCGCTATTACAAGAAAACTAAGAAGCTTCCCCCTGTGTGGAAATA	SNP_20001959	#N/A	ATTTGATCAAGAAGGCAGTTTCAATCCGCAAACATTTGGAGAGGAACAGGAAGGACAAAGACTCTAAGTTCAGGCTCATTCTTGTTGAGAGCAGAATCCA[C/T]AGGCTTGCTCGCTATTACAAGAAAACTAAGAAGCTTCCCCCTGTGTGGAAATA
20001961_i2	CATGTATATACTCTGATTGTATTGTGTACATATTGAAACAAAAATATGTTATATGTTTCCTACAAACAAACCACAAATAACAAA[C/G]TATAGCCAGCGATACAAGTATTTATTTAACTTCATGAGATACAATATGTCAGTGTACTTCCAACCAAGAAAAGTCTGACTAATGTTTTAATGATGTGCAA	SNP_20001961	#N/A	CATGTATATACTCTGATTGTATTGTGTACATATTGAAACAAAAATATGTTATATGTTTCCTACAAACAAACCACAAATAACAAA[C/G]TATAGCCAGCGATACAAGTATTTATTTAACTTCATGAGATACAATATGTCAGTGTACTTCCAACCAAGAAAAGTCTGACTAATGTTTTAATGATGTGCAA
20001976_i2	AGCTGCCCAAGGATGGTGGTGCCGCCGCCGGAGACAAGAAGAAGAAGAGGAACAAGAAGAACGTTGAGACGTACAAGATCTACATCTTCAAGGTTCTGAA[A/G]CAAGTTCACCCTGACATCGGGATCTCAAGCAAGGC	SNP_20001976	#N/A	AGCTGCCCAAGGATGGTGGTGCCGCCGCCGGAGACAAGAAGAAGAAGAGGAACAAGAAGAACGTTGAGACGTACAAGATCTACATCTTCAAGGTTCTGAA[A/G]CAAGTTCACCCTGACATCGGGATCTCAAGCAAGGC
20001985_i2	CATTTGATCTAGCTGCTTGTTGACTTCCTCAACCTCTTCCAGATCTGTAAGCAATTGCCTCACAATTGCCCCATATGTCAGAGTAAATAGCTCCGC[A/G]TTAACGCGTTCGATGTTAGCAAATATCGAATCGCCAGATCGAGGAGCAACAGGAGGCATCGTTAGAGCTCACTCAGATTTGTTT	SNP_20001985	#N/A	CATTTGATCTAGCTGCTTGTTGACTTCCTCAACCTCTTCCAGATCTGTAAGCAATTGCCTCACAATTGCCCCATATGTCAGAGTAAATAGCTCCGC[A/G]TTAACGCGTTCGATGTTAGCAAATATCGAATCGCCAGATCGAGGAGCAACAGGAGGCATCGTTAGAGCTCACTCAGATTTGTTT
20001988_i2	TGTTGATGAGCGCACCCCTTTCCGGTGACCTCCGATCGAAGTACAACGTGCGTTCACTGCCCATCCGTAAAGATGACGAGGTGCAAGTTGTTAGAGGAAC[C/T]TTCAAGGGACGTGAGGGAAAGGTCGTTCAAGTTTATCGCCGGAAATGGGTGATTCATATTGAACGCATAACACGTGAAAAGGTTAATGGTTCCACTGTTA	SNP_20001988	#N/A	TGTTGATGAGCGCACCCCTTTCCGGTGACCTCCGATCGAAGTACAACGTGCGTTCACTGCCCATCCGTAAAGATGACGAGGTGCAAGTTGTTAGAGGAAC[C/T]TTCAAGGGACGTGAGGGAAAGGTCGTTCAAGTTTATCGCCGGAAATGGGTGATTCATATTGAACGCATAACACGTGAAAAGGTTAATGGTTCCACTGTTA
20001990_i2	TTGGTGTTGACCCTTCCAAAGTTGTTATCACTAAGCTTCGTTTGGATAAGGATCGTAAGTCCTTGCTTGATCGTAAGGCTAAGGGTCGTGCTGCTGCTGA[C/T]AAGGAGAAGGGTACTAAGTTCGCTCCTGAAGACATTATGCAAA	SNP_20001990	#N/A	TTGGTGTTGACCCTTCCAAAGTTGTTATCACTAAGCTTCGTTTGGATAAGGATCGTAAGTCCTTGCTTGATCGTAAGGCTAAGGGTCGTGCTGCTGCTGA[C/T]AAGGAGAAGGGTACTAAGTTCGCTCCTGAAGACATTATGCAAA
20001997_i2	GAGCAATATCTTTCCAATATGCTTACTGCTTTCCATAAGCCTGTGAGCCTCCGCAGCTTC[A/T]GAAAGAGGGAAAGTTTTGTATATCACAGGCTTAACCTTTCCTTCTGCAATGGCTGGCCAGACATTCTTCTCTACCTCACTAATGATCACAGCTTTATTTT	SNP_20001997	#N/A	GAGCAATATCTTTCCAATATGCTTACTGCTTTCCATAAGCCTGTGAGCCTCCGCAGCTTC[A/T]GAAAGAGGGAAAGTTTTGTATATCACAGGCTTAACCTTTCCTTCTGCAATGGCTGGCCAGACATTCTTCTCTACCTCACTAATGATCACAGCTTTATTTT
20001998_i2	ATATCTTTCCAATATGCTTACTGCTTTCCATAAGCCTGTGAGCCTCCGCAGCTTCAGAAAGAGGGAAAGTTTTGTATATCACAGGCTTAACCTTTCCTTC[G/T]GCAATGGCTGGCCAGACATTCTTCTCTACCTCACTAATGATCACAGCTTTATTTTCAGGACTTCTACTACGCAAGCCAGCC	SNP_20001998	#N/A	ATATCTTTCCAATATGCTTACTGCTTTCCATAAGCCTGTGAGCCTCCGCAGCTTCAGAAAGAGGGAAAGTTTTGTATATCACAGGCTTAACCTTTCCTTC[G/T]GCAATGGCTGGCCAGACATTCTTCTCTACCTCACTAATGATCACAGCTTTATTTTCAGGACTTCTACTACGCAAGCCAGCC
20002001_i2	ATCATTTCCACCACAAGTTCAGTCACCTCTTCTCTCTTCACATCATCCTT[A/T]ATATCCATCCCAATNCCCCAAGTGTTTGATATAAACCTACAATTCGTCTGTTGCTCCGCAAAGAAAGGCCAACCAATCATAGGCTTACCCTCACATATAC	SNP_20002001	#N/A	ATCATTTCCACCACAAGTTCAGTCACCTCTTCTCTCTTCACATCATCCTT[A/T]ATATCCATCCCAATNCCCCAAGTGTTTGATATAAACCTACAATTCGTCTGTTGCTCCGCAAAGAAAGGCCAACCAATCATAGGCTTACCCTCACATATAC
20002019_i2	GGAGCTATCACGTTTTATCGCAGCTGGAAAACTTCATTGCAAGATCGATAAGGTTGCAGG[C/T]GTTCTTGAAACCAACCGCCCTGATGCCAAGAATGCTCTTTACCAGGCAACTATTAAGCAAGGGGACTTCTTGTTGAACAGGATCCAAAAATTGTCGCGTG	SNP_20002019	#N/A	GGAGCTATCACGTTTTATCGCAGCTGGAAAACTTCATTGCAAGATCGATAAGGTTGCAGG[C/T]GTTCTTGAAACCAACCGCCCTGATGCCAAGAATGCTCTTTACCAGGCAACTATTAAGCAAGGGGACTTCTTGTTGAACAGGATCCAAAAATTGTCGCGTG
20002023_i2	AAACATGGATAAATAGTCTAAACAACAACTACCATAAAC[C/T]TTCATCCAAGTTAAAGAGTAAGGTGTTCAAACACAGTAAA	SNP_20002023	Lc1	AAACATGGATAAATAGTCTAAACAACAACTACCATAAAC[C/T]TTCATCCAAGTTAAAGAGTAAGGTGTTCAAACACAGTAAA
20002035_i2	GGATATTATCTGCAACACATTCATACGAGAGCGCGGAAACAAAATGCTGAGCCTCTCCGTTACTTC[A/T]CCATCTTCTTCAACACTTTCCTTTCTTCCCAAACCATTACAATTCAGAACCTCCTTCAATGGCATTCGGCTACGTCAACCTAGCACTTGCACAATTCCAG	SNP_20002035	Lc1	GGATATTATCTGCAACACATTCATACGAGAGCGCGGAAACAAAATGCTGAGCCTCTCCGTTACTTC[A/T]CCATCTTCTTCAACACTTTCCTTTCTTCCCAAACCATTACAATTCAGAACCTCCTTCAATGGCATTCGGCTACGTCAACCTAGCACTTGCACAATTCCAG
20002061_i2	AGGGGCAGTACCAAGGGAAGTTGTGCATTGTGTTGCACCCTTGTTTTCCAGGACATGGGAAGTGCAAGTGCTGGTTGCCTTTTGTTTAGCCCTTCCATGA[C/T]AAAAGAAAATGCTCCAAAAGTGAGGCAGCTCTGCAGAAGAGCTTGTGGTGCACC	SNP_20002061	Lc5.2	AGGGGCAGTACCAAGGGAAGTTGTGCATTGTGTTGCACCCTTGTTTTCCAGGACATGGGAAGTGCAAGTGCTGGTTGCCTTTTGTTTAGCCCTTCCATGA[C/T]AAAAGAAAATGCTCCAAAAGTGAGGCAGCTCTGCAGAAGAGCTTGTGGTGCACC
20002098_i2	GCTCAGATTTCTCATGGAAATTACCGGATCATCCTAAGCTTCCAAAGGGAAAGACTATTGCTGTTGTTGTTTTGGATGGTTGGGGTGAGGCAAACCCTAA[C/T]GAGTACAATTGTATTCACATCGCTGAAACGCCAACCATGGATTCCCTTAAA	SNP_20002098	Lc1	GCTCAGATTTCTCATGGAAATTACCGGATCATCCTAAGCTTCCAAAGGGAAAGACTATTGCTGTTGTTGTTTTGGATGGTTGGGGTGAGGCAAACCCTAA[C/T]GAGTACAATTGTATTCACATCGCTGAAACGCCAACCATGGATTCCCTTAAA
20002102_i2	AGAATGACTGGAGTGTTGTCAAACGGGGATGGGATGCTCAAGTTCTTGGTGAAGCACCTTATAAGTT[C/T]AAAAGTGCTCTTGAAGCTGTCAAGACACTGAGGGCAGCACCGAAGGCCAATGACCAGTATCTGCCTCCTTTTGTTATTGTTGACGAGAGTGGAAAATCTG	SNP_20002102	#N/A	AGAATGACTGGAGTGTTGTCAAACGGGGATGGGATGCTCAAGTTCTTGGTGAAGCACCTTATAAGTT[C/T]AAAAGTGCTCTTGAAGCTGTCAAGACACTGAGGGCAGCACCGAAGGCCAATGACCAGTATCTGCCTCCTTTTGTTATTGTTGACGAGAGTGGAAAATCTG
20002108_i2	TTTTACCTTGTGTTGCACAGAATTTTGCATTAACTGATGCTTCACAGCCATCAATGTGGAAGCTTTTGTAACCTGCTATGAATGGTGCTTTTGACCAATC[A/T]GTTTTCTCCAACCCACCTCTTGTTGCCCAATCATCAGCGTTCCATAAACTGTTGTATATCTTCATTGGTTGGTCAAATGGGAACTTCACTCCCAAATCCT	SNP_20002108	Lc1	TTTTACCTTGTGTTGCACAGAATTTTGCATTAACTGATGCTTCACAGCCATCAATGTGGAAGCTTTTGTAACCTGCTATGAATGGTGCTTTTGACCAATC[A/T]GTTTTCTCCAACCCACCTCTTGTTGCCCAATCATCAGCGTTCCATAAACTGTTGTATATCTTCATTGGTTGGTCAAATGGGAACTTCACTCCCAAATCCT
20002112_i2	ATTTGTCAAGATGAAGCTGAATCTCAGAACCGCCATTGAAGTATTTGATATGATCAAAAGCCCAAGTTGGAAAATAGTTTCTGCCAAATGGTACATC[C/G]ACTGGCCTCCGTGGAAGAGCACAGAATGAAGAAGAAACTAGTGATGCTAGAATGAAAGACACAGTCCAAAATGAAGAA	SNP_20002112	#N/A	ATTTGTCAAGATGAAGCTGAATCTCAGAACCGCCATTGAAGTATTTGATATGATCAAAAGCCCAAGTTGGAAAATAGTTTCTGCCAAATGGTACATC[C/G]ACTGGCCTCCGTGGAAGAGCACAGAATGAAGAAGAAACTAGTGATGCTAGAATGAAAGACACAGTCCAAAATGAAGAA
20002113_i2	ATAAATGCGATCTAGTCGATAACAAGGTTGTTCAGACACAGACTGCCAAGGCTTTTGCAGATGAGCTTGGTATCCCTTTCCTTGAGACAAGTGCTAAAGA[C/T]TCTANCAATGTGGAGCAAGCTTTCTTAACTATGGCAGCGGAGATTAAGAA	SNP_20002113	#N/A	ATAAATGCGATCTAGTCGATAACAAGGTTGTTCAGACACAGACTGCCAAGGCTTTTGCAGATGAGCTTGGTATCCCTTTCCTTGAGACAAGTGCTAAAGA[C/T]TCTANCAATGTGGAGCAAGCTTTCTTAACTATGGCAGCGGAGATTAAGAA
20002114_i2	TGCGATCTAGTCGATAACAAGGTTGTTCAGACACAGACTGCCAAGGCTTTTGCAGATGAGCTTGGTATCCCTTTCCTTGAGACAAGTGCTAAAGANTCTA[C/T]CAATGTGGAGCAAGCTTTCTTAACTATGGCAGCGGAGATTAAGAA	SNP_20002114	#N/A	TGCGATCTAGTCGATAACAAGGTTGTTCAGACACAGACTGCCAAGGCTTTTGCAGATGAGCTTGGTATCCCTTTCCTTGAGACAAGTGCTAAAGANTCTA[C/T]CAATGTGGAGCAAGCTTTCTTAACTATGGCAGCGGAGATTAAGAA
20002118_i2	TCACAATTTTCCCGGTGATGGTGTCGGAATAGGTAGCAACATAGTTATCGGGAGGAAGCGTGATTTTACACGCGCCACCGAGCTTGACGGAGAAATCGCC[A/G]GAGGTTTGGTTGATGACGTGGGATAAGACGGTGGTATCGGGAAGAAGACCAACGGGCAAACCGTAACTGGCGAGCTCAACGTGTGCAGGTGATGGAATCG	SNP_20002118	#N/A	TCACAATTTTCCCGGTGATGGTGTCGGAATAGGTAGCAACATAGTTATCGGGAGGAAGCGTGATTTTACACGCGCCACCGAGCTTGACGGAGAAATCGCC[A/G]GAGGTTTGGTTGATGACGTGGGATAAGACGGTGGTATCGGGAAGAAGACCAACGGGCAAACCGTAACTGGCGAGCTCAACGTGTGCAGGTGATGGAATCG
20002124_i2	TATAGTCCTTACACATGAATTAGAATCAAACAGAAAGCTCCGTTCGAGAGATAAGAATTCCATCCGTGTCTGCATAAAGCCATTCCCCATCAGAGATCCT[A/T]GTCCCGGCAATAGTTATGGGAACATGTTTTTCTCCCATACCTTTCTTATTGGCTTTCATGGGATGAGAACCAAGAGCTCTCACACCGATATCACAACCGT	SNP_20002124	Lc1	TATAGTCCTTACACATGAATTAGAATCAAACAGAAAGCTCCGTTCGAGAGATAAGAATTCCATCCGTGTCTGCATAAAGCCATTCCCCATCAGAGATCCT[A/T]GTCCCGGCAATAGTTATGGGAACATGTTTTTCTCCCATACCTTTCTTATTGGCTTTCATGGGATGAGAACCAAGAGCTCTCACACCGATATCACAACCGT
20002157_i2	TCTCTCTCTCATTTTATGTCCAAAATGGCTTCTAACTCTACCCACAGAGAGTTTTATATGCT[C/T]ATGCTAATTGGCATAATGGTAAGCTTTATGGCAACTACTTGTAATGGTAGCTTCTTCCAAGACTTTGATCTAACATGGGGTGATAGCCGTGCTAAGATAT	SNP_20002157	#N/A	TCTCTCTCTCATTTTATGTCCAAAATGGCTTCTAACTCTACCCACAGAGAGTTTTATATGCT[C/T]ATGCTAATTGGCATAATGGTAAGCTTTATGGCAACTACTTGTAATGGTAGCTTCTTCCAAGACTTTGATCTAACATGGGGTGATAGCCGTGCTAAGATAT
20002180_i2	TCAAGGTTCACGAGTTGAGGCAGAAAGCCAAAGCTGATCTGTTGAGTCAGTTGAAAGACCTCAAGGCTGAACTCGCTTTGCTCCGTGTTGCTAAGGTCAC[C/T]GGTGGTGCACCCAACAAGCTCTCCAAGATCAAGGTGGTGAGGCTGTCGATTGCTCAGGTTTTGACAGTGATTTCTCAGAAGCAGAAGGCTGCATTGAGGG	SNP_20002180	Lc3	TCAAGGTTCACGAGTTGAGGCAGAAAGCCAAAGCTGATCTGTTGAGTCAGTTGAAAGACCTCAAGGCTGAACTCGCTTTGCTCCGTGTTGCTAAGGTCAC[C/T]GGTGGTGCACCCAACAAGCTCTCCAAGATCAAGGTGGTGAGGCTGTCGATTGCTCAGGTTTTGACAGTGATTTCTCAGAAGCAGAAGGCTGCATTGAGGG
20002225_i2	TGAAACTAGGTTAAGCTCAAAAATCCCAATCCT[A/C]TTTCCAGCTGCAGAAAAAATGGCGATTCAAAACGAACCGGCGAAGCTGAGGTGGGGAGAGTTGGAAGAAGACGACGGAGAAGATCTCGATTTTCTGTTGC	SNP_20002225	#N/A	TGAAACTAGGTTAAGCTCAAAAATCCCAATCCT[A/C]TTTCCAGCTGCAGAAAAAATGGCGATTCAAAACGAACCGGCGAAGCTGAGGTGGGGAGAGTTGGAAGAAGACGACGGAGAAGATCTCGATTTTCTGTTGC
20002228_i2	GCCCTGACGAAAACGGAATCAAGAGAGTTATTGAGTATCAGTTTGATGATGATGGCAATAAGGTTAAGATCACAACAATCACTCGCATCCGCAAACTCGC[C/T]AACGCGCGTCTCAGCAAACGCGCCGTTGAGCGTCGTTCGTGGCCGAAGTTTGGAGATGCTGTCCATGAAGACGTTGGTGCTCGCCTTACTATGGTTTCCA	SNP_20002228	#N/A	GCCCTGACGAAAACGGAATCAAGAGAGTTATTGAGTATCAGTTTGATGATGATGGCAATAAGGTTAAGATCACAACAATCACTCGCATCCGCAAACTCGC[C/T]AACGCGCGTCTCAGCAAACGCGCCGTTGAGCGTCGTTCGTGGCCGAAGTTTGGAGATGCTGTCCATGAAGACGTTGGTGCTCGCCTTACTATGGTTTCCA
20002233_i2	CCTGGTCTTCCGGTGATGTGCAGTTGATTTCTTCTGTGGCCTCGATGAGCACTCAATCAACAATCCTCCACAAACATTTCTTCTTTCAATTCCAATTGCT[C/T]TGTTTCTCAGTGAATTTGGCGCCATCGCTACACCGCACCCAAATAGGCTTGACACTGACGCCATTTT	SNP_20002233	Lc4.1	CCTGGTCTTCCGGTGATGTGCAGTTGATTTCTTCTGTGGCCTCGATGAGCACTCAATCAACAATCCTCCACAAACATTTCTTCTTTCAATTCCAATTGCT[C/T]TGTTTCTCAGTGAATTTGGCGCCATCGCTACACCGCACCCAAATAGGCTTGACACTGACGCCATTTT
20002234_i2	GTGGCCTCGATGAGCACTCAATCAACAATCCTCCACAAACATTTCTTCTTTCAATTCCAATTGCTTTGTTTCTCAGTGAATTTGGCGCCATCGCTACACC[A/G]CACCCAAATAGGCTTGACACTGACGCCATTTT	SNP_20002234	Lc4.1	GTGGCCTCGATGAGCACTCAATCAACAATCCTCCACAAACATTTCTTCTTTCAATTCCAATTGCTTTGTTTCTCAGTGAATTTGGCGCCATCGCTACACC[A/G]CACCCAAATAGGCTTGACACTGACGCCATTTT
20002238_i2	CCTTAATAGAAAGTTTCATGCCACCGGTACAATGTCCAGGAACACCGCATATGAAGTAATGTTTGCCTGCTTTCTTAAGAGGAATGGTTGTGGCACCACT[A/G]CTGTCTGTGCTAATTGAGTTTCCAGATGTGCATGATTTGTAGTCACTTTCTTTAACTTCATCCACAGTGTGCCCACCAGCTCCATAGTTGAACAC	SNP_20002238	#N/A	CCTTAATAGAAAGTTTCATGCCACCGGTACAATGTCCAGGAACACCGCATATGAAGTAATGTTTGCCTGCTTTCTTAAGAGGAATGGTTGTGGCACCACT[A/G]CTGTCTGTGCTAATTGAGTTTCCAGATGTGCATGATTTGTAGTCACTTTCTTTAACTTCATCCACAGTGTGCCCACCAGCTCCATAGTTGAACAC
20002240_i2	ACTGCAAAGGTTTTGTCACTAGCCCATGTGCTATAATCACCACCAATTACCCAACCTGAAGCATCTCCCACAGTGTAGACAGTTGCAAGGGAAGGAAGTG[C/G]CATGTTGAGTGCTAAAAAGAAGCACAAAACCAAAGCATTAGAGAACGCCATTTGATGATATAGTGAGG	SNP_20002240	#N/A	ACTGCAAAGGTTTTGTCACTAGCCCATGTGCTATAATCACCACCAATTACCCAACCTGAAGCATCTCCCACAGTGTAGACAGTTGCAAGGGAAGGAAGTG[C/G]CATGTTGAGTGCTAAAAAGAAGCACAAAACCAAAGCATTAGAGAACGCCATTTGATGATATAGTGAGG
20002245_i2	ATAGTTGTATTCAAGTTATAGGGTACAACAGCAAAATCTTTCTAAACTAGC[G/T]TCACTTAAAGGTTACACAACGAAACCTTGGTGTTGAAAGGCATTATTAAGAAACAAAAGTAAGCTATCAAAGATTGCCAATAGTCTAGTTGATTTGTCTA	SNP_20002245	Lc2.2	ATAGTTGTATTCAAGTTATAGGGTACAACAGCAAAATCTTTCTAAACTAGC[G/T]TCACTTAAAGGTTACACAACGAAACCTTGGTGTTGAAAGGCATTATTAAGAAACAAAAGTAAGCTATCAAAGATTGCCAATAGTCTAGTTGATTTGTCTA
20002250_i2	GTAGCAGCAATGGCGCCGAAGGAGAGAGCCCCTAGGGTTAGCAGAAACCCTGATTTGATCAGAGGAATTGGAAAATTCTCAAAGTCACAGATGTACCACA[A/G]GAGGGGTATCTGGGCTCTTAAGGCCAAAAACGGTGGCGTTTTCCCTCGTCATGATCCCAAACCTAAACCTGAAACTCCTGCTGAGAAACCACCCAAATTT	SNP_20002250	#N/A	GTAGCAGCAATGGCGCCGAAGGAGAGAGCCCCTAGGGTTAGCAGAAACCCTGATTTGATCAGAGGAATTGGAAAATTCTCAAAGTCACAGATGTACCACA[A/G]GAGGGGTATCTGGGCTCTTAAGGCCAAAAACGGTGGCGTTTTCCCTCGTCATGATCCCAAACCTAAACCTGAAACTCCTGCTGAGAAACCACCCAAATTT
20002260_i2	GTATCGCTGGAGCAGGGCTTACCCTTCTCAACTGCTTCTCCTCTTCAACTCGATGCCGAACTCGTACTATAACCATGGCTGTGTCCACCGACCAGAAATC[C/T]AAAACCACCGAAAAACTCACTCTCCGAAAATCCGAAGAAGCTTTCGCCGCTGCAAAGG	SNP_20002260	Lc6	GTATCGCTGGAGCAGGGCTTACCCTTCTCAACTGCTTCTCCTCTTCAACTCGATGCCGAACTCGTACTATAACCATGGCTGTGTCCACCGACCAGAAATC[C/T]AAAACCACCGAAAAACTCACTCTCCGAAAATCCGAAGAAGCTTTCGCCGCTGCAAAGG
20002262_i2	AGGAATTGATGCCTGGAGGAGTTAACTCCCCCGTTCGTGCGTTCAAATCAGTTGGTGGACAACCCATTATCATTGACTCTGCTAAAGGCTCTCG[G/T]ATGTGGGACATTGATGGCAACGAATACATTGACTACGTTGGTTCTTGGGGTCCTGCAATTATCGGTCACGCCGATGATCAGGT	SNP_20002262	#N/A	AGGAATTGATGCCTGGAGGAGTTAACTCCCCCGTTCGTGCGTTCAAATCAGTTGGTGGACAACCCATTATCATTGACTCTGCTAAAGGCTCTCG[G/T]ATGTGGGACATTGATGGCAACGAATACATTGACTACGTTGGTTCTTGGGGTCCTGCAATTATCGGTCACGCCGATGATCAGGT
20002280_i2	CGTTGGCAAAGGCATTCGTTGAGCATTACTACACCACCTTCGACACTAACCGTCCCGGTCTCGCCTCTCTCTACCAGGAAGGCTCCATGCTCACCTTCGA[A/G]GGTCAGAAGATTCAGGGCTCTCAGAATATCGTCGCCAAACTCACTTCTCTCCCTTTTCAGCAGTGTCATCACTCCATCACAACCGTTGATTGTCAGCCAT	SNP_20002280	#N/A	CGTTGGCAAAGGCATTCGTTGAGCATTACTACACCACCTTCGACACTAACCGTCCCGGTCTCGCCTCTCTCTACCAGGAAGGCTCCATGCTCACCTTCGA[A/G]GGTCAGAAGATTCAGGGCTCTCAGAATATCGTCGCCAAACTCACTTCTCTCCCTTTTCAGCAGTGTCATCACTCCATCACAACCGTTGATTGTCAGCCAT
20002306_i2	TGTTGAGAGCAAAGAATGCATCAAAAAAGTTGATTGATTTAGGTCTAGAGTTCACTCCAGCTGAGCAAATTATCAAGGATGCTGTTGAGTCTTTGAAGAG[G/T]AGAGGTTTTGTTTAACTTTTCCAATGTTGTAGAAACCTATGGCGACTGAAGAATACCTTGTGGCATGTCATGGTGGTTTTCTCATTGTTCATGTGATTCC	SNP_20002306	#N/A	TGTTGAGAGCAAAGAATGCATCAAAAAAGTTGATTGATTTAGGTCTAGAGTTCACTCCAGCTGAGCAAATTATCAAGGATGCTGTTGAGTCTTTGAAGAG[G/T]AGAGGTTTTGTTTAACTTTTCCAATGTTGTAGAAACCTATGGCGACTGAAGAATACCTTGTGGCATGTCATGGTGGTTTTCTCATTGTTCATGTGATTCC
20002331_i2	AGAGGATGTTACTCCCATTCCTTCCGACAGCACCCGTAGAAAGAGTGGTAGAAGAGGTAGAAGGCTCTAAATCATCTCTTATGGTTTATGGAAAGCTGG[A/G]GTTGTATCTTTTACTTTCCATGAAAAACATAATTATGGCATTTTGAAATTTTATATTTAGCCAAGTTT	SNP_20002331	#N/A	AGAGGATGTTACTCCCATTCCTTCCGACAGCACCCGTAGAAAGAGTGGTAGAAGAGGTAGAAGGCTCTAAATCATCTCTTATGGTTTATGGAAAGCTGG[A/G]GTTGTATCTTTTACTTTCCATGAAAAACATAATTATGGCATTTTGAAATTTTATATTTAGCCAAGTTT
20002340_i2	CATCTTAAAACCTAAACTTTAGGGGAAGGCATGTTGATACACTATATCATATTATATGGATCATGACTTTTATATAAAAAATGCGTCTATGTTTGTCTTG[G/T]TGGCTAGAAAAAGACAAGGGTTTTGTATGTTTTTCCTGTGGAAGTGTGAGAAGCAGTTAATTCTCTCTTGTCAAAGTGTAACTTTTTAATGGTCATTAGT	SNP_20002340	#N/A	CATCTTAAAACCTAAACTTTAGGGGAAGGCATGTTGATACACTATATCATATTATATGGATCATGACTTTTATATAAAAAATGCGTCTATGTTTGTCTTG[G/T]TGGCTAGAAAAAGACAAGGGTTTTGTATGTTTTTCCTGTGGAAGTGTGAGAAGCAGTTAATTCTCTCTTGTCAAAGTGTAACTTTTTAATGGTCATTAGT
20002341_i2	CTTTAGGGGAAGGCATGTTGATACACTATATCATATTATATGGATCATGACTTTTATATAAAAAATGCGTCTATGTTTGTCTTGTTGGCTAGAAAAAGAC[A/G]AGGGTTTTGTATGTTTTTCCTGTGGAAGTGTGAGAAGCAGTTAATTCTCTCTTGTCAAAGTGTAACTTTTTAATGGTCATTAGTGTTAATATTGTGTTAA	SNP_20002341	#N/A	CTTTAGGGGAAGGCATGTTGATACACTATATCATATTATATGGATCATGACTTTTATATAAAAAATGCGTCTATGTTTGTCTTGTTGGCTAGAAAAAGAC[A/G]AGGGTTTTGTATGTTTTTCCTGTGGAAGTGTGAGAAGCAGTTAATTCTCTCTTGTCAAAGTGTAACTTTTTAATGGTCATTAGTGTTAATATTGTGTTAA
20002343_i2	TATTTCCACACAGGGGGAAGCTTCTTAGTTTTCTTGTAATAGCGAGCAAGCCT[A/G]TGGATTCTGCTCTCAACAAGAATGAGCCTGAACTTAGAGTCTTTGTCCTTCCTGTTCCTCTCCAAATGTTTGCGGATTGAAACTGCCTTCTTGA	SNP_20002343	#N/A	TATTTCCACACAGGGGGAAGCTTCTTAGTTTTCTTGTAATAGCGAGCAAGCCT[A/G]TGGATTCTGCTCTCAACAAGAATGAGCCTGAACTTAGAGTCTTTGTCCTTCCTGTTCCTCTCCAAATGTTTGCGGATTGAAACTGCCTTCTTGA
20002368_i2	GAGTTTCTGTCATTACTGAGATCAACTGTCAAGTGCTTGACTCGTCCCGAGAAATACTTCGCAAAGATAGTTCGTCTGTCGATCAATAAACGAGGAACGG[A/G]TGAAGGGGCTCTTACAAGAGTTGTGGCAACAAGAGCTGAAATTGACTTGAAAATTATTGGTGATGAGTATCAAAGGAGGGACAGTGTCCCTCTTGATCGT	SNP_20002368	Lc5.1	GAGTTTCTGTCATTACTGAGATCAACTGTCAAGTGCTTGACTCGTCCCGAGAAATACTTCGCAAAGATAGTTCGTCTGTCGATCAATAAACGAGGAACGG[A/G]TGAAGGGGCTCTTACAAGAGTTGTGGCAACAAGAGCTGAAATTGACTTGAAAATTATTGGTGATGAGTATCAAAGGAGGGACAGTGTCCCTCTTGATCGT
20002373_i2	AGCAATCTAGATAAAAATATTAGGAATATGAAATGAGAGCATAAGATGCTATGTAAAAAGAGTCCATAACTCAGAC[C/T]GTCAATACTAAGATCTAGATTCAAAAACTGGAATTCATCAAACAACAATACTGAGGATATTCTGTCATGACCATAGAACAATAATAGCAAATAAATTTGA	SNP_20002373	#N/A	AGCAATCTAGATAAAAATATTAGGAATATGAAATGAGAGCATAAGATGCTATGTAAAAAGAGTCCATAACTCAGAC[C/T]GTCAATACTAAGATCTAGATTCAAAAACTGGAATTCATCAAACAACAATACTGAGGATATTCTGTCATGACCATAGAACAATAATAGCAAATAAATTTGA
20002395_i2	CCCGTTCTCCGAGGAAAGCGCCGGCGATGACGAAGGTAACGTAGACAGAGTTACGGCGCATAAGGACCTTGTAAAGGCCTTCGAAAACGCCTCCTC[C/T]TCTTCTTCTAGCGGCGGAATCCATGGTTAGATACGGTGGTT	SNP_20002395	#N/A	CCCGTTCTCCGAGGAAAGCGCCGGCGATGACGAAGGTAACGTAGACAGAGTTACGGCGCATAAGGACCTTGTAAAGGCCTTCGAAAACGCCTCCTC[C/T]TCTTCTTCTAGCGGCGGAATCCATGGTTAGATACGGTGGTT
20002400_i2	GGAAAGGGTCTAAGTCTGGGGCTTCCATGACATGTTCTGGCTGTCAAGGAAGTGGTATGAAGATTTCTATGAGGCAT[C/T]TGGGTGCCAATATGATTCAACAAATGCAACATCCTTGCAATGAGTGTAAGGGTACTGGAGAGACAATTACTGACAAAGATCGGTGCCCACAGTGCAAGGG	SNP_20002400	Lc4.1	GGAAAGGGTCTAAGTCTGGGGCTTCCATGACATGTTCTGGCTGTCAAGGAAGTGGTATGAAGATTTCTATGAGGCAT[C/T]TGGGTGCCAATATGATTCAACAAATGCAACATCCTTGCAATGAGTGTAAGGGTACTGGAGAGACAATTACTGACAAAGATCGGTGCCCACAGTGCAAGGG
20002410_i2	ATGAAAGCACTTGTGGTGATGGATTTGGTGGAAAAGCACTTGATGGAAAAATCAAAGCCTCTATTAGATCTAGAATGGTTAATGTTGCTCAAGTTACTAG[C/T]AATGCTCTTTCACTTATCAATCAATATGCTGCTAATCACTAG	SNP_20002410	#N/A	ATGAAAGCACTTGTGGTGATGGATTTGGTGGAAAAGCACTTGATGGAAAAATCAAAGCCTCTATTAGATCTAGAATGGTTAATGTTGCTCAAGTTACTAG[C/T]AATGCTCTTTCACTTATCAATCAATATGCTGCTAATCACTAG
20002424_i2	CTTCTAGCATCTCAGTTCGATTATCTACATGAAATGTTTTTGTTTACAAGCCAAGCGCGCCGAGCGGTGTCTTCCCTTGTCCAGCTTCAAAGTAGAATAT[A/C]AGCATAGCTAACATAGCAAGCCTAGCATGCTTAATCTCAGCTAGTTTCAATCTCTCTAACTTGTCTGTATCTGGAATGTAAACTCCATTTTGGATGGTGC	SNP_20002424	#N/A	CTTCTAGCATCTCAGTTCGATTATCTACATGAAATGTTTTTGTTTACAAGCCAAGCGCGCCGAGCGGTGTCTTCCCTTGTCCAGCTTCAAAGTAGAATAT[A/C]AGCATAGCTAACATAGCAAGCCTAGCATGCTTAATCTCAGCTAGTTTCAATCTCTCTAACTTGTCTGTATCTGGAATGTAAACTCCATTTTGGATGGTGC
20002427_i2	CGATCCGTCGAGCCATTCGGGGTCGACGAGGTTTCC[A/G]CCGAATGTAACACCAGGGATCCATGATTTCTTTGGTGCAGAAGCAGCAGCAGCAACAATAAGTCTTTTAGGACTAACAGCTGCAACACCAACTTTGCTTC	SNP_20002427	Lc4.1	CGATCCGTCGAGCCATTCGGGGTCGACGAGGTTTCC[A/G]CCGAATGTAACACCAGGGATCCATGATTTCTTTGGTGCAGAAGCAGCAGCAGCAACAATAAGTCTTTTAGGACTAACAGCTGCAACACCAACTTTGCTTC
20002439_i2	ACATTACATACTCCAACATATGCGCCAATCTCGTCAGAAATTGCCTCAAGGAACCTCACAAAACCGAAGCTATCTCTCGCGAAAAGGTTCATTTCTCTCT[C/T]TCCAAATGGATTGACGGAAAGCCTGA	SNP_20002439	#N/A	ACATTACATACTCCAACATATGCGCCAATCTCGTCAGAAATTGCCTCAAGGAACCTCACAAAACCGAAGCTATCTCTCGCGAAAAGGTTCATTTCTCTCT[C/T]TCCAAATGGATTGACGGAAAGCCTGA
20002459_i2	CAGGAAATTGATAAAGTCGGTTTCATCTATACTGCATGATGCTCAAAATTATTTCTTGCAAC[A/G]ATTCCGTAAACAATATTGTTCACAAGCAAGGTATAATTTTCTGTCATACCAAAATTACAGGGTTGTAATGTAATCTATCTACAGAATGCAGGAGGGTGAT	SNP_20002459	#N/A	CAGGAAATTGATAAAGTCGGTTTCATCTATACTGCATGATGCTCAAAATTATTTCTTGCAAC[A/G]ATTCCGTAAACAATATTGTTCACAAGCAAGGTATAATTTTCTGTCATACCAAAATTACAGGGTTGTAATGTAATCTATCTACAGAATGCAGGAGGGTGAT
20002489_i2	AGGGCCTGGTTCCCCTTGCTGGTTCCAATGACGAGTCGTGGTGCCAAGGTCTAGACGGTCTTGCCTC[C/T]CGTTCAGCTGCATACTACCAACAAGGTGCCCGCTTTGCCAAATGG	SNP_20002489	#N/A	AGGGCCTGGTTCCCCTTGCTGGTTCCAATGACGAGTCGTGGTGCCAAGGTCTAGACGGTCTTGCCTC[C/T]CGTTCAGCTGCATACTACCAACAAGGTGCCCGCTTTGCCAAATGG
20002502_i2	CTTTTTGGGATTAAGCAAGTAATCATATAAAGTCTTTTCCTCCCAATTCNNA[A/G]CCATGGCCTTGTTAGCTGCTGAGTAGGAATATCCGGGAGTAGTGCCTGATTGCCTTCCAAACAAACCATTCAGATTGGGTCCT	SNP_20002502	#N/A	CTTTTTGGGATTAAGCAAGTAATCATATAAAGTCTTTTCCTCCCAATTCNNA[A/G]CCATGGCCTTGTTAGCTGCTGAGTAGGAATATCCGGGAGTAGTGCCTGATTGCCTTCCAAACAAACCATTCAGATTGGGTCCT
20002518_i2	ACCAAGACCCTCAATTGCGACATATCCTAGCTGTTGGGTTAGTGACACAAACAGGGGCATACTTCTTCTTGGCTTCAGGGGTACCTCTTTTAGGTTCNTC[G/T]TCATCTGCCATTGCAACACCAGCAACAGAGCAAACAGCAGCTGCTGCTGCAGCAAACATCAACTCTCTCCTTCCATTGCTTCCCTCCTTGTTGTCATATC	SNP_20002518	#N/A	ACCAAGACCCTCAATTGCGACATATCCTAGCTGTTGGGTTAGTGACACAAACAGGGGCATACTTCTTCTTGGCTTCAGGGGTACCTCTTTTAGGTTCNTC[G/T]TCATCTGCCATTGCAACACCAGCAACAGAGCAAACAGCAGCTGCTGCTGCAGCAAACATCAACTCTCTCCTTCCATTGCTTCCCTCCTTGTTGTCATATC
20002534_i2	TCAGGTGCTCACACAATTGGAATTTCTCTTTGCACTTCATTTTCGAACCGTTTGTACAATTTTACTGGGAAGGGTGAC[C/G]AAGATCCATCACTTGACAGTGAGTATGCAACAAATCTTAAGACATTCAAATGCAAGAACATCAATGACAATACTACAATAGTCGAAATGGACCCTGGAAG	SNP_20002534	Lc4.1	TCAGGTGCTCACACAATTGGAATTTCTCTTTGCACTTCATTTTCGAACCGTTTGTACAATTTTACTGGGAAGGGTGAC[C/G]AAGATCCATCACTTGACAGTGAGTATGCAACAAATCTTAAGACATTCAAATGCAAGAACATCAATGACAATACTACAATAGTCGAAATGGACCCTGGAAG
20002543_i2	TGGAGATGGTAGTTGACTCTAAAGACATGCAACAGCAGAGNAA[A/G]GCTTTCGACAAACTCACTGACCGCGTCGAAGATCGCCAGCTTGATTCCACTCGCGTTCAAGAAGCCATGGCTTCCATTGCTGCTTCCGCTGAAGCCGATT	SNP_20002543	#N/A	TGGAGATGGTAGTTGACTCTAAAGACATGCAACAGCAGAGNAA[A/G]GCTTTCGACAAACTCACTGACCGCGTCGAAGATCGCCAGCTTGATTCCACTCGCGTTCAAGAAGCCATGGCTTCCATTGCTGCTTCCGCTGAAGCCGATT
20002556_i2	ATATTATTCCCTATATCTAAAAGCGGATCCCATGAGA[A/G]ATAACAGGACTATAGCGAAAGTTTTACACTCGATTCTACCCAAAAAAGGTGGTTTACACTATTAAGCTCCCACAGAAA	SNP_20002556	Lc1	ATATTATTCCCTATATCTAAAAGCGGATCCCATGAGA[A/G]ATAACAGGACTATAGCGAAAGTTTTACACTCGATTCTACCCAAAAAAGGTGGTTTACACTATTAAGCTCCCACAGAAA
20002557_i2	ATATTATTCCCTATATCTAAAAGCGGATCCCATGAGAAATAACAGGACTATAGC[C/G]AAAGTTTTACACTCGATTCTACCCAAAAAAGGTGGTTTACACTATTAAGCTCCCACAGAAA	SNP_20002557	#N/A	ATATTATTCCCTATATCTAAAAGCGGATCCCATGAGAAATAACAGGACTATAGC[C/G]AAAGTTTTACACTCGATTCTACCCAAAAAAGGTGGTTTACACTATTAAGCTCCCACAGAAA
20002584_i2	AAACTGTTCCCTTTAAGTCTTCTCTTCTCTGAATTTTGGTGATCTATTTGTGGTGTTCTTAAAAAAAAAACATGGATGGTGTCTCTGTCAAGGTTGAGCC[A/C]GAGGAGTTTATGGTTCTAGAATCTTCTCCTGTTGCTCTTGATGGTGTTAGTTCCAATATGGATGATGGGTCAATGATGAATTTCTCAGCAAACAAGT	SNP_20002584	#N/A	AAACTGTTCCCTTTAAGTCTTCTCTTCTCTGAATTTTGGTGATCTATTTGTGGTGTTCTTAAAAAAAAAACATGGATGGTGTCTCTGTCAAGGTTGAGCC[A/C]GAGGAGTTTATGGTTCTAGAATCTTCTCCTGTTGCTCTTGATGGTGTTAGTTCCAATATGGATGATGGGTCAATGATGAATTTCTCAGCAAACAAGT
20002600_i2	TCAGAGGGAGTGACTAGGAATTTCTACCCAGGCAATGAACTTCCAATATGGCACGA[C/T]GAACTTGAGGCTCATGACTCACTGCTAGACATTATTGGTGCCCCAGAGCCAATGACCATATGAAGAA	SNP_20002600	#N/A	TCAGAGGGAGTGACTAGGAATTTCTACCCAGGCAATGAACTTCCAATATGGCACGA[C/T]GAACTTGAGGCTCATGACTCACTGCTAGACATTATTGGTGCCCCAGAGCCAATGACCATATGAAGAA
20002651_i2	GCCCACCGGTTATTCTCGAACCTTCCACCACCTTTTCTCCTTCTTATTCTTCCCCCGCCGATCGCAGGCTAAACACTCTCGCAAGACACCTTTCTGAATT[A/T]CCAGATCAAAATCAAATGGCTTCTCACATTTCTCCTTCTCCAACCGCTTCTTCCGATTCCGTTTTCGCTCACATCCTTCAAGCTCCCGAAGATCCTATCC	SNP_20002651	#N/A	GCCCACCGGTTATTCTCGAACCTTCCACCACCTTTTCTCCTTCTTATTCTTCCCCCGCCGATCGCAGGCTAAACACTCTCGCAAGACACCTTTCTGAATT[A/T]CCAGATCAAAATCAAATGGCTTCTCACATTTCTCCTTCTCCAACCGCTTCTTCCGATTCCGTTTTCGCTCACATCCTTCAAGCTCCCGAAGATCCTATCC
20002662_i2	GATGTTGTGTCCATCCCCAAAACAAATGAGAACTTTCG[A/C]CTGCTTTATGACACCAAAGGAAAATTCCGTCTCCATTCTGTCAGAGATGATGAGTCAAAG	SNP_20002662	#N/A	GATGTTGTGTCCATCCCCAAAACAAATGAGAACTTTCG[A/C]CTGCTTTATGACACCAAAGGAAAATTCCGTCTCCATTCTGTCAGAGATGATGAGTCAAAG
20002666_i2	CTATCCGCAAAAGATTCCCAGGCTTACCAGGTAGAGCACCTTTGATCATGATAACATTAAGCTCTTGATCAATTTTAACAATCCTAAGCTTTCTGATCTT[A/C]GTTTTGGTTCCACCCATCCTCCCAGGCATCTTCTTTCCCTTGTATACGCGACCGGGTGTAGTTCCGGCACCAATTGAACCGAGTTGCCTATGACTCTTGG	SNP_20002666	Lc6	CTATCCGCAAAAGATTCCCAGGCTTACCAGGTAGAGCACCTTTGATCATGATAACATTAAGCTCTTGATCAATTTTAACAATCCTAAGCTTTCTGATCTT[A/C]GTTTTGGTTCCACCCATCCTCCCAGGCATCTTCTTTCCCTTGTATACGCGACCGGGTGTAGTTCCGGCACCAATTGAACCGAGTTGCCTATGACTCTTGG
20002670_i2	CAAAAGATATAATTACTAGTTCCTAGG[A/G]TGCTTAAAACAAACCATCATATTCCAGCAACAACAAAACTGCAACTTCAAGCCTCTACCCTTTCTTCCTCAAGGATCAAGGTCTTTCCAGTTGGCTTAGC	SNP_20002670	#N/A	CAAAAGATATAATTACTAGTTCCTAGG[A/G]TGCTTAAAACAAACCATCATATTCCAGCAACAACAAAACTGCAACTTCAAGCCTCTACCCTTTCTTCCTCAAGGATCAAGGTCTTTCCAGTTGGCTTAGC
20002685_i2	GATGAGTATGCGCTGGAATCGATCCCCCTTCGGCTATGTCTAATCGCGCAGCAGAGATTCCGAGTCCGTTGAGACCGGGAAAATCAGTGACGAAAGCAGA[C/T]GAAAGTGCAGCATTGAAGGAGTTTTTGGTGTTTCCAGCTACGAAGCCGTGAAAGACGAAATCGTCTGATGTTATGTTTGCAAGGGGTTTGCAATGATAGC	SNP_20002685	#N/A	GATGAGTATGCGCTGGAATCGATCCCCCTTCGGCTATGTCTAATCGCGCAGCAGAGATTCCGAGTCCGTTGAGACCGGGAAAATCAGTGACGAAAGCAGA[C/T]GAAAGTGCAGCATTGAAGGAGTTTTTGGTGTTTCCAGCTACGAAGCCGTGAAAGACGAAATCGTCTGATGTTATGTTTGCAAGGGGTTTGCAATGATAGC
20002688_i2	AAAATCAGTGACGAAAGCAGACGAAAGTGCAGCATTGAAGGAGTTTTTGGTGTTTCCAGCTACGAAGCCGTGAAAGACGAAATCGTCTGATGTTATGTTT[A/G]CAAGGGGTTTGCAATGATAGCCTGAAGGAGTATCTGGAGCCTTTAAGTCTGCTACACAGAAATCATTGACAGAAGCATAAGAAGTGGTGAATGAGAGAAA	SNP_20002688	#N/A	AAAATCAGTGACGAAAGCAGACGAAAGTGCAGCATTGAAGGAGTTTTTGGTGTTTCCAGCTACGAAGCCGTGAAAGACGAAATCGTCTGATGTTATGTTT[A/G]CAAGGGGTTTGCAATGATAGCCTGAAGGAGTATCTGGAGCCTTTAAGTCTGCTACACAGAAATCATTGACAGAAGCATAAGAAGTGGTGAATGAGAGAAA
20002794_i2	GTGATCCAAATATGCTCATTCTCCCTGGTTTCAGAATACCAACAAGTGCTCCTGCCACGGAGAAGTAGCTTCCCGCAAGGACCTCCAAGCGTTGGAGATC[A/G]GTTACAGCAGAAGCATCCTTGATAGTGGTCAAGTTATACAAGTGAAACAAATCATCCCAACGAGGAACAGTCATGTTGTGAATAAGGCCATTTAAAGCAG	SNP_20002794	#N/A	GTGATCCAAATATGCTCATTCTCCCTGGTTTCAGAATACCAACAAGTGCTCCTGCCACGGAGAAGTAGCTTCCCGCAAGGACCTCCAAGCGTTGGAGATC[A/G]GTTACAGCAGAAGCATCCTTGATAGTGGTCAAGTTATACAAGTGAAACAAATCATCCCAACGAGGAACAGTCATGTTGTGAATAAGGCCATTTAAAGCAG
20002795_i2	GAGGAACAGTCATGTTGTGAATAAGGCCATTTAAAGCAGCACCAGGGTACAAAAGACCCTTCACAATTGGAACTGGAAATATCTCACTTGCAACTAACTG[C/T]GATGATGTAACATGTAAAGGGGTTGTACAAACACCAGATCTACAAGTAACCCTG	SNP_20002795	#N/A	GAGGAACAGTCATGTTGTGAATAAGGCCATTTAAAGCAGCACCAGGGTACAAAAGACCCTTCACAATTGGAACTGGAAATATCTCACTTGCAACTAACTG[C/T]GATGATGTAACATGTAAAGGGGTTGTACAAACACCAGATCTACAAGTAACCCTG
20002799_i2	CTAATATACAAATTTCAGAAATGATCAGTGAATCAGCAAGGCTAGCGAGACTGTTCTGTGAGAAGAAATTGCCAGTTATGGCTTTCCTTGATTCTCACCA[A/G]CCTAACAAGCCAGAGGAACCTTATCCTCCTCACTGTATTGCTGGGACTGATGAATCAAATCTAGTTCCAG	SNP_20002799	#N/A	CTAATATACAAATTTCAGAAATGATCAGTGAATCAGCAAGGCTAGCGAGACTGTTCTGTGAGAAGAAATTGCCAGTTATGGCTTTCCTTGATTCTCACCA[A/G]CCTAACAAGCCAGAGGAACCTTATCCTCCTCACTGTATTGCTGGGACTGATGAATCAAATCTAGTTCCAG
20002813_i2	GATAGAAGAGGAGGATCCTCCGGGTCTGCATACAGGAAGGATGAGTACAATTGGCGATATGACAATGAAGAACTTCCCGAAGA[C/T]GTAATTCAAGCATCAAACGCTTTGGAAAATCTTCAACTGGACAGAAAAGCTAGGAATCTAACATCATCTTGGCG	SNP_20002813	#N/A	GATAGAAGAGGAGGATCCTCCGGGTCTGCATACAGGAAGGATGAGTACAATTGGCGATATGACAATGAAGAACTTCCCGAAGA[C/T]GTAATTCAAGCATCAAACGCTTTGGAAAATCTTCAACTGGACAGAAAAGCTAGGAATCTAACATCATCTTGGCG
20002815_i2	GAGGATGATGGCAGGTCTGACCATGCTTAGAGACAAA[C/T]ATTGCTTGTATTGTATAACCATATTCTGTTCCTGTATTTTATTGTGTATTCTGAATTTTCTCCCTTTGGTGATTATTTCATGAGCCCAATTTTATGTAAG	SNP_20002815	Lc3	GAGGATGATGGCAGGTCTGACCATGCTTAGAGACAAA[C/T]ATTGCTTGTATTGTATAACCATATTCTGTTCCTGTATTTTATTGTGTATTCTGAATTTTCTCCCTTTGGTGATTATTTCATGAGCCCAATTTTATGTAAG
20002829_i2	CTTGTAGCTTTATTTACATAATCGGCGAGGCTGGGC[A/G]GACTTTGTTCAGAAAACTCCGCCGGAGATGGCGGTCATGTCATCAAAGCTCCAAAGGTTCATTGTGTTTCCACCATCCTGAACTGAGTCAGTTCCGAGCA	SNP_20002829	#N/A	CTTGTAGCTTTATTTACATAATCGGCGAGGCTGGGC[A/G]GACTTTGTTCAGAAAACTCCGCCGGAGATGGCGGTCATGTCATCAAAGCTCCAAAGGTTCATTGTGTTTCCACCATCCTGAACTGAGTCAGTTCCGAGCA
20002835_i2	TTATCATTATTATCCTCATGGCTCCTATTTATGCTATTGTTTCCTTTGTGGGTCTCTTGGATATTAGAGGGAGTAAAGAGTTTTTCACACTTTTGGAGTC[G/T]GTTAAAGAATGCTATGAAGCTCTTGTCATTGCTAAATTCTTGGCTTTGATGTATAGTTACTTGAATATATCGATTAGTGGGAATGTTGTGCCGGATGAAA	SNP_20002835	#N/A	TTATCATTATTATCCTCATGGCTCCTATTTATGCTATTGTTTCCTTTGTGGGTCTCTTGGATATTAGAGGGAGTAAAGAGTTTTTCACACTTTTGGAGTC[G/T]GTTAAAGAATGCTATGAAGCTCTTGTCATTGCTAAATTCTTGGCTTTGATGTATAGTTACTTGAATATATCGATTAGTGGGAATGTTGTGCCGGATGAAA
20002836_i2	GGAGTAAAGAGTTTTTCACACTTTTGGAGTCTGTTAAAGAATGCTATGAAGCTCTTGTCATTGCTAAATTCTTGGCTTTGATGTATAGTTACTTGAATAT[A/T]TCGATTAGTGGGAATGTTGTGCCGGATGAAATTAAAGGAAGGGAAATTCATCACTCCTTTCCTATGACACTTTTTCAG	SNP_20002836	#N/A	GGAGTAAAGAGTTTTTCACACTTTTGGAGTCTGTTAAAGAATGCTATGAAGCTCTTGTCATTGCTAAATTCTTGGCTTTGATGTATAGTTACTTGAATAT[A/T]TCGATTAGTGGGAATGTTGTGCCGGATGAAATTAAAGGAAGGGAAATTCATCACTCCTTTCCTATGACACTTTTTCAG
20002844_i2	TTTGTTGTTTAAAAGAGCTTGCTTCAAAATCTCGACACTATCA[C/T]ATGGTGGATATGACTCCAGAATAACATGAGATTCCCCATCCGAATGAAGTCTCTCACGCCACAATTCCAGAACAGGAACGTGTTGCCAATGAAAATCAGG	SNP_20002844	#N/A	TTTGTTGTTTAAAAGAGCTTGCTTCAAAATCTCGACACTATCA[C/T]ATGGTGGATATGACTCCAGAATAACATGAGATTCCCCATCCGAATGAAGTCTCTCACGCCACAATTCCAGAACAGGAACGTGTTGCCAATGAAAATCAGG
20002854_i2	TCTTGATTTTTGACCTTGGTGGTGGTACTTTTGATGTCTCCCTGCTTACTATTGAAGAGGGTATCTTTGAGGTGAAAGCCACAGCCGGAGACACCCATCT[C/T]GGAGGTGAGGATTTTGACAACAGAATGGTGAATCACTTTGTTCAAGAGTTCAAGAGGAAGAACAAGAAGGACATCAGTGGCAACCCTAGGGCACTCAGGC	SNP_20002854	#N/A	TCTTGATTTTTGACCTTGGTGGTGGTACTTTTGATGTCTCCCTGCTTACTATTGAAGAGGGTATCTTTGAGGTGAAAGCCACAGCCGGAGACACCCATCT[C/T]GGAGGTGAGGATTTTGACAACAGAATGGTGAATCACTTTGTTCAAGAGTTCAAGAGGAAGAACAAGAAGGACATCAGTGGCAACCCTAGGGCACTCAGGC
20002859_i2	GTGAGAGGGCGAAGAGAACTCTTTCATCTACTGCCCAGACTACCATTGAAATTGACTCTCTATTTGAGGGAATTGATTTCTACTCCCCTATTACTCGTGC[C/G]AGATTTGAGGAGCTCAACATGGATCTCTTTAGGAAATGTATGGAACCAGTTGAGAAATGTTTGAGAGATGCTAAGATGGACAAGAAAAGCATCCATGATG	SNP_20002859	Lc1	GTGAGAGGGCGAAGAGAACTCTTTCATCTACTGCCCAGACTACCATTGAAATTGACTCTCTATTTGAGGGAATTGATTTCTACTCCCCTATTACTCGTGC[C/G]AGATTTGAGGAGCTCAACATGGATCTCTTTAGGAAATGTATGGAACCAGTTGAGAAATGTTTGAGAGATGCTAAGATGGACAAGAAAAGCATCCATGATG
20002873_i2	GGGAAGAGCATTTGGCTGTCAAGCACTTCTCTGTTGAGGGACAACTTGAGTTTAAGGCTGTTCTCTTTGTACCAAAGAGGGCACCTTTTGACCTCTTTGA[C/T]ACAAAGAAGAAGCCAAACAACATCAAGCTCTATGTCCGCAGAGTCTTTATCATGGACAACTGTGAAGAGTTGATTCCTGAGTATCTTGCCTTTGTTAAGG	SNP_20002873	Lc6	GGGAAGAGCATTTGGCTGTCAAGCACTTCTCTGTTGAGGGACAACTTGAGTTTAAGGCTGTTCTCTTTGTACCAAAGAGGGCACCTTTTGACCTCTTTGA[C/T]ACAAAGAAGAAGCCAAACAACATCAAGCTCTATGTCCGCAGAGTCTTTATCATGGACAACTGTGAAGAGTTGATTCCTGAGTATCTTGCCTTTGTTAAGG
20002877_i2	AAAGTAGAATTAAACCTTCATTGCATGTGTCCTTTCAGTCGATACATGTTTATCACAGGTTGATG[A/G]AAATCATAACCAAAATTAAACCATTACAATAACATGCTCTAAAGTCACCACGCTATATATATCATCAAAAACACCAAAAACATCCTCCATTTTATAGAAA	SNP_20002877	Lc1	AAAGTAGAATTAAACCTTCATTGCATGTGTCCTTTCAGTCGATACATGTTTATCACAGGTTGATG[A/G]AAATCATAACCAAAATTAAACCATTACAATAACATGCTCTAAAGTCACCACGCTATATATATCATCAAAAACACCAAAAACATCCTCCATTTTATAGAAA
20002892_i2	TAACACCAACACATGTGTCAGACGAAGAAGCAAATCTGTTCGCTATGCAGCTAGCAAGTGCTTCAGTTCTTCCAATGGTCTTAAAAACAGCTCTCGAACT[C/T]GATCTCTTAGAAATCATTGCTAAATCTGGCCCTGGTGCTCATCTTTCACCTCTGGATATTGCTTCTCAGCTTCCAACAAAGAACCCTGAAGCACCTGTTA	SNP_20002892	Lc6	TAACACCAACACATGTGTCAGACGAAGAAGCAAATCTGTTCGCTATGCAGCTAGCAAGTGCTTCAGTTCTTCCAATGGTCTTAAAAACAGCTCTCGAACT[C/T]GATCTCTTAGAAATCATTGCTAAATCTGGCCCTGGTGCTCATCTTTCACCTCTGGATATTGCTTCTCAGCTTCCAACAAAGAACCCTGAAGCACCTGTTA
20002952_i2	TGATGGATCAATTCTGATAACACTATTTTGTTTTTTATTTATTGGTTTGTATGTTGCCAACACGATACTTTACAACAAAATTATACA[A/T]CTCTAATTCAAGGCTATGCCCATTTTCAAGCTCCAATACAGTGTCATATCATACCGATCCTTTAGGACGAATTCACATTTTTTACTAAGAATTAACCATA	SNP_20002952	#N/A	TGATGGATCAATTCTGATAACACTATTTTGTTTTTTATTTATTGGTTTGTATGTTGCCAACACGATACTTTACAACAAAATTATACA[A/T]CTCTAATTCAAGGCTATGCCCATTTTCAAGCTCCAATACAGTGTCATATCATACCGATCCTTTAGGACGAATTCACATTTTTTACTAAGAATTAACCATA
20002963_i2	TTTCCTCCAACTAATACATATACTTTTCTCGAACCATTTCATTTCACCGTTCAGCTCAAAACCCTTCTTCATCTTTCGTTTTCCAATTTTCTC[C/T]GAAGAAGCAATGGCGAAGGGTCCAGGTCTCTACTCTGACATCGGCAAGAAAGCCAGAGATCTTCTGTTCAAGGATTACAACACTGACCAGAAGTTCACTC	SNP_20002963	#N/A	TTTCCTCCAACTAATACATATACTTTTCTCGAACCATTTCATTTCACCGTTCAGCTCAAAACCCTTCTTCATCTTTCGTTTTCCAATTTTCTC[C/T]GAAGAAGCAATGGCGAAGGGTCCAGGTCTCTACTCTGACATCGGCAAGAAAGCCAGAGATCTTCTGTTCAAGGATTACAACACTGACCAGAAGTTCACTC
20002969_i2	TTGAGCTTCTTTGCAATTCCAGCAAAGTACTTGCCTTGATGGAAAGCTTGAGCCAATTCCAAGTCACTAGGTTG[C/T]CCAACATCATGGTCCCCAAAAGTTCCAGAACCATATGGTGATCCACCCTTCACCTTCTCTATTTCAAACATTCCAGCACCAAATGTGTAACCAATCGGCA	SNP_20002969	#N/A	TTGAGCTTCTTTGCAATTCCAGCAAAGTACTTGCCTTGATGGAAAGCTTGAGCCAATTCCAAGTCACTAGGTTG[C/T]CCAACATCATGGTCCCCAAAAGTTCCAGAACCATATGGTGATCCACCCTTCACCTTCTCTATTTCAAACATTCCAGCACCAAATGTGTAACCAATCGGCA
20002977_i2	TGGTGGCTTCAAGCGCAGACGTCTCGATGAAAGAAAGACCCTCCCTCTCAGCATAACTTTGAGCATCTTCAGTGTTAACAGCACGGAGATGCTTGAGATC[A/G]GTTTTATTGCCAATCAACATGATGACAATGTTAGCATCAGCATGATCCCTGAGTTCCTTGAGCCATCTGGTGACATTGTCAAAGGTAGTAGGCTTGGTGA	SNP_20002977	#N/A	TGGTGGCTTCAAGCGCAGACGTCTCGATGAAAGAAAGACCCTCCCTCTCAGCATAACTTTGAGCATCTTCAGTGTTAACAGCACGGAGATGCTTGAGATC[A/G]GTTTTATTGCCAATCAACATGATGACAATGTTAGCATCAGCATGATCCCTGAGTTCCTTGAGCCATCTGGTGACATTGTCAAAGGTAGTAGGCTTGGTGA
20002982_i2	GCTATGGCGTTCATGAAGGGAAAAGCGGTGGTCACCAAAGTGGCAGCGTTGGCGAGATATGGCGTTCTACCGGGAGCCATGGTG[A/G]CTGCGCTCGTCTACTCTCCTCCTAACTACGCGGACAAACACGCCTCCGCCAC	SNP_20002982	#N/A	GCTATGGCGTTCATGAAGGGAAAAGCGGTGGTCACCAAAGTGGCAGCGTTGGCGAGATATGGCGTTCTACCGGGAGCCATGGTG[A/G]CTGCGCTCGTCTACTCTCCTCCTAACTACGCGGACAAACACGCCTCCGCCAC
20002997_i2	ACCAAGTTGGCTTGTGAATAAGTTAATCATGAAGTCTTAAAAGTGAACTAATCAAACTTTTGTGATGGTAAATTCTCTTTATTTTTATATCTCTGTCCTA[C/T]TCTTATCACTAGTGTTATGGGATTAGGCCATTGTTATTGCTCAGATTCTGTATGACTAAATTGTAACTGATGTAATAGGGTTTAAAGCATTTCTAATTTC	SNP_20002997	#N/A	ACCAAGTTGGCTTGTGAATAAGTTAATCATGAAGTCTTAAAAGTGAACTAATCAAACTTTTGTGATGGTAAATTCTCTTTATTTTTATATCTCTGTCCTA[C/T]TCTTATCACTAGTGTTATGGGATTAGGCCATTGTTATTGCTCAGATTCTGTATGACTAAATTGTAACTGATGTAATAGGGTTTAAAGCATTTCTAATTTC
20002998_i2	AGTATATTCTCATTGGTGCTTTGGGGTTGCTCGTGATAACTTCGAAAGAGTAATGATGAATCTAATTCAAGTTACGGTCTGAGCTTCA[A/T]GAGTACTATGAGCAAATGTCATGCTTTGTTTGAACTTGAAGGGGTCATTTTGTACCATTAACAGCATAATGTTAAGAATTAATACAAAGTAGTTGAATTT	SNP_20002998	Lc4.2	AGTATATTCTCATTGGTGCTTTGGGGTTGCTCGTGATAACTTCGAAAGAGTAATGATGAATCTAATTCAAGTTACGGTCTGAGCTTCA[A/T]GAGTACTATGAGCAAATGTCATGCTTTGTTTGAACTTGAAGGGGTCATTTTGTACCATTAACAGCATAATGTTAAGAATTAATACAAAGTAGTTGAATTT
20003013_i2	AGGAAAGAGTGCTTTGGAAATTCCGAGAGAAGTGCAATCCGCGGGAGTTCCAGAAACGGCGAAGGAAGCGACGGTTCC[A/G]TGAATGTGTACTTGTTTGGCAGCTACAGGATGAAGCCATGTGATGCTGTGACTAACCGCTGATTTCTCGCTATCGGGAGCAGATACAAGAATATTGAAGA	SNP_20003013	#N/A	AGGAAAGAGTGCTTTGGAAATTCCGAGAGAAGTGCAATCCGCGGGAGTTCCAGAAACGGCGAAGGAAGCGACGGTTCC[A/G]TGAATGTGTACTTGTTTGGCAGCTACAGGATGAAGCCATGTGATGCTGTGACTAACCGCTGATTTCTCGCTATCGGGAGCAGATACAAGAATATTGAAGA
20003028_i2	CACCATTCACCATGTCGTCATCAAAATCAAAAGCTTTATTTTT[A/C]ATCTTCAAGATATTAATGTTGAATATCATAACACCAGTAATGATTCATGCATGTGGTACATG	SNP_20003028	#N/A	CACCATTCACCATGTCGTCATCAAAATCAAAAGCTTTATTTTT[A/C]ATCTTCAAGATATTAATGTTGAATATCATAACACCAGTAATGATTCATGCATGTGGTACATG
20003047_i2	AAGATAATGTTAAACTCGCAAGCGTTGAACCGAGTAACTCAGCAGCAATGTATAGTGGAGCTTCGATGATTTTGATTCGGCGAAAAATGGCCCAAGTTAT[C/G]GTAACCGCGGGGTTGAAGAGTCCGCCGGAGATATGGCCAACTGAGTAACACATGACAGTTACAACCAAACCCCAAGTGATGCATATCCCTGGAAATGTTA	SNP_20003047	#N/A	AAGATAATGTTAAACTCGCAAGCGTTGAACCGAGTAACTCAGCAGCAATGTATAGTGGAGCTTCGATGATTTTGATTCGGCGAAAAATGGCCCAAGTTAT[C/G]GTAACCGCGGGGTTGAAGAGTCCGCCGGAGATATGGCCAACTGAGTAACACATGACAGTTACAACCAAACCCCAAGTGATGCATATCCCTGGAAATGTTA
20003080_i2	AATAAAAGGAAAATCTTTCTCGGTTAAAGTTGTCACTAATCCTCCATTATGGGCCTTAGTTTCTGGGACTTTAGTATCAATGTCATAAACAAAGTCTTTN[A/G]TTAGGTCCAATTGTTGCTTAGGCAGTGTTTGTCCTTTTTCTAACTTGATTATCACAACCCCCTTTTGGCTTTGTGTTAACTTGGCCACCTCATCATTATT	SNP_20003080	Lc1	AATAAAAGGAAAATCTTTCTCGGTTAAAGTTGTCACTAATCCTCCATTATGGGCCTTAGTTTCTGGGACTTTAGTATCAATGTCATAAACAAAGTCTTTN[A/G]TTAGGTCCAATTGTTGCTTAGGCAGTGTTTGTCCTTTTTCTAACTTGATTATCACAACCCCCTTTTGGCTTTGTGTTAACTTGGCCACCTCATCATTATT
20003108_i2	AGCTAGGTACACCGTCCGATCCTTCGGTATTAGAAGGAATGAAAAGATTGCATGCTATGTCACTGTTAGAGGTGACAAGGCAATGCA[A/G]CTTTTAGAAAGTGGGTTGAAAGTCAAGGAATATGAGTTGTTGAGGAGAAACTTCAGTGATACTGGTTGTTTTGGCTTTGGTATCCAGGAACACATCGATT	SNP_20003108	#N/A	AGCTAGGTACACCGTCCGATCCTTCGGTATTAGAAGGAATGAAAAGATTGCATGCTATGTCACTGTTAGAGGTGACAAGGCAATGCA[A/G]CTTTTAGAAAGTGGGTTGAAAGTCAAGGAATATGAGTTGTTGAGGAGAAACTTCAGTGATACTGGTTGTTTTGGCTTTGGTATCCAGGAACACATCGATT
20003114_i2	TAAACGCATTCTCGAGGAGTTCTTGAAGGAGAATGGAATTGATTATTCTTACTCAGTGGCTTCCAAATTTGCAATTTTTCGATCAGGGAAATTGCCATAG[A/T]GAGTGAGTTTTCTATTGTTTTTGAATTGAGTTGAATTGATCTGGTTTATAAATTATGCTTTTGTTGTTGATCATTTAAG	SNP_20003114	#N/A	TAAACGCATTCTCGAGGAGTTCTTGAAGGAGAATGGAATTGATTATTCTTACTCAGTGGCTTCCAAATTTGCAATTTTTCGATCAGGGAAATTGCCATAG[A/T]GAGTGAGTTTTCTATTGTTTTTGAATTGAGTTGAATTGATCTGGTTTATAAATTATGCTTTTGTTGTTGATCATTTAAG
20003122_i2	TTCTCAACTTCCTGGATCTAGATGGAAGCTGTTGAAATATATTATTTCATCAATAAGTTTTCAACACAAAATACACGCTGAAAATGTTGTTCAGCAACTT[C/T]GATTACACCGAGACAAAATACCCGGAAAATTAACAATTGAAAATGTAAAGTTCAACTACAGTACTTAGCCTGTAAGAGCTGAGTTGAGAGCGCTATGCAC	SNP_20003122	Lc2.2	TTCTCAACTTCCTGGATCTAGATGGAAGCTGTTGAAATATATTATTTCATCAATAAGTTTTCAACACAAAATACACGCTGAAAATGTTGTTCAGCAACTT[C/T]GATTACACCGAGACAAAATACCCGGAAAATTAACAATTGAAAATGTAAAGTTCAACTACAGTACTTAGCCTGTAAGAGCTGAGTTGAGAGCGCTATGCAC
20003123_i2	CAGCAACTTTGATTACACCGAGACAAAATACCCGGAAAATTAACAATTGAAAATGTAAAGTTCAACTACAGTACTTAGCCTGTAAGAGCTGAGTTGAGAG[C/T]GCTATGCACATCAACTCCAATTTGAGCTTCAGCTTTCTCCAAGTCCGTTGTCGCTGAGTTGAGTTTCTGAGTGAACTCTTGAAGACCCTTCTGCACTAAG	SNP_20003123	#N/A	CAGCAACTTTGATTACACCGAGACAAAATACCCGGAAAATTAACAATTGAAAATGTAAAGTTCAACTACAGTACTTAGCCTGTAAGAGCTGAGTTGAGAG[C/T]GCTATGCACATCAACTCCAATTTGAGCTTCAGCTTTCTCCAAGTCCGTTGTCGCTGAGTTGAGTTTCTGAGTGAACTCTTGAAGACCCTTCTGCACTAAG
20003141_i2	TTTCTTTTTTGTCTCACAACAGTTCACAGCAAATCCTAATAAACTCATTTTCTCAGTATATCCAAGTGCAGAAAATAAAAGAGTAATACGCAT[C/T]CTGATGTTTAATCTTTCTAAGAGGCAAACAAAACACAAAGAAAACAGAAAGGAAAATTAATGTTGTCATACAACAGATCCTCAATATCTGAACAAAATTA	SNP_20003141	#N/A	TTTCTTTTTTGTCTCACAACAGTTCACAGCAAATCCTAATAAACTCATTTTCTCAGTATATCCAAGTGCAGAAAATAAAAGAGTAATACGCAT[C/T]CTGATGTTTAATCTTTCTAAGAGGCAAACAAAACACAAAGAAAACAGAAAGGAAAATTAATGTTGTCATACAACAGATCCTCAATATCTGAACAAAATTA
20003161_i2	GAAATTTCATGGACGAAAGAGACGCTTCCATCCGAGGCAAACTCAACAGCGTGAAGGACACGTCGGAGGAAGTGAAGCAGCTGGAAGATCAGGCGAATGC[A/T]GTTCTGAGAGCGGCGCGGGCGGAGATCGCGGTGGCGCTGAATCAGATGAAGAAAGAGACGCAGGTTGAAGTTGAAGAAAAGATTGCGGAAGGGAGGAAGA	SNP_20003161	Lc3	GAAATTTCATGGACGAAAGAGACGCTTCCATCCGAGGCAAACTCAACAGCGTGAAGGACACGTCGGAGGAAGTGAAGCAGCTGGAAGATCAGGCGAATGC[A/T]GTTCTGAGAGCGGCGCGGGCGGAGATCGCGGTGGCGCTGAATCAGATGAAGAAAGAGACGCAGGTTGAAGTTGAAGAAAAGATTGCGGAAGGGAGGAAGA
20003162_i2	TGAGAGCGGCGCGGGCGGAGATCGCGGTGGCGCTGAATCAGATGAAGAAAGAGACGCAGGTTGAAGTTGAAGAAAAGATTGCGGAAGGGAGGAAGAAAGT[A/G]GACGTGGAATTGCAAGAGGCGCTTGCGAATTTGGAAAGGCAGAAGGAAGAAACGGTTAAGGCTCTTGATTCTCAGATTGCGGCTCTTAGCCAGGATATTG	SNP_20003162	#N/A	TGAGAGCGGCGCGGGCGGAGATCGCGGTGGCGCTGAATCAGATGAAGAAAGAGACGCAGGTTGAAGTTGAAGAAAAGATTGCGGAAGGGAGGAAGAAAGT[A/G]GACGTGGAATTGCAAGAGGCGCTTGCGAATTTGGAAAGGCAGAAGGAAGAAACGGTTAAGGCTCTTGATTCTCAGATTGCGGCTCTTAGCCAGGATATTG
20003169_i2	TTGAAAACGTTATTCGTGATGCTGTCACTTACACTGAACACGCTCGCCGCAAAACAGTTACCGCTATGGATGTTGTTTACGCACTCAAGAGGCAGGGCAG[A/G]ACCCTCTATGGATTTGGGGGTTAGGT	SNP_20003169	#N/A	TTGAAAACGTTATTCGTGATGCTGTCACTTACACTGAACACGCTCGCCGCAAAACAGTTACCGCTATGGATGTTGTTTACGCACTCAAGAGGCAGGGCAG[A/G]ACCCTCTATGGATTTGGGGGTTAGGT
20003172_i2	CTGCAGGTGCATTTGTTAAGGTTTCCATGGATGGAGCACCTTACCTTCGTAAGGTCGACTTAACAATGTACAAAACCTACAAAGATTTATCTGATGCTTT[A/G]GCCAAAATGTTCAGCTCCTTCACCACTGGTAA	SNP_20003172	Lc3	CTGCAGGTGCATTTGTTAAGGTTTCCATGGATGGAGCACCTTACCTTCGTAAGGTCGACTTAACAATGTACAAAACCTACAAAGATTTATCTGATGCTTT[A/G]GCCAAAATGTTCAGCTCCTTCACCACTGGTAA
20003180_i2	AGGTTGTTGACCTGCTTGCTCCATACCAAAGAGGAGGAAAGATTGGGTTGTT[C/T]GGTGGGGCNGGTGTTGGAAAAACTGTACTTATTATGGAACTTATCAACAATGTTGCCAAGGCTCATGGT	SNP_20003180	Lc3	AGGTTGTTGACCTGCTTGCTCCATACCAAAGAGGAGGAAAGATTGGGTTGTT[C/T]GGTGGGGCNGGTGTTGGAAAAACTGTACTTATTATGGAACTTATCAACAATGTTGCCAAGGCTCATGGT
20003185_i2	CTGTTAGGCATAAGGACGGCACCTGCATGGCCACC[A/G]TTGCCTTCAAATTCAACCCTTAGACTCGCTGGAGCTGCAATGGCAGTGACTATGCCAATAGATATGCCT	SNP_20003185	#N/A	CTGTTAGGCATAAGGACGGCACCTGCATGGCCACC[A/G]TTGCCTTCAAATTCAACCCTTAGACTCGCTGGAGCTGCAATGGCAGTGACTATGCCAATAGATATGCCT
20003190_i2	ACAACATTATTCGCACCTTCACTTAATCGATACACTCTGAAGGTTTGAGGCACAAGATGGCTTCAGCTACATCTTCTCTATGCTCACCTAC[C/T]CTCCAATCCCAGATCAATGGACTCTCGCTCCGCAAAAACTCTCTTCTCCATTCCCCTTCTCTCACTTTCTCCAGGAGAAAAGTTTCAACCGTGGTTAAGG	SNP_20003190	#N/A	ACAACATTATTCGCACCTTCACTTAATCGATACACTCTGAAGGTTTGAGGCACAAGATGGCTTCAGCTACATCTTCTCTATGCTCACCTAC[C/T]CTCCAATCCCAGATCAATGGACTCTCGCTCCGCAAAAACTCTCTTCTCCATTCCCCTTCTCTCACTTTCTCCAGGAGAAAAGTTTCAACCGTGGTTAAGG
20003193_i2	GAGGAAGAAGAGGTATGGAATTTTAATGTGTGGTGAGGATTCAGAGTACTTGTTAAAGAGACATGG[A/T]GGTTGTTATGGCTTCTTCACAAAAATGTTGGCTGAAGAAGGAGAAACATGGGACCTATACAAAGTGGTCAATGGAGAATTTCCTCAAGACGATGATATTT	SNP_20003193	Lc4.1	GAGGAAGAAGAGGTATGGAATTTTAATGTGTGGTGAGGATTCAGAGTACTTGTTAAAGAGACATGG[A/T]GGTTGTTATGGCTTCTTCACAAAAATGTTGGCTGAAGAAGGAGAAACATGGGACCTATACAAAGTGGTCAATGGAGAATTTCCTCAAGACGATGATATTT
20003194_i2	TGGAGGTTGTTATGGCTTCTTCACAAAAATGTTGGCTGAAGAAGGAGAAACATGGGACCTATACAAAGTGGTCAATGGAGAATTTCCTCAAGACGATGAT[A/G]TTTGTTTGTACGATGGTTTTGTCATCACTGGAAGCTGTCATGATGCACATGCAAATGACCCTTGGATCCTTAAACTTCTCACTCTCATTCACACTTTGAA	SNP_20003194	#N/A	TGGAGGTTGTTATGGCTTCTTCACAAAAATGTTGGCTGAAGAAGGAGAAACATGGGACCTATACAAAGTGGTCAATGGAGAATTTCCTCAAGACGATGAT[A/G]TTTGTTTGTACGATGGTTTTGTCATCACTGGAAGCTGTCATGATGCACATGCAAATGACCCTTGGATCCTTAAACTTCTCACTCTCATTCACACTTTGAA
20003205_i2	AGGTCAAACTATCTGAATATATTGGGAAGAAATATGTTATCCTCTTTTTCTA[C/T]CCATTGGATTTCACATTTGTTTGTCCCAC	SNP_20003205	#N/A	AGGTCAAACTATCTGAATATATTGGGAAGAAATATGTTATCCTCTTTTTCTA[C/T]CCATTGGATTTCACATTTGTTTGTCCCAC
20003207_i2	TCTCTTCACCAGAATCGAGGACGTAGTTATGGTCATATCCTAGTCCAACCTGATTAATGGTGTCACCTATTCTCCTTTCGGACGTGAAATCAAAAGGTGT[A/G]CCCTTCACTGGCATGATTTCGCCGGTTGGCACTGTGTTCTGATCAACAGGAGTGATATGATTGGCCGATATCTTAATTGAATGGTCAAGGATGTGGCCTG	SNP_20003207	Lc4.1	TCTCTTCACCAGAATCGAGGACGTAGTTATGGTCATATCCTAGTCCAACCTGATTAATGGTGTCACCTATTCTCCTTTCGGACGTGAAATCAAAAGGTGT[A/G]CCCTTCACTGGCATGATTTCGCCGGTTGGCACTGTGTTCTGATCAACAGGAGTGATATGATTGGCCGATATCTTAATTGAATGGTCAAGGATGTGGCCTG
20003211_i2	GATCACCAGAGGCCGTGATTGTTCCACGAAGAGGTAAACATGGAGTGATGTTCTTGTTTAGAAGCTTTGTGATTGCTTCCAAGATTTCGAATCTGATTCC[C/T]GAGTATCCTTGAAGAAGAGTGTTGATCCTAACAAGCATTGCAGCTCTTGTTGCAGTGTGTGGTAATGTACAATTGGATTCTGTACCATTGCCAAATATTC	SNP_20003211	#N/A	GATCACCAGAGGCCGTGATTGTTCCACGAAGAGGTAAACATGGAGTGATGTTCTTGTTTAGAAGCTTTGTGATTGCTTCCAAGATTTCGAATCTGATTCC[C/T]GAGTATCCTTGAAGAAGAGTGTTGATCCTAACAAGCATTGCAGCTCTTGTTGCAGTGTGTGGTAATGTACAATTGGATTCTGTACCATTGCCAAATATTC
20003227_i2	CGTCGTCCATACGAGAAGGAGCGATTGGATGCTGAGTTGAAGCTCGTCGGAGAGTA[C/T]GGACTTCGCTGTAAGAGAGAGCTCTGGAGAGTTCAATATGCTCTTAGCCGAATCCGTAACAATGCAAGGAATCTGTTGACTCTGGATGAGAAGAACCCTC	SNP_20003227	#N/A	CGTCGTCCATACGAGAAGGAGCGATTGGATGCTGAGTTGAAGCTCGTCGGAGAGTA[C/T]GGACTTCGCTGTAAGAGAGAGCTCTGGAGAGTTCAATATGCTCTTAGCCGAATCCGTAACAATGCAAGGAATCTGTTGACTCTGGATGAGAAGAACCCTC
20003229_i2	ATCTGTTGACTCTGGATGAGAAGAACCCTCGCCGGATCTTTGAGGGTGAAGCACTTTTGAGAAGAATGTTTAGATACGGTCTTCTCGATGAAACTCAGAA[C/T]AAGCTCGATTACGTCTTGGCTCTCACTGTTGAGAACTTTCTCGAGCGTCGTCTTCAGACACTTGTCTTCAAATCTGGCATGGCTAAGTCCATTCATCATG	SNP_20003229	#N/A	ATCTGTTGACTCTGGATGAGAAGAACCCTCGCCGGATCTTTGAGGGTGAAGCACTTTTGAGAAGAATGTTTAGATACGGTCTTCTCGATGAAACTCAGAA[C/T]AAGCTCGATTACGTCTTGGCTCTCACTGTTGAGAACTTTCTCGAGCGTCGTCTTCAGACACTTGTCTTCAAATCTGGCATGGCTAAGTCCATTCATCATG
20003236_i2	GAGGGAGAGGGATCCACCACTGAGTGAAGAGTTTGAGGCCTCTAGGGTTAGTAACATACTCGGAGGAATGAGTCACTGAGTGGCGAGTGTAGAACTCGTC[C/T]GGAGTGAGGGTTCCGAAAGGGCTGTGATCGTTTGCCTCTGCTACCGGGTGCACCATT	SNP_20003236	#N/A	GAGGGAGAGGGATCCACCACTGAGTGAAGAGTTTGAGGCCTCTAGGGTTAGTAACATACTCGGAGGAATGAGTCACTGAGTGGCGAGTGTAGAACTCGTC[C/T]GGAGTGAGGGTTCCGAAAGGGCTGTGATCGTTTGCCTCTGCTACCGGGTGCACCATT
20003261_i2	CCTTGTCAGTGAAAACACCAGTAGACTCAACAACAAAATCAGCTCCAACTTCACCCCATGGGATCTCCTCAGGGTTCCTAGTTCCGAAAACAGTAACTTC[C/T]TTCTCACCGAAAAGAAGGGTTTTAGAGTCCTTGACCTTAAGTTCAAAATGCTTCCACTGGCCATGAACAGAGTCATACTTGAACATATA	SNP_20003261	#N/A	CCTTGTCAGTGAAAACACCAGTAGACTCAACAACAAAATCAGCTCCAACTTCACCCCATGGGATCTCCTCAGGGTTCCTAGTTCCGAAAACAGTAACTTC[C/T]TTCTCACCGAAAAGAAGGGTTTTAGAGTCCTTGACCTTAAGTTCAAAATGCTTCCACTGGCCATGAACAGAGTCATACTTGAACATATA
20003269_i2	CTTCAGGTTTCTCAGCTTCTTCATCTATAATTTCCCTAGGTGCATCCTCATCCCAGTCCTCTGGCTTTACAGCTTCTGGGTCGGGAATTTTGGCTCTCTC[A/G]TCCCAGTCCTCAGGTTTCTTGTCATCAGGATCTGGGATTGTCTTGGAAGGGATAAGGGCAGGCTCAAAATCTTCAGAAGATAAGAAATTTGCCTTTTTCT	SNP_20003269	Lc6	CTTCAGGTTTCTCAGCTTCTTCATCTATAATTTCCCTAGGTGCATCCTCATCCCAGTCCTCTGGCTTTACAGCTTCTGGGTCGGGAATTTTGGCTCTCTC[A/G]TCCCAGTCCTCAGGTTTCTTGTCATCAGGATCTGGGATTGTCTTGGAAGGGATAAGGGCAGGCTCAAAATCTTCAGAAGATAAGAAATTTGCCTTTTTCT
20003270_i2	CCCCACACTTATCTGGACCAAACATGATAGAATAAGGAGATTCATTGTCAAATCCCTTAGGCTTCCAACCACTCTCCTGGGTTTGAAGATATTTAATATA[A/T]GCACCACCACATTCAAGGCCATTCTGAAGGCGAGTCTCGAACTGAAGAACAACTGTTCCGTCCTTAAGACTGACAGGTGCATCAAGCTCTTTAACTATAG	SNP_20003270	#N/A	CCCCACACTTATCTGGACCAAACATGATAGAATAAGGAGATTCATTGTCAAATCCCTTAGGCTTCCAACCACTCTCCTGGGTTTGAAGATATTTAATATA[A/T]GCACCACCACATTCAAGGCCATTCTGAAGGCGAGTCTCGAACTGAAGAACAACTGTTCCGTCCTTAAGACTGACAGGTGCATCAAGCTCTTTAACTATAG
20003275_i2	TTGACGGCGAAAGAATCGGTGTCTTTGGCGCAGGATATTCCTCTGTTTGGTATACGGAAGAGTCTGAAGAAAGCGGAGGAAAAGGCTGAGGAGATTGTGA[A/G]GGAAGGATAAGTGCGGAGAAAGGACTGGAGACAGCGGAACGGGGACTTGAGACAGCGGAACAAGGACTGGAGGCGGCTGAGAAGAGGATAGAGACGGCGG	SNP_20003275	#N/A	TTGACGGCGAAAGAATCGGTGTCTTTGGCGCAGGATATTCCTCTGTTTGGTATACGGAAGAGTCTGAAGAAAGCGGAGGAAAAGGCTGAGGAGATTGTGA[A/G]GGAAGGATAAGTGCGGAGAAAGGACTGGAGACAGCGGAACGGGGACTTGAGACAGCGGAACAAGGACTGGAGGCGGCTGAGAAGAGGATAGAGACGGCGG
20003319_i2	TTTCTTTTTTAAAAACAGAAGATTAAAATCTTGTATCAGGCATTAAAATCTTTAACTTCT[C/G]GTTACAAAACCATGTCCTAGATATGATATCGTTCTCAAGATTCAACTACATAAGAAACAGGCATCACAAGAATGGAACAAATGACTCCTTCGCTTCTCTC	SNP_20003319	Lc4.1	TTTCTTTTTTAAAAACAGAAGATTAAAATCTTGTATCAGGCATTAAAATCTTTAACTTCT[C/G]GTTACAAAACCATGTCCTAGATATGATATCGTTCTCAAGATTCAACTACATAAGAAACAGGCATCACAAGAATGGAACAAATGACTCCTTCGCTTCTCTC
20003370_i2	GACGGTGGCCGCTGATTACAAGCTTGATACCGAGGATTTCATATGTATAGCGAACTATGCGTTCAGGGAGTGGGAGGTTGAAGTAGACTCTGATGATGGA[G/T]AGAATAAAGCCAAATGGGATCCAGGCGAAGGTGATGATGGCGTTTAACGGGTCTGGACGCTGTACAAAGCGACCATCGTGGAAGATGAGTCGGCTCTTCA	SNP_20003370	#N/A	GACGGTGGCCGCTGATTACAAGCTTGATACCGAGGATTTCATATGTATAGCGAACTATGCGTTCAGGGAGTGGGAGGTTGAAGTAGACTCTGATGATGGA[G/T]AGAATAAAGCCAAATGGGATCCAGGCGAAGGTGATGATGGCGTTTAACGGGTCTGGACGCTGTACAAAGCGACCATCGTGGAAGATGAGTCGGCTCTTCA
20003374_i2	TCCATTACAGGGCATGGTCTGAGAACACGGAGCACAAATTTGAAGATAC[A/G]TGGCAGGAGCAACGACCAATTGAGATGGTAATAGGAAAAG	SNP_20003374	#N/A	TCCATTACAGGGCATGGTCTGAGAACACGGAGCACAAATTTGAAGATAC[A/G]TGGCAGGAGCAACGACCAATTGAGATGGTAATAGGAAAAG
20003376_i2	AGGGTTCAACCACAGTGTCAGAAACCTTAGGAGAAGGAAAAACAGAGAAAGTAAGCATCATCCTATCAGGGTATTCCTCCCTGATCTTTGAAATGAGAAG[A/G]GTTCCCATTCCAGATCCAGTTCCTCCACCAAGTGAATGACATACTTGAAAACC	SNP_20003376	#N/A	AGGGTTCAACCACAGTGTCAGAAACCTTAGGAGAAGGAAAAACAGAGAAAGTAAGCATCATCCTATCAGGGTATTCCTCCCTGATCTTTGAAATGAGAAG[A/G]GTTCCCATTCCAGATCCAGTTCCTCCACCAAGTGAATGACATACTTGAAAACC
20003409_i2	CCTGATAGGTGTTGTCGAATTTGTCGTACATGAAGCGAGTGATGATGCTGGTTTTGCCGACGGA[C/T]TGATCGCCCAAGAACACCAATTTGTATTTAGCGAGAGCTGAAACTGGCGCCATT	SNP_20003409	#N/A	CCTGATAGGTGTTGTCGAATTTGTCGTACATGAAGCGAGTGATGATGCTGGTTTTGCCGACGGA[C/T]TGATCGCCCAAGAACACCAATTTGTATTTAGCGAGAGCTGAAACTGGCGCCATT
20003443_i2	AAATATCTTCAATTCGTGCAATTCGCAAC[A/G]ATTCACGCCTTGATGCGATGTGCGATCCTCTATTCCTACGCGAAAGAACGATCCGGTCCACTAAAAACCGGCGTCGACACCGTTGAAGAAGCCGTTAAGA	SNP_20003443	#N/A	AAATATCTTCAATTCGTGCAATTCGCAAC[A/G]ATTCACGCCTTGATGCGATGTGCGATCCTCTATTCCTACGCGAAAGAACGATCCGGTCCACTAAAAACCGGCGTCGACACCGTTGAAGAAGCCGTTAAGA
20003457_i2	AGGTATTGTGCTTGATTCTGGTGATGGTGTGAGCCACACAGT[A/G]CCCATATACGAAGGGTATGCTCTTCCTCATGCAATTCTTCGGTTGGATCTTGCTGGGCGTGATTTGACAGAGTACTTGGTGAAGATTCTTACCGAGAGAG	SNP_20003457	Lc4.1	AGGTATTGTGCTTGATTCTGGTGATGGTGTGAGCCACACAGT[A/G]CCCATATACGAAGGGTATGCTCTTCCTCATGCAATTCTTCGGTTGGATCTTGCTGGGCGTGATTTGACAGAGTACTTGGTGAAGATTCTTACCGAGAGAG
20003479_i2	CTCAAGGAATGATGCATTTCGCGGGTCTTCCAACCTCCGCAAAGGACCATCATTGACAGAAAACCC[A/G]TTCCTCCAAAAAGTGACCACATGTGTAATTGATTCTACTGGCTGAGGAGCAGATGGCAATGCCTCTCCGGAAAGCAATCTGGCTGTTCCAGTAAAGCTTC	SNP_20003479	#N/A	CTCAAGGAATGATGCATTTCGCGGGTCTTCCAACCTCCGCAAAGGACCATCATTGACAGAAAACCC[A/G]TTCCTCCAAAAAGTGACCACATGTGTAATTGATTCTACTGGCTGAGGAGCAGATGGCAATGCCTCTCCGGAAAGCAATCTGGCTGTTCCAGTAAAGCTTC
20003487_i2	CAGGCACAAGACTTCAGGAACTCGGGGACCAAAATCCGCAG[A/G]AAAATGTGGCTGCAAAATATGAAGATAAAGCTGATTGTATTGGCAATTTTGATAGCCTTGATCCTCGTAATTGTCCTCCCAATCGTTCTTCGGAATAAAT	SNP_20003487	#N/A	CAGGCACAAGACTTCAGGAACTCGGGGACCAAAATCCGCAG[A/G]AAAATGTGGCTGCAAAATATGAAGATAAAGCTGATTGTATTGGCAATTTTGATAGCCTTGATCCTCGTAATTGTCCTCCCAATCGTTCTTCGGAATAAAT
20003488_i2	GTAATTGTCCTCCCAATCGTTCTTCGGAATAAATAAATGCCACTCTCCTAGACATTTATCTTGTTATTTCGACTTTCTTGTGATTATATATATGATATGA[A/T]GAGGAAAGATACCAGGTTTATGGCATGATTTTGTATGTAGTCAAGATATTAACCTGTATACCGTTTACCTTTAAGCTTTTACAGTATGATGGTGATGATA	SNP_20003488	#N/A	GTAATTGTCCTCCCAATCGTTCTTCGGAATAAATAAATGCCACTCTCCTAGACATTTATCTTGTTATTTCGACTTTCTTGTGATTATATATATGATATGA[A/T]GAGGAAAGATACCAGGTTTATGGCATGATTTTGTATGTAGTCAAGATATTAACCTGTATACCGTTTACCTTTAAGCTTTTACAGTATGATGGTGATGATA
20003506_i2	CCTAGGGCGATCACCGGGTGGACCACCGAAAGGTCTCCCAGCAGGCTTAGCCTGTTTCTTCAAAGTA[C/G]CCGGCACAATTTCAGAAGGAAGATTCAGATAAGTTCTGAGAAACTCAATTCCATCATTTGTAAGGAACCAGTAATAATGCATCCAGGCAAACGTTTCCCT	SNP_20003506	Lc1	CCTAGGGCGATCACCGGGTGGACCACCGAAAGGTCTCCCAGCAGGCTTAGCCTGTTTCTTCAAAGTA[C/G]CCGGCACAATTTCAGAAGGAAGATTCAGATAAGTTCTGAGAAACTCAATTCCATCATTTGTAAGGAACCAGTAATAATGCATCCAGGCAAACGTTTCCCT
20003541_i2	TTGAGAAGGAACTTTTGGAGCCAAAAAGCAGA[A/G]TACTTTGGATATCTTCTCAAATTGTTTTTGAAATCAACATATAAGATTCCAAATCGTACTGTGTAGCCAGCATCCCATTCATAACTGTCAGAAAATGACC	SNP_20003541	#N/A	TTGAGAAGGAACTTTTGGAGCCAAAAAGCAGA[A/G]TACTTTGGATATCTTCTCAAATTGTTTTTGAAATCAACATATAAGATTCCAAATCGTACTGTGTAGCCAGCATCCCATTCATAACTGTCAGAAAATGACC
20003569_i2	AATAGCTCCACCTGCTATGTTATTTGACGGTGTTTGTATAAGTAGTCTATCTTTGCTTAATAAAGCTTTTTAAGCTTCGTTTCCTTTTTCCTTATGAAAT[A/G]TGTCGTCGTATTATATGAGCCTACTTTGTTTTTGCTGCTGCTGAAACTAGTACGTGTAATGATTTAGTTGCGAATATAACTTGTATGCATTTGTGGA	SNP_20003569	#N/A	AATAGCTCCACCTGCTATGTTATTTGACGGTGTTTGTATAAGTAGTCTATCTTTGCTTAATAAAGCTTTTTAAGCTTCGTTTCCTTTTTCCTTATGAAAT[A/G]TGTCGTCGTATTATATGAGCCTACTTTGTTTTTGCTGCTGCTGAAACTAGTACGTGTAATGATTTAGTTGCGAATATAACTTGTATGCATTTGTGGA
20003570_i2	TTGCTTAATAAAGCTTTTTAAGCTTCGTTTCCTTTTTCCTTATGAAATGTGTCGTCGTATTATATGAGCCTACTTTGTTTTTGCTGCTGCTGAAACTAGT[A/G]CGTGTAATGATTTAGTTGCGAATATAACTTGTATGCATTTGTGGA	SNP_20003570	#N/A	TTGCTTAATAAAGCTTTTTAAGCTTCGTTTCCTTTTTCCTTATGAAATGTGTCGTCGTATTATATGAGCCTACTTTGTTTTTGCTGCTGCTGAAACTAGT[A/G]CGTGTAATGATTTAGTTGCGAATATAACTTGTATGCATTTGTGGA
20003582_i2	TGATGCATTCATGCCATATTTGGAAAGGATAAACATTAGTGCAAAGGCTTATGCTACTAGAACAATCTTGTTCTTGAAAGATGACGGGACTTTAAAGCCA[C/T]TAGCAATTGAGTTAAGTTTGCCACACTCAAATGGGATCCAATATGGAGCTGAAAGCAAAGTATTCTTGCCTGCAGAAGAAGGTGTTGAAAGTACAATTTG	SNP_20003582	Lc2.2	TGATGCATTCATGCCATATTTGGAAAGGATAAACATTAGTGCAAAGGCTTATGCTACTAGAACAATCTTGTTCTTGAAAGATGACGGGACTTTAAAGCCA[C/T]TAGCAATTGAGTTAAGTTTGCCACACTCAAATGGGATCCAATATGGAGCTGAAAGCAAAGTATTCTTGCCTGCAGAAGAAGGTGTTGAAAGTACAATTTG
20003596_i2	TAGCTGTTGAGGATTCTTCTTCTCCACATGGTCTTCGTCTCGTGATAGAGGACTACCCTTATGCTGTTGA[C/T]GGATTAGAAATTTGGGATGCTATTAAGGCATGGGTCCAAGACTATGTCTCCTTATA	SNP_20003596	#N/A	TAGCTGTTGAGGATTCTTCTTCTCCACATGGTCTTCGTCTCGTGATAGAGGACTACCCTTATGCTGTTGA[C/T]GGATTAGAAATTTGGGATGCTATTAAGGCATGGGTCCAAGACTATGTCTCCTTATA
20003609_i2	CAGATTGAACTGAAAGCTGACAAACGGGAATGTCTGCTTCTGGATACATTAACATGAGTGGAACCCAAGCACCATGATCAAGTCCTCTCTTTGTGTCTTC[A/G]TCGACGCGGTTGAAGCCCGAGTTTTTGAGTAGTTCCTTTACTCTTTTGGCTAAATTTGGAGCTCCAGGTGCTGGATATTTAAGCTGGTA	SNP_20003609	#N/A	CAGATTGAACTGAAAGCTGACAAACGGGAATGTCTGCTTCTGGATACATTAACATGAGTGGAACCCAAGCACCATGATCAAGTCCTCTCTTTGTGTCTTC[A/G]TCGACGCGGTTGAAGCCCGAGTTTTTGAGTAGTTCCTTTACTCTTTTGGCTAAATTTGGAGCTCCAGGTGCTGGATATTTAAGCTGGTA
20003610_i2	GCTGACAAACGGGAATGTCTGCTTCTGGATACATTAACATGAGTGGAACCCAAGCACCATGATCAAGTCCTCTCTTTGTGTCTTCATCGACGCGGTTGAA[A/G]CCCGAGTTTTTGAGTAGTTCCTTTACTCTTTTGGCTAAATTTGGAGCTCCAGGTGCTGGATATTTAAGCTGGTA	SNP_20003610	#N/A	GCTGACAAACGGGAATGTCTGCTTCTGGATACATTAACATGAGTGGAACCCAAGCACCATGATCAAGTCCTCTCTTTGTGTCTTCATCGACGCGGTTGAA[A/G]CCCGAGTTTTTGAGTAGTTCCTTTACTCTTTTGGCTAAATTTGGAGCTCCAGGTGCTGGATATTTAAGCTGGTA
20003638_i2	ACCCTCCTACGAAGGTGTTCTTGTGGGATTCCAGAAACCAATCCGATCTCGCCGGGTTTGGCTTCGACCAATGCGTCGGTG[C/G]AAAACCGTCTGGTCAAGGTGGCGCGTAGGGAACCACCACGACTCGCGGCGCGTAGCAGGATGTTCGTCATTGTTCGATGAGAATTTTGATTCTGCGGAGG	SNP_20003638	#N/A	ACCCTCCTACGAAGGTGTTCTTGTGGGATTCCAGAAACCAATCCGATCTCGCCGGGTTTGGCTTCGACCAATGCGTCGGTG[C/G]AAAACCGTCTGGTCAAGGTGGCGCGTAGGGAACCACCACGACTCGCGGCGCGTAGCAGGATGTTCGTCATTGTTCGATGAGAATTTTGATTCTGCGGAGG
20003639_i2	AATATACTGTCTTGATTTTTACATGAAATATAACTGCTAGACAAATTGAAAAATCCCTTTAATACTTGTTGGTGGCAATAGATCTGTTTTTGAGTATCTA[A/T]AGCAAATGCAATGCAATCCTTGCTTGTCCCCTAACTCAAACAGCAGTTAGGGCTTCCTCTGAGGGCAGTTTCTTCTTACCTTCTGCGTCTTTAATTTCCC	SNP_20003639	Lc1	AATATACTGTCTTGATTTTTACATGAAATATAACTGCTAGACAAATTGAAAAATCCCTTTAATACTTGTTGGTGGCAATAGATCTGTTTTTGAGTATCTA[A/T]AGCAAATGCAATGCAATCCTTGCTTGTCCCCTAACTCAAACAGCAGTTAGGGCTTCCTCTGAGGGCAGTTTCTTCTTACCTTCTGCGTCTTTAATTTCCC
20003645_i2	GTGGTGTAGACATGCCTGGTGCCGATTACCAACTCACTAAACTCTTAGGTCTACGTCCATATGTGAAGAGGTACATGATGTACCAACAAGGGTGCTTTGC[A/T]GGTGGGACGGTTCTTCGTTTGGCTAAGGACTTGGCTGAGAACAACAAAGGCGCTCGTGTGTTGGTTGTTTGTTCTGAAGTCACCGCGGTTACATTCCGTG	SNP_20003645	#N/A	GTGGTGTAGACATGCCTGGTGCCGATTACCAACTCACTAAACTCTTAGGTCTACGTCCATATGTGAAGAGGTACATGATGTACCAACAAGGGTGCTTTGC[A/T]GGTGGGACGGTTCTTCGTTTGGCTAAGGACTTGGCTGAGAACAACAAAGGCGCTCGTGTGTTGGTTGTTTGTTCTGAAGTCACCGCGGTTACATTCCGTG
20003663_i2	GATCCGGCAGTGAAGGGAACTCTTAATGTTCTTAGATCATGTGCGAAATCACCATCTGTCAAACGAGTTGTCTTTACTTCTTCTATTGCTGCAGTTGCAT[A/T]TAACACAAGGCCGAAGAATCCCGGAGTCATAGTTGATGAGACATGGTTTTCAGATCCAGATTTTTCTGTAGGGAATCA	SNP_20003663	#N/A	GATCCGGCAGTGAAGGGAACTCTTAATGTTCTTAGATCATGTGCGAAATCACCATCTGTCAAACGAGTTGTCTTTACTTCTTCTATTGCTGCAGTTGCAT[A/T]TAACACAAGGCCGAAGAATCCCGGAGTCATAGTTGATGAGACATGGTTTTCAGATCCAGATTTTTCTGTAGGGAATCA
20003664_i2	GAACTCTTAATGTTCTTAGATCATGTGCGAAATCACCATCTGTCAAACGAGTTGTCTTTACTTCTTCTATTGCTGCAGTTGCATATAACACAAGGCCGAA[A/G]AATCCCGGAGTCATAGTTGATGAGACATGGTTTTCAGATCCAGATTTTTCTGTAGGGAATCA	SNP_20003664	#N/A	GAACTCTTAATGTTCTTAGATCATGTGCGAAATCACCATCTGTCAAACGAGTTGTCTTTACTTCTTCTATTGCTGCAGTTGCATATAACACAAGGCCGAA[A/G]AATCCCGGAGTCATAGTTGATGAGACATGGTTTTCAGATCCAGATTTTTCTGTAGGGAATCA
20003698_i2	TAACCCTAACCCTAACAATTGTTCACTTCGCACATGCTAATTCTGAAGGTGACGCTCTTTACACACTCAAGCGAAGCCTCGTCGACCC[C/T]GATAACATCCTCCAGAGCTGGGATCCGACCCTTGTCAGTCCCTGTACTTGGTTCCATGTCACCTGTAACCAAGACAATCGGGTCACTCGAGTG	SNP_20003698	#N/A	TAACCCTAACCCTAACAATTGTTCACTTCGCACATGCTAATTCTGAAGGTGACGCTCTTTACACACTCAAGCGAAGCCTCGTCGACCC[C/T]GATAACATCCTCCAGAGCTGGGATCCGACCCTTGTCAGTCCCTGTACTTGGTTCCATGTCACCTGTAACCAAGACAATCGGGTCACTCGAGTG
20003699_i2	TTCACTTCGCACATGCTAATTCTGAAGGTGACGCTCTTTACACACTCAAGCGAAGCCTCGTCGACCCTGATAACATCCTCCAGAGCTGGGATCCGACCCT[A/T]GTCAGTCCNTGTACTTGGTTCCATGTCACCTGTAACCAAGACAATCGGGTCACTCGAGTG	SNP_20003699	#N/A	TTCACTTCGCACATGCTAATTCTGAAGGTGACGCTCTTTACACACTCAAGCGAAGCCTCGTCGACCCTGATAACATCCTCCAGAGCTGGGATCCGACCCT[A/T]GTCAGTCCNTGTACTTGGTTCCATGTCACCTGTAACCAAGACAATCGGGTCACTCGAGTG
20003732_i2	ATAGAAATTTAAGCAGCAACTGCTTG[C/T]TGGGCTGCTGCAGCTCTTTTTCTAGCTTCCTCGATGACTGTAAGCTTGATACCCTTACCCTTGGGAAGAGATACCCATGGCTTTGTACCCTTGCCAATGG	SNP_20003732	Lc5.1	ATAGAAATTTAAGCAGCAACTGCTTG[C/T]TGGGCTGCTGCAGCTCTTTTTCTAGCTTCCTCGATGACTGTAAGCTTGATACCCTTACCCTTGGGAAGAGATACCCATGGCTTTGTACCCTTGCCAATGG
20003733_i2	ATAGAAATTTAAGCAGCAACTGCTTGCTGGGCTGCTGCAGCTCTTTTTCTAGCTTCCTC[A/G]ATGACTGTAAGCTTGATACCCTTACCCTTGGGAAGAGATACCCATGGCTTTGTACCCTTGCCAATGGTGAACACATTGCCCAAACGAGTTGCAAACTCAT	SNP_20003733	Lc5.1	ATAGAAATTTAAGCAGCAACTGCTTGCTGGGCTGCTGCAGCTCTTTTTCTAGCTTCCTC[A/G]ATGACTGTAAGCTTGATACCCTTACCCTTGGGAAGAGATACCCATGGCTTTGTACCCTTGCCAATGGTGAACACATTGCCCAAACGAGTTGCAAACTCAT
20003759_i2	CCCTTCTCTGACAATTTTGGCATCAGGAGTTTGAGTAGAACGCATAAGCTTGGAAACAATATGGCGAAGCACACCAATTAGAACCAT[A/G]ACAACAGATAAAGGGATCAACACCCAATCTCTGATTGCAGTATCCAGCACCAGATCTTCCGCCATTATTCTAAAACC	SNP_20003759	#N/A	CCCTTCTCTGACAATTTTGGCATCAGGAGTTTGAGTAGAACGCATAAGCTTGGAAACAATATGGCGAAGCACACCAATTAGAACCAT[A/G]ACAACAGATAAAGGGATCAACACCCAATCTCTGATTGCAGTATCCAGCACCAGATCTTCCGCCATTATTCTAAAACC
20003791_i2	ATCAAAAGGAAGACACTTCAGTCCTGCTATAGAATTGGCCAGACGGACTACCATTGGGAAGTA[A/G]TGCTACCTTCACAACACTAGCAGCACCTTCTTCAGCAGTTAAGAAACCGGTATTTGCAGTTATATCAGTGATGACATAACCAGGGCAAACACTATTGATG	SNP_20003791	Lc2.2	ATCAAAAGGAAGACACTTCAGTCCTGCTATAGAATTGGCCAGACGGACTACCATTGGGAAGTA[A/G]TGCTACCTTCACAACACTAGCAGCACCTTCTTCAGCAGTTAAGAAACCGGTATTTGCAGTTATATCAGTGATGACATAACCAGGGCAAACACTATTGATG
20003798_i2	CCCAATGATCAAACACGGACTGGGGGAAAGCCTGCCCAGATGTTGCCGCCCTCAATTGGCTGGAGAATCCAAACGACTCAATAACAGGAAGGTATGCTTT[A/G]ATGTTGTAAAGTGGAGTACCAGGCCTCTGCATTTCTTCAAACACATGTCCACGTTTCTGGTTAAGAACACTGTAAATACCACCAAGAGCTTGCTCAGGAG	SNP_20003798	#N/A	CCCAATGATCAAACACGGACTGGGGGAAAGCCTGCCCAGATGTTGCCGCCCTCAATTGGCTGGAGAATCCAAACGACTCAATAACAGGAAGGTATGCTTT[A/G]ATGTTGTAAAGTGGAGTACCAGGCCTCTGCATTTCTTCAAACACATGTCCACGTTTCTGGTTAAGAACACTGTAAATACCACCAAGAGCTTGCTCAGGAG
20003805_i2	CTTATATAATAGGACATCAATAATCCTCTCCTTCCTCATCATCTTCTGCTCCCTCTGCACCAACCTCTTCGTAATCTTTCTCGAGAGCAGCCAGATCTTC[A/G]CGGGCTTCAGAGAACTCTCCTTCTTCCATGCCTTCACCAACATACCAATGAACAAAGGCCCTCTTAGCATACATAAGATCAAACTTATGGTCAATGCGGG	SNP_20003805	Lc1	CTTATATAATAGGACATCAATAATCCTCTCCTTCCTCATCATCTTCTGCTCCCTCTGCACCAACCTCTTCGTAATCTTTCTCGAGAGCAGCCAGATCTTC[A/G]CGGGCTTCAGAGAACTCTCCTTCTTCCATGCCTTCACCAACATACCAATGAACAAAGGCCCTCTTAGCATACATAAGATCAAACTTATGGTCAATGCGGG
20003828_i2	GTAAACTAGAGTAGAGTCATTGAAATTTGAAACTAGCATTTTT[A/G]TACTCATGGCGATTCAGGCATGGTTGATGGACGATAGCCGTGAAGATCCAAGGCTTCCTCACCTTGGCAATGGAAACCCCAATCAATTTGTTTCCTTGGA	SNP_20003828	#N/A	GTAAACTAGAGTAGAGTCATTGAAATTTGAAACTAGCATTTTT[A/G]TACTCATGGCGATTCAGGCATGGTTGATGGACGATAGCCGTGAAGATCCAAGGCTTCCTCACCTTGGCAATGGAAACCCCAATCAATTTGTTTCCTTGGA
20003829_i2	GTAAACTAGAGTAGAGTCATTGAAATTTGAAACTAGCATTTTTGTACTCATGGCGATTCAGGCATGGTTGATGGACGATAGCC[A/G]TGAAGATCCAAGGCTTCCTCACCTTGGCAATGGAAACCCCAATCAATTTGTTTCCTTGGATCAATTAGCAGAATTGGGTGTTTTATACTGGAAGCTGAAT	SNP_20003829	#N/A	GTAAACTAGAGTAGAGTCATTGAAATTTGAAACTAGCATTTTTGTACTCATGGCGATTCAGGCATGGTTGATGGACGATAGCC[A/G]TGAAGATCCAAGGCTTCCTCACCTTGGCAATGGAAACCCCAATCAATTTGTTTCCTTGGATCAATTAGCAGAATTGGGTGTTTTATACTGGAAGCTGAAT
20003924_i2	ACCTTGGGATGTGCCTCTAAAAATTTGGCCATCCCCATTCCAGTTGAATTCTGCTGCTGTACACGAAGATGCAG[G/T]GTTTTCAAGCCTCTGATGAATAGGTATGCAGCATTC	SNP_20003924	Lc1	ACCTTGGGATGTGCCTCTAAAAATTTGGCCATCCCCATTCCAGTTGAATTCTGCTGCTGTACACGAAGATGCAG[G/T]GTTTTCAAGCCTCTGATGAATAGGTATGCAGCATTC
20003933_i2	ACTGCTGTATAGCTTGCTTTTTCATGATCGGAAGGTCTCCCGAA[A/G]TGTACTGTTCGTGTAATATCAGTTGTTCCATCCAGATACT	SNP_20003933	Lc5.1	ACTGCTGTATAGCTTGCTTTTTCATGATCGGAAGGTCTCCCGAA[A/G]TGTACTGTTCGTGTAATATCAGTTGTTCCATCCAGATACT
20003934_i2	CTGGTGATAATCTTCTGACGGAACAATTAAGGCATGAAGAGGTGGAGAGTGAGAAGCCAT[C/G]GAAGACCTCAAAGCAGAGAGTGTGTCTACCATTTT	SNP_20003934	#N/A	CTGGTGATAATCTTCTGACGGAACAATTAAGGCATGAAGAGGTGGAGAGTGAGAAGCCAT[C/G]GAAGACCTCAAAGCAGAGAGTGTGTCTACCATTTT
20003957_i2	AAATTTGAAGGGTCCTCCTGCTTTGAAGGTTTTGACAGCACAGTCAAGAGAGCCAGTGTATGGATATTTTCCCTC[A/G]GCATTAGGTTGCATCTTCTGAATCTGAGTCTTCACGTAATCGAATGGCAGACTGCAAGCTGCTGCGAAAA	SNP_20003957	Lc1	AAATTTGAAGGGTCCTCCTGCTTTGAAGGTTTTGACAGCACAGTCAAGAGAGCCAGTGTATGGATATTTTCCCTC[A/G]GCATTAGGTTGCATCTTCTGAATCTGAGTCTTCACGTAATCGAATGGCAGACTGCAAGCTGCTGCGAAAA
20003971_i2	GCATTGGTGCAGCTAAAGCTGCATACTCGACCCTGAGCGCCTCTATAGAAGCGGAAGAAAGGGAGGACATGAACA[C/T]TAAGACTGTAACACATGGATTTATGCTCCTCATAGTTCACAGAAAGGAACTCAACATCAGGATTCATCTCTGCAAATTGACATATCT	SNP_20003971	#N/A	GCATTGGTGCAGCTAAAGCTGCATACTCGACCCTGAGCGCCTCTATAGAAGCGGAAGAAAGGGAGGACATGAACA[C/T]TAAGACTGTAACACATGGATTTATGCTCCTCATAGTTCACAGAAAGGAACTCAACATCAGGATTCATCTCTGCAAATTGACATATCT
20003980_i2	CCAAGAAACCATTTGCTGCCATTGTTGGCGGTTCAAAGGTGTCTTCCAAGATTGGAGTTATTGAATCCTTGTTGGAGAAGGTTGACATTCTCTTGCTTGG[G/T]GGAGGAATGGTTTTTACCTTTTACAAAGCTCAAGGTTATTCGGCTGGGACCTCTCTTGTGGAGGAAGACAAGCTTGATCTTGCAACTTCACTTATTGAGA	SNP_20003980	#N/A	CCAAGAAACCATTTGCTGCCATTGTTGGCGGTTCAAAGGTGTCTTCCAAGATTGGAGTTATTGAATCCTTGTTGGAGAAGGTTGACATTCTCTTGCTTGG[G/T]GGAGGAATGGTTTTTACCTTTTACAAAGCTCAAGGTTATTCGGCTGGGACCTCTCTTGTGGAGGAAGACAAGCTTGATCTTGCAACTTCACTTATTGAGA
20003981_i2	TCCAAGATTGGAGTTATTGAATCCTTGTTGGAGAAGGTTGACATTCTCTTGCTTGGTGGAGGAATGGTTTTTACCTTTTACAAAGCTCAAGGTTATTCGG[C/T]TGGGACCTCTCTTGTGGAGGAAGACAAGCTTGATCTTGCAACTTCACTTATTGAGAAAGCCAAGGCTAAAGGAGTATCCCTTTTGCTTCCAACCGATGTG	SNP_20003981	Lc4.1	TCCAAGATTGGAGTTATTGAATCCTTGTTGGAGAAGGTTGACATTCTCTTGCTTGGTGGAGGAATGGTTTTTACCTTTTACAAAGCTCAAGGTTATTCGG[C/T]TGGGACCTCTCTTGTGGAGGAAGACAAGCTTGATCTTGCAACTTCACTTATTGAGAAAGCCAAGGCTAAAGGAGTATCCCTTTTGCTTCCAACCGATGTG
20004003_i2	ACCTGATTAACTGCAGGAGTGATTTTGGCATTTTCTAAAAGTATGGAGAGCTTTTTGGCACCAAAGTTGCTAACACCAATAGACTTTGCTAA[A/G]CCCAATCTATGAACCTCTTCCATAGCTTCCCATACTCCTTTTATGTCAATGGGAATCAGATCCTCACCTGTAAAGTTTAAGCCTACAACTTCTTGTTTGA	SNP_20004003	#N/A	ACCTGATTAACTGCAGGAGTGATTTTGGCATTTTCTAAAAGTATGGAGAGCTTTTTGGCACCAAAGTTGCTAACACCAATAGACTTTGCTAA[A/G]CCCAATCTATGAACCTCTTCCATAGCTTCCCATACTCCTTTTATGTCAATGGGAATCAGATCCTCACCTGTAAAGTTTAAGCCTACAACTTCTTGTTTGA
20004005_i2	GAGAGCTGGGAGAACAAGGTCATGGTGAGCATCATTACACCATAACTTGGAAGTAATAAACAGTTCGTCGCGATTTTTAACTAGGCCTTCTTCTAAAGCC[G/T]TTGACACAGCTTGGCCTAGAAGTTCTTCAGTATTGTAGAAAGAAGCAGTATCAAAATGTCTATAGCCAATTTTAATAGCATCAATCAAAGCTGATAGAGG	SNP_20004005	#N/A	GAGAGCTGGGAGAACAAGGTCATGGTGAGCATCATTACACCATAACTTGGAAGTAATAAACAGTTCGTCGCGATTTTTAACTAGGCCTTCTTCTAAAGCC[G/T]TTGACACAGCTTGGCCTAGAAGTTCTTCAGTATTGTAGAAAGAAGCAGTATCAAAATGTCTATAGCCAATTTTAATAGCATCAATCAAAGCTGATAGAGG
20004041_i2	ACTTTAGCATCTCTTGGAGTCAATGAACTAATCTTATGAATTACTCTGTGTTCAGATGCTCGGGACCTTTTGGT[C/G]AAGGAATCTTTATGCCGGGATTGGGTACCGATACAACTTTTTCTCACAGTTTCTTTAATTATTCCAGTCTCACTTTTCCCATTCCCAAGCTCATCTTCAC	SNP_20004041	#N/A	ACTTTAGCATCTCTTGGAGTCAATGAACTAATCTTATGAATTACTCTGTGTTCAGATGCTCGGGACCTTTTGGT[C/G]AAGGAATCTTTATGCCGGGATTGGGTACCGATACAACTTTTTCTCACAGTTTCTTTAATTATTCCAGTCTCACTTTTCCCATTCCCAAGCTCATCTTCAC
20004043_i2	GCGACCCTTTCCGATCAATTTTTTGCCTTTTATTCTTCGTACCCTCAATATTCCCAGATGGTTCCCTTTTCTTGGAATATAGCGGTGAGGACTTTTTGAT[C/G]GAATTACAGGATCTATTTGCATCAAGTTGAGACACTTTCTCTCCAAACTGACATCTTGGCCCAGAAACAACTTCTATCCTTTTGGTGGAGAATTTGATCT	SNP_20004043	Lc4.1	GCGACCCTTTCCGATCAATTTTTTGCCTTTTATTCTTCGTACCCTCAATATTCCCAGATGGTTCCCTTTTCTTGGAATATAGCGGTGAGGACTTTTTGAT[C/G]GAATTACAGGATCTATTTGCATCAAGTTGAGACACTTTCTCTCCAAACTGACATCTTGGCCCAGAAACAACTTCTATCCTTTTGGTGGAGAATTTGATCT
20004044_i2	AACAACACACATATATTGAGACTGAGAACGTGCGCTATGTTTACCAGCCAATAGAAGCTCTATACCTGCTACTTGTAACAAACAAACAGAGCAACATACT[A/G]GAAGATTTGGATACTCTGAGGCTTCTCTCCAAACTTGTCCCTGAATATTCTTATTCCCTTGACGAAGAGGGTATCTGCAGACATGCCTTTGAGCTGATTT	SNP_20004044	#N/A	AACAACACACATATATTGAGACTGAGAACGTGCGCTATGTTTACCAGCCAATAGAAGCTCTATACCTGCTACTTGTAACAAACAAACAGAGCAACATACT[A/G]GAAGATTTGGATACTCTGAGGCTTCTCTCCAAACTTGTCCCTGAATATTCTTATTCCCTTGACGAAGAGGGTATCTGCAGACATGCCTTTGAGCTGATTT
20004080_i2	TGGATCTTTCTTACGATAGCCAAGAGTGCATAAGTAACAGGTGTATGTTGTCATTTATTTAAGAACCTGACACACTTATGCTTGATTATTTTGCTATCCN[C/T]AATCACACGATAATTTAAAGGATGCTTGCAGGTTCGTTGTAACAATAT	SNP_20004080	Lc5.1	TGGATCTTTCTTACGATAGCCAAGAGTGCATAAGTAACAGGTGTATGTTGTCATTTATTTAAGAACCTGACACACTTATGCTTGATTATTTTGCTATCCN[C/T]AATCACACGATAATTTAAAGGATGCTTGCAGGTTCGTTGTAACAATAT
20004100_i2	ACATGTCAAGTGCATGTGTATTGTTTATCTTAGATGAGATGCGTAAGAAGTCAGCGCAAGATGGACTTAAGACAACAGGAGAAGGACTTGACTGGGGTGT[C/G]TTGTTCGGTTTCGGACCCGGACTTACTATTGAAACTGTTGTTCTCCGTAGCGTGCCTATTTGAGTTGGTTGGTTGTTTTATTTCATTATATTA	SNP_20004100	#N/A	ACATGTCAAGTGCATGTGTATTGTTTATCTTAGATGAGATGCGTAAGAAGTCAGCGCAAGATGGACTTAAGACAACAGGAGAAGGACTTGACTGGGGTGT[C/G]TTGTTCGGTTTCGGACCCGGACTTACTATTGAAACTGTTGTTCTCCGTAGCGTGCCTATTTGAGTTGGTTGGTTGTTTTATTTCATTATATTA
20004115_i2	GTGCCACGGCCGATTGTGCATCGGGTCAAGTCGAGTGCAACGGTGCTGGTGCAATTCCACCAGCAACTTTGGTAGAAATTACAGTAGCATCAAATGGTGG[A/T]CAAGATTTCTACGATGTGAGCAACGTCGACGGATTCAACGTGCCCATGTCTGTAACTCCACAAGGTGGGAGTGGTGACTGCAAAACCTCAAGCTGTCCAG	SNP_20004115	#N/A	GTGCCACGGCCGATTGTGCATCGGGTCAAGTCGAGTGCAACGGTGCTGGTGCAATTCCACCAGCAACTTTGGTAGAAATTACAGTAGCATCAAATGGTGG[A/T]CAAGATTTCTACGATGTGAGCAACGTCGACGGATTCAACGTGCCCATGTCTGTAACTCCACAAGGTGGGAGTGGTGACTGCAAAACCTCAAGCTGTCCAG
20004168_i2	CTTCATCAATCAAGTCACCATCACTGTTAAATTTTGC[C/T]GGAGGCTGAAACGCATTTAGGAAAAACTCGGGTTTATTGATGAAATGAAGATCAAGGAAAACTCCAACTTGTCGAAGATGGTAGTGCGATTTCGCACCAC	SNP_20004168	Lc6	CTTCATCAATCAAGTCACCATCACTGTTAAATTTTGC[C/T]GGAGGCTGAAACGCATTTAGGAAAAACTCGGGTTTATTGATGAAATGAAGATCAAGGAAAACTCCAACTTGTCGAAGATGGTAGTGCGATTTCGCACCAC
20004172_i2	CAACTTATTCTTCCAAGGAAACCAAACATGTTAAAGA[C/T]GAGAGGATGATTTTGAAGACTTTGGCTCTTTCCTATAGTCATACACACCAATACCTCGTTTTCTTCCAAGTCTGCCAGCATCAACATACTTCACAAGTAG	SNP_20004172	#N/A	CAACTTATTCTTCCAAGGAAACCAAACATGTTAAAGA[C/T]GAGAGGATGATTTTGAAGACTTTGGCTCTTTCCTATAGTCATACACACCAATACCTCGTTTTCTTCCAAGTCTGCCAGCATCAACATACTTCACAAGTAG
20004179_i2	AAGTGGTTAGATTCAAACCTTACCATAACCTAAAATTAAATCCATCAATATAAATAGAGTACCGATATTACCATTACACAAAACAAATCTTCTAATGTCA[A/T]ATTGACATAAGATTTTATACATGGAACATTTTATTAAGTACATAGCTCACGAGCAACTCCAACCCTAGAATTAGGGACGTCAAAGAGGAGACGATGATTT	SNP_20004179	#N/A	AAGTGGTTAGATTCAAACCTTACCATAACCTAAAATTAAATCCATCAATATAAATAGAGTACCGATATTACCATTACACAAAACAAATCTTCTAATGTCA[A/T]ATTGACATAAGATTTTATACATGGAACATTTTATTAAGTACATAGCTCACGAGCAACTCCAACCCTAGAATTAGGGACGTCAAAGAGGAGACGATGATTT
20004181_i2	ACAAATCTTCTAATGTCAAATTGACATAAGATTTTATACATGGAACATTTTATTAAGTACATAGCTCACGAGCAACTCCAACCCTAGAATTAGGGACGTC[A/G]AAGAGGAGACGATGATTTTGTTGCTGCATGTTGGCTATGACGTTCAACACCGAGTTCACATTATCGGGTGCGGACGCCATAGCCAAGCACGTGGTGCTTC	SNP_20004181	Lc6	ACAAATCTTCTAATGTCAAATTGACATAAGATTTTATACATGGAACATTTTATTAAGTACATAGCTCACGAGCAACTCCAACCCTAGAATTAGGGACGTC[A/G]AAGAGGAGACGATGATTTTGTTGCTGCATGTTGGCTATGACGTTCAACACCGAGTTCACATTATCGGGTGCGGACGCCATAGCCAAGCACGTGGTGCTTC
20004213_i2	TTTTAGCCCTAACAATATAGGTTGGACTTTGTATGATCTGTCTACCAGAAGCAATAGGTACAATTGATCTCTTAGCTACTAAACTATCAAGAAATTGAAG[C/T]CTAGTTATGTCTTTTGATTGCATTTGGAGGATGGTTTCTTCAAATGAAAGAGGTTTTGATGGCTTAAATGGGGAACATGGACTGAATACATGGATCACTT	SNP_20004213	#N/A	TTTTAGCCCTAACAATATAGGTTGGACTTTGTATGATCTGTCTACCAGAAGCAATAGGTACAATTGATCTCTTAGCTACTAAACTATCAAGAAATTGAAG[C/T]CTAGTTATGTCTTTTGATTGCATTTGGAGGATGGTTTCTTCAAATGAAAGAGGTTTTGATGGCTTAAATGGGGAACATGGACTGAATACATGGATCACTT
20004242_i2	CAGGATTGCAACTAACTAACATATCCCATGTTAGAGACTTATCTTCGATTCTAACTCTAGCTGTCGAGAATCCAGATGCTGCAAGTCATAGCATTTTCAA[C/T]ATTGTGAGTGACCGTGCAGTGACTCTAAATGGAATAGCCAAACTATGTGCTCAAGCTGCAGGGCGCCCCGTTAACATTGTTCATTATGATCCAAAAGCTA	SNP_20004242	#N/A	CAGGATTGCAACTAACTAACATATCCCATGTTAGAGACTTATCTTCGATTCTAACTCTAGCTGTCGAGAATCCAGATGCTGCAAGTCATAGCATTTTCAA[C/T]ATTGTGAGTGACCGTGCAGTGACTCTAAATGGAATAGCCAAACTATGTGCTCAAGCTGCAGGGCGCCCCGTTAACATTGTTCATTATGATCCAAAAGCTA
20004244_i2	TTGCGGAGGCAGATGAGTTTGAGGACAAGATGAAGGAACTTGAAGGACTATGCAACCCTATCATTGCCAAGATGTACCAAGGTGGTGCAGGTCCAGACGC[C/T]GCTCCAGCTGATGAAGAATATGCTCCTTCTGGTGGAAGTGGTGCTGGTCCCAAGATTGAGGAAGTCGACTAAATGTAGTTG	SNP_20004244	#N/A	TTGCGGAGGCAGATGAGTTTGAGGACAAGATGAAGGAACTTGAAGGACTATGCAACCCTATCATTGCCAAGATGTACCAAGGTGGTGCAGGTCCAGACGC[C/T]GCTCCAGCTGATGAAGAATATGCTCCTTCTGGTGGAAGTGGTGCTGGTCCCAAGATTGAGGAAGTCGACTAAATGTAGTTG
20004264_i2	AAACTTGTTTTTCTCTCTCTACCAAACCAAACATGGCAACCATGTTTTCCCTTCTTTTCCTTCTAGTAACTCTTCTCGCTATAGCAACATCAACACCAAC[A/G]AACTTCATCGAATCCTCATGTAGCACAACACAATATCCAACACTTTGTGTTGAATCTCTCTCTGTCTATGCATCATCAATCCAACAAGATCCACACCAAT	SNP_20004264	#N/A	AAACTTGTTTTTCTCTCTCTACCAAACCAAACATGGCAACCATGTTTTCCCTTCTTTTCCTTCTAGTAACTCTTCTCGCTATAGCAACATCAACACCAAC[A/G]AACTTCATCGAATCCTCATGTAGCACAACACAATATCCAACACTTTGTGTTGAATCTCTCTCTGTCTATGCATCATCAATCCAACAAGATCCACACCAAT
20004279_i2	AAGCAGCTGTTCTCTATAGGAGCTGTTCCAACCTTTACAGCCCAAATTTCTAAGT[C/T]GAGTGGTTGGGCTCCTTGTATGGCTTCTTCAATAGTTAGTAGAAGAGCTACATATTCGACACGATCTGCACCAAAGAATGATCCAGTTGTTTCTGTAGAT	SNP_20004279	Lc4.1	AAGCAGCTGTTCTCTATAGGAGCTGTTCCAACCTTTACAGCCCAAATTTCTAAGT[C/T]GAGTGGTTGGGCTCCTTGTATGGCTTCTTCAATAGTTAGTAGAAGAGCTACATATTCGACACGATCTGCACCAAAGAATGATCCAGTTGTTTCTGTAGAT
20004314_i2	TTCTTCTTCCTCTATCCACGCCTACAATGGCGTCTCTACAACACACCACCGCTTCACTCCACTCCAAACTCATCCCCAAAACCACTAACATCCTCACCA[C/G]AAAACCCATCCTCAACCTCTCCTATTCCACTTTCACCTCCCCAAAACTCAAACTCTCTCTCACCAAAACTCGCCGATCCTCCGGCGGATCCATCGGAGCC	SNP_20004314	#N/A	TTCTTCTTCCTCTATCCACGCCTACAATGGCGTCTCTACAACACACCACCGCTTCACTCCACTCCAAACTCATCCCCAAAACCACTAACATCCTCACCA[C/G]AAAACCCATCCTCAACCTCTCCTATTCCACTTTCACCTCCCCAAAACTCAAACTCTCTCTCACCAAAACTCGCCGATCCTCCGGCGGATCCATCGGAGCC
20004345_i2	GATCCATCAAAGGAATTCTCTTTGCTCAGTTTCTC[A/G]AACATCTTCACCCTTATGTCCCTACCAGACTCCACTCTCTCCATCACCGGCTCCTCTTCACAGCTATGATCCCAAATATCAAAATGGTTAACCCCGCCGC	SNP_20004345	Lc1	GATCCATCAAAGGAATTCTCTTTGCTCAGTTTCTC[A/G]AACATCTTCACCCTTATGTCCCTACCAGACTCCACTCTCTCCATCACCGGCTCCTCTTCACAGCTATGATCCCAAATATCAAAATGGTTAACCCCGCCGC
20004346_i2	ATCCATCAAAGGAATTCTCTTTGCTCAGTTTCTCGAACATCTTCACCCTTATGTCCCTACCAGACTCCACTCTCTCCATCACCGGCTCCTCTTCACAGCT[A/T]TGATCCCAAATATCAAAATGGTTAACCCCGCCGCGACCCGGCGGCTGTGTAGGCGTCGAGGGAAGGCTACAACATCCGGGTCGGATCATGGGTCCTCTTG	SNP_20004346	#N/A	ATCCATCAAAGGAATTCTCTTTGCTCAGTTTCTCGAACATCTTCACCCTTATGTCCCTACCAGACTCCACTCTCTCCATCACCGGCTCCTCTTCACAGCT[A/T]TGATCCCAAATATCAAAATGGTTAACCCCGCCGCGACCCGGCGGCTGTGTAGGCGTCGAGGGAAGGCTACAACATCCGGGTCGGATCATGGGTCCTCTTG
20004438_i2	AGGTATTCAGACATATAACGATGCCAAACATTTTTCCATATCTGCAAAGATACCAGAGTTGAGTAATAAGAATAGAACCCTGGTGCTTCAGTA[C/T]TCTATTAAATTTGAGCAGGATATTGAATGTGGTGGTGGTTACATTAAACTTCTTTCTGGTTATGTTAATCAGAAGAAGTTTGGTGGCGATACTCCTTATA	SNP_20004438	Lc1	AGGTATTCAGACATATAACGATGCCAAACATTTTTCCATATCTGCAAAGATACCAGAGTTGAGTAATAAGAATAGAACCCTGGTGCTTCAGTA[C/T]TCTATTAAATTTGAGCAGGATATTGAATGTGGTGGTGGTTACATTAAACTTCTTTCTGGTTATGTTAATCAGAAGAAGTTTGGTGGCGATACTCCTTATA
20004451_i2	ATTAACAACAAACGTATCAAGCAACAGATTTAATAATTCGAGCTTCATAAAAATCAGCA[C/T]CAACAAACACAACCGCATAAGCTATTTGATGAGTCAAATTCAACCGTGATCCACCTTCATCCTCATTACCATCAGACCTCCCAATATCCAAACAAGTAGG	SNP_20004451	Lc4.1	ATTAACAACAAACGTATCAAGCAACAGATTTAATAATTCGAGCTTCATAAAAATCAGCA[C/T]CAACAAACACAACCGCATAAGCTATTTGATGAGTCAAATTCAACCGTGATCCACCTTCATCCTCATTACCATCAGACCTCCCAATATCCAAACAAGTAGG
20004452_i2	AAAACCAAGCTCTGCATCATCGGAAGTGGCCCCTCCGCCCACACCGCCGCCGTATACGC[C/G]GCCCGTGCTGAACTCAAACCAGTTCTCTTCGAAGGATGGATGGCCAACGACATCGCTCCTGGTGGTCAACTCACCACCACCACCGACGTAGAGAATTTCC	SNP_20004452	Lc5.1	AAAACCAAGCTCTGCATCATCGGAAGTGGCCCCTCCGCCCACACCGCCGCCGTATACGC[C/G]GCCCGTGCTGAACTCAAACCAGTTCTCTTCGAAGGATGGATGGCCAACGACATCGCTCCTGGTGGTCAACTCACCACCACCACCGACGTAGAGAATTTCC
20004461_i2	TGTCGCGGGTGAAATCGGGAGATTTGGAGATCTTAACAGCGGCGGTGGTTTTTTTAGTGACAGCGGCGAACGTGTTGAAGAAGTGCCAGAAAGAGGTTCC[A/G]TCGGTTACGGAATGGTTAATAGTACAACCGATGAAAACACCATCGGCGAGTTCGGTGACTTGGACGGCGGCGAGGGGGATATTATGGCCGGAGTAGGAAA	SNP_20004461	Lc1	TGTCGCGGGTGAAATCGGGAGATTTGGAGATCTTAACAGCGGCGGTGGTTTTTTTAGTGACAGCGGCGAACGTGTTGAAGAAGTGCCAGAAAGAGGTTCC[A/G]TCGGTTACGGAATGGTTAATAGTACAACCGATGAAAACACCATCGGCGAGTTCGGTGACTTGGACGGCGGCGAGGGGGATATTATGGCCGGAGTAGGAAA
20004474_i2	TCGTTGCGGCGGTGGTGGGAAGGTGATCGGATTC[A/C]TGGCCATATAAGCCATAGCTGTTTTCAGTTTGAGGGGTGAAAGATGGTTG	SNP_20004474	#N/A	TCGTTGCGGCGGTGGTGGGAAGGTGATCGGATTC[A/C]TGGCCATATAAGCCATAGCTGTTTTCAGTTTGAGGGGTGAAAGATGGTTG
20004483_i2	AGTTGATCAGCATTTACGGGAAAGCTTTACGAGATACGGAAAAGAGAGTACAGGAGCTTAAGTCTCAACGCAAGTAGCCGAGGCCGA[C/T]GATGATGATGAAATAATAAGCTCTGCTTCCTTTGTGTGAAGAGGAATTACTTACTGTAATAACTTATCAG	SNP_20004483	Lc1	AGTTGATCAGCATTTACGGGAAAGCTTTACGAGATACGGAAAAGAGAGTACAGGAGCTTAAGTCTCAACGCAAGTAGCCGAGGCCGA[C/T]GATGATGATGAAATAATAAGCTCTGCTTCCTTTGTGTGAAGAGGAATTACTTACTGTAATAACTTATCAG
20004498_i2	AATAGTTAATAAGATTTATAACAGTATACCTGAACAATTTTGTTTGTACTTTTACACGTACAGGAGGGCATATACATATTATACAACAGATTGTCCTCTT[C/T]GTTCTATGAGCTACATACAGAGCATGCATTTTGAGTCTTAAATAAATAATCTAGTTGTGAAACTTGTTACACTCAAATTTAAGATCATAGGTATGGTAAA	SNP_20004498	#N/A	AATAGTTAATAAGATTTATAACAGTATACCTGAACAATTTTGTTTGTACTTTTACACGTACAGGAGGGCATATACATATTATACAACAGATTGTCCTCTT[C/T]GTTCTATGAGCTACATACAGAGCATGCATTTTGAGTCTTAAATAAATAATCTAGTTGTGAAACTTGTTACACTCAAATTTAAGATCATAGGTATGGTAAA
20004507_i2	GCTGATTTCCGCTCAACAGCCGGCTTAGAATTCACAGATCGCGGCGATCTTTCCACAGAAAGACGCGAATTTTGCAAGGGAGGCGGC[A/G]ATTCAGTTTCTGATTTACTCACTACTTTACTAACTTTACTGACTCTCGGTGTTGC	SNP_20004507	#N/A	GCTGATTTCCGCTCAACAGCCGGCTTAGAATTCACAGATCGCGGCGATCTTTCCACAGAAAGACGCGAATTTTGCAAGGGAGGCGGC[A/G]ATTCAGTTTCTGATTTACTCACTACTTTACTAACTTTACTGACTCTCGGTGTTGC
20004516_i2	TCGACACCGACAACGACGGCAAGATCGCTCCATCGGAGCTCGGAATCCTCATGCGATCTCTCGGCGGAAACCCGACCCAAGCTCAACTCAAATCCATCGT[C/T]GCAGAAGAGAATCTCACATCACCCTTCGATTTCGCTCGGTTTCTGGATCTCATGTCCAAGCACATGAAACCTGAGCCGTTCGATCGTCAGTTACGCGATG	SNP_20004516	#N/A	TCGACACCGACAACGACGGCAAGATCGCTCCATCGGAGCTCGGAATCCTCATGCGATCTCTCGGCGGAAACCCGACCCAAGCTCAACTCAAATCCATCGT[C/T]GCAGAAGAGAATCTCACATCACCCTTCGATTTCGCTCGGTTTCTGGATCTCATGTCCAAGCACATGAAACCTGAGCCGTTCGATCGTCAGTTACGCGATG
20004518_i2	AGTATAAATATCGATGTCGTGACAGTAAATAAACAAAAAGTTTAAGATAACATTGGGACTCATAATGTTACAGATTCTCGGAACATGTTCTAACTTTAAA[C/G]TCTAGAGTTTCCCAACTTTCGCTCAAACAGGCGTCGCAGAAGATAGACTTGCAGTGCACTAGCTCCAATCAGTGCTGCTGATTCAAAGATTGCCTTGTGT	SNP_20004518	Lc5.2	AGTATAAATATCGATGTCGTGACAGTAAATAAACAAAAAGTTTAAGATAACATTGGGACTCATAATGTTACAGATTCTCGGAACATGTTCTAACTTTAAA[C/G]TCTAGAGTTTCCCAACTTTCGCTCAAACAGGCGTCGCAGAAGATAGACTTGCAGTGCACTAGCTCCAATCAGTGCTGCTGATTCAAAGATTGCCTTGTGT
20004536_i2	TGGGAAGAGCAGGAATTGCTCCCTTTTTAGTTGTTGTGATTGCTCCACATGCATTTGCAAACCTAAGTACTTCTCTTAACCTTGCTTCATCTTCTAGTAT[A/G]GACTGATCATCAACAATCTTGGCCAATAGAGCACCAACAAAGGAATCACCAGCTCCAGTTGTATCAACTGTATTCACATGGAATGCATCTACTGTTCCAT	SNP_20004536	#N/A	TGGGAAGAGCAGGAATTGCTCCCTTTTTAGTTGTTGTGATTGCTCCACATGCATTTGCAAACCTAAGTACTTCTCTTAACCTTGCTTCATCTTCTAGTAT[A/G]GACTGATCATCAACAATCTTGGCCAATAGAGCACCAACAAAGGAATCACCAGCTCCAGTTGTATCAACTGTATTCACATGGAATGCATCTACTGTTCCAT
20004569_i2	ATGGTTGTCCCACCACTGTCACAAATGTTGAAACCGTAGCCGTCTCTCCAACCATTTTAAGGCGCGGGCCAGAATGGTTTGCCAGTTTTGGTAGGAAGAA[C/T]AACTCTGGGACAAAGTTATTTTGTGTGTCAGGACACGTGAACAAGCCTTGCACAGTTGAGGAAGAAATGAGTATACCACTGAAGGAGTTGATTGAGAGGC	SNP_20004569	#N/A	ATGGTTGTCCCACCACTGTCACAAATGTTGAAACCGTAGCCGTCTCTCCAACCATTTTAAGGCGCGGGCCAGAATGGTTTGCCAGTTTTGGTAGGAAGAA[C/T]AACTCTGGGACAAAGTTATTTTGTGTGTCAGGACACGTGAACAAGCCTTGCACAGTTGAGGAAGAAATGAGTATACCACTGAAGGAGTTGATTGAGAGGC
20004582_i2	GTTGTGAACACTGTCTCTGAGGTGCAAAGCGGAGATTCTGGAAATAATTTACTTGAGAAATCATTGGGCTCTCAAGGAGCGGAAACTGATCTTGCCGTGA[A/T]GAGAAATGAGGATAAAGTACATGTCTTACCTGATGAGAATGTTCAAACATCAAGTTTGGAAGAACCTGTGACAAGGGAATTTG	SNP_20004582	#N/A	GTTGTGAACACTGTCTCTGAGGTGCAAAGCGGAGATTCTGGAAATAATTTACTTGAGAAATCATTGGGCTCTCAAGGAGCGGAAACTGATCTTGCCGTGA[A/T]GAGAAATGAGGATAAAGTACATGTCTTACCTGATGAGAATGTTCAAACATCAAGTTTGGAAGAACCTGTGACAAGGGAATTTG
20004588_i2	ATTTGATAGTTGGCACAGCGGCACGGATCCTAGTATCATCGGTAATATTCTGATTATCATCAAGAGGAACATTCAAGTCAGCTCTCACGAAAACATTCTT[C/G]CCTTTCAATTCCGCCGCACTCAAATCCCCCACACTCTTCTTCGCCATGGACACTACACCTCTCACTCCTCTCCCGCCCACTGTCCTAACCTTGGACGCCA	SNP_20004588	Lc4.1	ATTTGATAGTTGGCACAGCGGCACGGATCCTAGTATCATCGGTAATATTCTGATTATCATCAAGAGGAACATTCAAGTCAGCTCTCACGAAAACATTCTT[C/G]CCTTTCAATTCCGCCGCACTCAAATCCCCCACACTCTTCTTCGCCATGGACACTACACCTCTCACTCCTCTCCCGCCCACTGTCCTAACCTTGGACGCCA
20004593_i2	AATTTCTTTGGAGCCAGGAGTTGCATAGGAAGTTTAAATAGAGACTCTAGTGTTTCGAGTGCAAAACAAGTTTCAAAGTATGACAATAATGTACACTTGG[C/G]TAACCTGTGATTGTAAAATGAAAGAGATGCACCATTGAGTGGCCTGCACATAACTTTCCATGATACATATTTTCCACTAACAATGTCATCTG	SNP_20004593	#N/A	AATTTCTTTGGAGCCAGGAGTTGCATAGGAAGTTTAAATAGAGACTCTAGTGTTTCGAGTGCAAAACAAGTTTCAAAGTATGACAATAATGTACACTTGG[C/G]TAACCTGTGATTGTAAAATGAAAGAGATGCACCATTGAGTGGCCTGCACATAACTTTCCATGATACATATTTTCCACTAACAATGTCATCTG
20004630_i2	ACCATTGTTTCCTATACAACTCTTTAACTAACTTTCTCTTTAAGCATTTTCTTTCTATTCCAANTATGGCCACC[A/G]TTGAGGTTGTATCGGCGAAGACTGCACTCTCCGACGACACCAACGCATTATCATTGAAATCTGATGAGAAAACCACTGAAGAAGTTGTCGAGAGTCCAAT	SNP_20004630	#N/A	ACCATTGTTTCCTATACAACTCTTTAACTAACTTTCTCTTTAAGCATTTTCTTTCTATTCCAANTATGGCCACC[A/G]TTGAGGTTGTATCGGCGAAGACTGCACTCTCCGACGACACCAACGCATTATCATTGAAATCTGATGAGAAAACCACTGAAGAAGTTGTCGAGAGTCCAAT
20004634_i2	ACTCCCCTTGCCACGACCAAACAATGTCCTT[C/G]AGAGCTGGCCTAACCTCATCTTCAAACAACTTCACATACTCAAAAGTATCACCGGAGCATTTCGAAAATTCCACCACCGCAAGCTCCGGCGCCACCTCAT	SNP_20004634	Lc5.1	ACTCCCCTTGCCACGACCAAACAATGTCCTT[C/G]AGAGCTGGCCTAACCTCATCTTCAAACAACTTCACATACTCAAAAGTATCACCGGAGCATTTCGAAAATTCCACCACCGCAAGCTCCGGCGCCACCTCAT
20004635_i2	CGACTTTGTTAAGAGCTTAGGCGCTGATGAAGTTCTCGACTACAAGACTCCAGAAGGAGTAGCACTGAAGAGTCCATCTGGTAGGAAATATGATGCAGTG[A/G]TACATTGCACCACTGGAATACCATGGTCAACTTTTGATCCTAATTTGGCTGAAAACGGGGTTGTAGTGGATTTAACACCTGGCCCGAGTTCAATGGCTAC	SNP_20004635	#N/A	CGACTTTGTTAAGAGCTTAGGCGCTGATGAAGTTCTCGACTACAAGACTCCAGAAGGAGTAGCACTGAAGAGTCCATCTGGTAGGAAATATGATGCAGTG[A/G]TACATTGCACCACTGGAATACCATGGTCAACTTTTGATCCTAATTTGGCTGAAAACGGGGTTGTAGTGGATTTAACACCTGGCCCGAGTTCAATGGCTAC
20004666_i2	ATTCCGAAGAACCACCTTCGTCAACCCCAATTCCCTCTCCCCCCAATCCATCCCCAAATTCCACATCCACCGCTCTCCATGTCTCCTTCAACCAAGACTC[C/T]GGTTGTTTCGCCGTTGGAACCGATCAAGGCTTCCGAATCTATAACTGCGACCCTTTTCGTGAAATATTCCGTCGTGATTTCGGTCATGGAGGCGGAATCG	SNP_20004666	Lc3	ATTCCGAAGAACCACCTTCGTCAACCCCAATTCCCTCTCCCCCCAATCCATCCCCAAATTCCACATCCACCGCTCTCCATGTCTCCTTCAACCAAGACTC[C/T]GGTTGTTTCGCCGTTGGAACCGATCAAGGCTTCCGAATCTATAACTGCGACCCTTTTCGTGAAATATTCCGTCGTGATTTCGGTCATGGAGGCGGAATCG
20004671_i2	AGGAGAAACACTTGGTCACACAAACTTCTTCTCTAACAGATCTTCAAGTTGCTTCTTCAACTCAACCAATTCGGATGCCGACATTCTATAAGGAGCCATC[A/G]ACACCGGATTAGTACCAGGTACCAAATCAATAGAAAACTCAA	SNP_20004671	#N/A	AGGAGAAACACTTGGTCACACAAACTTCTTCTCTAACAGATCTTCAAGTTGCTTCTTCAACTCAACCAATTCGGATGCCGACATTCTATAAGGAGCCATC[A/G]ACACCGGATTAGTACCAGGTACCAAATCAATAGAAAACTCAA
20004679_i2	TTCAGCTCCACCTCTAGGGACAGACGTGACGAATCCTGCTACTCCAACTACATCTCCTGTTTCTGAACCTCCTTCTCCTCCTAATGCTGCTTCTTCAATC[C/T]TGCTTAGCTTTGGTTGTTCGGTTGGAGCACTCATGGTTTCATTTCTGGTTTTTTCCAAGTGAAAAGTATGAGTGATTATGATTTCTGTAATTTATTTATT	SNP_20004679	Lc4.1	TTCAGCTCCACCTCTAGGGACAGACGTGACGAATCCTGCTACTCCAACTACATCTCCTGTTTCTGAACCTCCTTCTCCTCCTAATGCTGCTTCTTCAATC[C/T]TGCTTAGCTTTGGTTGTTCGGTTGGAGCACTCATGGTTTCATTTCTGGTTTTTTCCAAGTGAAAAGTATGAGTGATTATGATTTCTGTAATTTATTTATT
20004680_i2	CAGACGTGACGAATCCTGCTACTCCAACTACATCTCCTGTTTCTGAACCTCCTTCTCCTCCTAATGCTGCTTCTTCAATCTTGCTTAGCTTTGGTTGTTC[G/T]GTTGGAGCACTCATGGTTTCATTTCTGGTTTTTTCCAAGTGAAAAGTATGAGTGATTATGATTTCTGTAATTTATTTATTTTTTCTTCTTAAGGAACCGT	SNP_20004680	Lc4.1	CAGACGTGACGAATCCTGCTACTCCAACTACATCTCCTGTTTCTGAACCTCCTTCTCCTCCTAATGCTGCTTCTTCAATCTTGCTTAGCTTTGGTTGTTC[G/T]GTTGGAGCACTCATGGTTTCATTTCTGGTTTTTTCCAAGTGAAAAGTATGAGTGATTATGATTTCTGTAATTTATTTATTTTTTCTTCTTAAGGAACCGT
20004683_i2	TACACCCTTCCTAAGCTGTATGTGAAGATGCA[A/G]TACCTGTGTGTCTTGTGCTATCCATTCTCATGTTGTGAGGGTTAGATCTCGCACTGATAGGAGGAAGCGTGACCCTCCTCAGCGTTTCATCAGGCGCAGG	SNP_20004683	#N/A	TACACCCTTCCTAAGCTGTATGTGAAGATGCA[A/G]TACCTGTGTGTCTTGTGCTATCCATTCTCATGTTGTGAGGGTTAGATCTCGCACTGATAGGAGGAAGCGTGACCCTCCTCAGCGTTTCATCAGGCGCAGG
20004694_i2	AAGCTTTGGCTGCTTTGAAGGGAAGAGACAAAGTGAGTGTTGAGGATATTGCTACTGTCATCCCTAACTGCTTGAGACACCGTCTTAGAAAGGATCCTTT[A/G]GAGTCAATAGACTCAGGTTTACTCGTCACTGAGAAATTTTACGAAATATTCAGCTGAAGGTGATAGATA	SNP_20004694	#N/A	AAGCTTTGGCTGCTTTGAAGGGAAGAGACAAAGTGAGTGTTGAGGATATTGCTACTGTCATCCCTAACTGCTTGAGACACCGTCTTAGAAAGGATCCTTT[A/G]GAGTCAATAGACTCAGGTTTACTCGTCACTGAGAAATTTTACGAAATATTCAGCTGAAGGTGATAGATA
20004695_i2	TGAAGGGAAGAGACAAAGTGAGTGTTGAGGATATTGCTACTGTCATCCCTAACTGCTTGAGACACCGTCTTAGAAAGGATCCTTTGGAGTCAATAGACTC[A/G]GGTTTACTCGTCACTGAGAAATTTTACGAAATATTCAGCTGAAGGTGATAGATA	SNP_20004695	Lc4.1	TGAAGGGAAGAGACAAAGTGAGTGTTGAGGATATTGCTACTGTCATCCCTAACTGCTTGAGACACCGTCTTAGAAAGGATCCTTTGGAGTCAATAGACTC[A/G]GGTTTACTCGTCACTGAGAAATTTTACGAAATATTCAGCTGAAGGTGATAGATA
20004702_i2	CTGATTTTGGATTTAATCGCGATGTTATTGTACTCATTCAATTTCTTTGCTCTCTGTATACACCGGATACAACTAAAAGAATCATGTTGATGTTTTCATT[A/T]GGTTTGCATTTTGCATTTTAACCAGTGAAGGCCACTCCCTTCCATAACCTATCTTTGTAAAATTTTGGT	SNP_20004702	#N/A	CTGATTTTGGATTTAATCGCGATGTTATTGTACTCATTCAATTTCTTTGCTCTCTGTATACACCGGATACAACTAAAAGAATCATGTTGATGTTTTCATT[A/T]GGTTTGCATTTTGCATTTTAACCAGTGAAGGCCACTCCCTTCCATAACCTATCTTTGTAAAATTTTGGT
20004703_i2	TTTGTTATAAAGGCGACGTTTCTCGGCTTGTCGAGCTCTCTTAACTGCAGAATCAACCTTTTGAGGAGCCGCCTCGCAAACTACAACGCAACGCCTCTGT[A/G]CTGTACTCAACGACAATCTACCTGCTGAAAGGACGGAGTGAGAAATGTTGCGGGAGAAAGATAGAGAAACGGAATTTGAAGTTGAAGAAGATGAAGTTAG	SNP_20004703	#N/A	TTTGTTATAAAGGCGACGTTTCTCGGCTTGTCGAGCTCTCTTAACTGCAGAATCAACCTTTTGAGGAGCCGCCTCGCAAACTACAACGCAACGCCTCTGT[A/G]CTGTACTCAACGACAATCTACCTGCTGAAAGGACGGAGTGAGAAATGTTGCGGGAGAAAGATAGAGAAACGGAATTTGAAGTTGAAGAAGATGAAGTTAG
20004725_i2	GTAGCAAAAAATTCATGTTCAGCTTACAATTCTGCCTTAGTAAAAAATGTCAGCCAAAGCTATGGTTTTTTACATATCTCATAAACTTCTTGTCTAATGC[C/T]TTGTAATGTTTTGTTTGATTTTAAATTGGAAGAAACTATATAGTTTTCAATTTACCAAAATATGTTCTAAAATTAAATACTAAAATTGTAATATGATGAT	SNP_20004725	Lc1	GTAGCAAAAAATTCATGTTCAGCTTACAATTCTGCCTTAGTAAAAAATGTCAGCCAAAGCTATGGTTTTTTACATATCTCATAAACTTCTTGTCTAATGC[C/T]TTGTAATGTTTTGTTTGATTTTAAATTGGAAGAAACTATATAGTTTTCAATTTACCAAAATATGTTCTAAAATTAAATACTAAAATTGTAATATGATGAT
20004779_i2	AAGTTGCAGCAGTTGACGTCCAAGGCGTGTCAGGCATC[G/T]CAATTTGTAGCTAAGCATGGAACTTCTTATCACAAGCAGCTGTTGGAGCAGAACAAGCAATACATTCAGGATCCTCCTACAATAGAGAAATGCAACCTTT	SNP_20004779	Lc1	AAGTTGCAGCAGTTGACGTCCAAGGCGTGTCAGGCATC[G/T]CAATTTGTAGCTAAGCATGGAACTTCTTATCACAAGCAGCTGTTGGAGCAGAACAAGCAATACATTCAGGATCCTCCTACAATAGAGAAATGCAACCTTT
20004798_i2	ACCCCTTTTTCTATCATTTTTCTCTCTCAGCCTATCCCTCTCCACTTGAGCAAGAAGGTCCTGCACTATTCTGGCATCAGAAGAAGTGGAATAGAGACCC[A/T]TGCCGTGAATACGGGAACATGAAGGTAACGTAGTGCCTGCACACTCCAAAGGTTGTCTCATGGAGTTTCTAAGCACATTGCTTGCATTTGTAAACCTAAA	SNP_20004798	#N/A	ACCCCTTTTTCTATCATTTTTCTCTCTCAGCCTATCCCTCTCCACTTGAGCAAGAAGGTCCTGCACTATTCTGGCATCAGAAGAAGTGGAATAGAGACCC[A/T]TGCCGTGAATACGGGAACATGAAGGTAACGTAGTGCCTGCACACTCCAAAGGTTGTCTCATGGAGTTTCTAAGCACATTGCTTGCATTTGTAAACCTAAA
20004809_i2	ACAAGAGGTTGATCTACCTTGGTGATGGTGCTGGTGATTACTGTCCTTGTTTGAGGCTTAGAGAAACAGACTTTATGATGCCAAGGAAGAATTATCCAGT[A/T]TGGGATTTGATATGCAAAGATCCTTCACTTGTTAAGCCTCAAATTCATGATTGGTGTGATGGACAAGAGTTTGAACAAGTTTTGATGAAGTTGATCAACA	SNP_20004809	#N/A	ACAAGAGGTTGATCTACCTTGGTGATGGTGCTGGTGATTACTGTCCTTGTTTGAGGCTTAGAGAAACAGACTTTATGATGCCAAGGAAGAATTATCCAGT[A/T]TGGGATTTGATATGCAAAGATCCTTCACTTGTTAAGCCTCAAATTCATGATTGGTGTGATGGACAAGAGTTTGAACAAGTTTTGATGAAGTTGATCAACA
20004859_i2	AACTATAGCCCTTTTCAGCCATGGCTTTGATTACATGGTTGTATTTCTCAGACCAGTGAGCAGCGGTGGGAATCGCCAATTCTGCAACTGCATGGAATGG[C/T]GGAAACTGGTTGAGTCCAGCCCAGAGCTTCACTGAATTGATAAGCAGCAAATTCTTGGATTCTGTAGCAACATATCCTACAGCTGCTCGCGGTCCTTCAG	SNP_20004859	Lc6	AACTATAGCCCTTTTCAGCCATGGCTTTGATTACATGGTTGTATTTCTCAGACCAGTGAGCAGCGGTGGGAATCGCCAATTCTGCAACTGCATGGAATGG[C/T]GGAAACTGGTTGAGTCCAGCCCAGAGCTTCACTGAATTGATAAGCAGCAAATTCTTGGATTCTGTAGCAACATATCCTACAGCTGCTCGCGGTCCTTCAG
20004904_i2	GTGAAAGTGTACGGACCAGCCTTATCCCCCACCGTTTCCAGAGTGTTGACATGTCTGAACGAGAAAGAC[A/C]TTCAATTCCAACTCGTTCCCGTCAACATGTCCAAGGGAGAACACCGAAGCCCTAATTTCCTCAAAATCCAT	SNP_20004904	#N/A	GTGAAAGTGTACGGACCAGCCTTATCCCCCACCGTTTCCAGAGTGTTGACATGTCTGAACGAGAAAGAC[A/C]TTCAATTCCAACTCGTTCCCGTCAACATGTCCAAGGGAGAACACCGAAGCCCTAATTTCCTCAAAATCCAT
20004911_i2	AGTTTCTAAGCTATCAAAAAACTGACCCAAATTTTACTTCGGGGAAGGAAAGGGTCAAATTAACTTAAGGGGGATGGAACTTCATATGATCCAAAACTAG[A/T]TTATTCCCAGCCTGCAGCAGTCACAGATTCAACTCCGGGAGTAGGAATTGGTTGTGGAGGTGCAACAGCCTCACCCCATTCCCCTGCAAC	SNP_20004911	#N/A	AGTTTCTAAGCTATCAAAAAACTGACCCAAATTTTACTTCGGGGAAGGAAAGGGTCAAATTAACTTAAGGGGGATGGAACTTCATATGATCCAAAACTAG[A/T]TTATTCCCAGCCTGCAGCAGTCACAGATTCAACTCCGGGAGTAGGAATTGGTTGTGGAGGTGCAACAGCCTCACCCCATTCCCCTGCAAC
20004912_i2	CTGACCCAAATTTTACTTCGGGGAAGGAAAGGGTCAAATTAACTTAAGGGGGATGGAACTTCATATGATCCAAAACTAGTTTATTCCCAGCCTGCAGCAG[C/T]CACAGATTCAACTCCGGGAGTAGGAATTGGTTGTGGAGGTGCAACAGCCTCACCCCATTCCCCTGCAAC	SNP_20004912	#N/A	CTGACCCAAATTTTACTTCGGGGAAGGAAAGGGTCAAATTAACTTAAGGGGGATGGAACTTCATATGATCCAAAACTAGTTTATTCCCAGCCTGCAGCAG[C/T]CACAGATTCAACTCCGGGAGTAGGAATTGGTTGTGGAGGTGCAACAGCCTCACCCCATTCCCCTGCAAC
20004916_i2	AAAGTGAAGTGATTGTGTCGAGCGGCGCGATTGGGACGCCTCAAATGCTATTGCTTAGTGGAATTGGTCCGAGAGAAGAACTCGAGAAGATGAAGATTCC[C/T]GTGGTGCTTGATAACAGATTTGTTGGGAAGGGTATGGCTGATAACCCGATGAACACGATATATGTTCCTCTTAAGAAATCGGTTAAGCAATCATTGATCG	SNP_20004916	#N/A	AAAGTGAAGTGATTGTGTCGAGCGGCGCGATTGGGACGCCTCAAATGCTATTGCTTAGTGGAATTGGTCCGAGAGAAGAACTCGAGAAGATGAAGATTCC[C/T]GTGGTGCTTGATAACAGATTTGTTGGGAAGGGTATGGCTGATAACCCGATGAACACGATATATGTTCCTCTTAAGAAATCGGTTAAGCAATCATTGATCG
20004917_i2	GTGGTGCTTGATAACAGATTTGTTGGGAAGGGTATGGCTGATAACCCGATGAACACGATATATGTTCCTCTTAAGAAATCGGTTAAGCAATCATTGATCG[A/G]GACGGTTGGCATTACTGATAAGGGCGTGTATATTGAAGCTAGCTGCGGGTTTGGACAGACCAATGAAAGCATTCATTGTCATCATGGTTTG	SNP_20004917	#N/A	GTGGTGCTTGATAACAGATTTGTTGGGAAGGGTATGGCTGATAACCCGATGAACACGATATATGTTCCTCTTAAGAAATCGGTTAAGCAATCATTGATCG[A/G]GACGGTTGGCATTACTGATAAGGGCGTGTATATTGAAGCTAGCTGCGGGTTTGGACAGACCAATGAAAGCATTCATTGTCATCATGGTTTG
20004971_i2	GAAACTGTAGAGTTTGATGAACTTTGAAATGATGGAGGCGATTTCGGAACGAGAGTGATGAGGGATGCCCATGAA[G/T]GTGCAGAGCTCACTGGTAGCTTTTCGGTTCTTGGTTTTGCCGACACCTACAATTTCAGCGACGGCTTTGGATACCGTCGACATGCTCCT	SNP_20004971	Lc5.1	GAAACTGTAGAGTTTGATGAACTTTGAAATGATGGAGGCGATTTCGGAACGAGAGTGATGAGGGATGCCCATGAA[G/T]GTGCAGAGCTCACTGGTAGCTTTTCGGTTCTTGGTTTTGCCGACACCTACAATTTCAGCGACGGCTTTGGATACCGTCGACATGCTCCT
20004981_i2	GTCTCCTTCCGTAACACGTTCAACATGAAACCTATTCATTTTTAAATAACAGGTTTTAACAACTCAAGTACTGGATCTTAGATTATCAAATGTCCATTGG[A/G]GAACCACCTTGGGGTTCGGCACCACCTTGGTTTTCAGCACCACCTTGATCAGCACCAGGAGCCTGATCTGGGGCAGCATCCTGCTCAGTTGCTACCTCAG	SNP_20004981	Lc5.1	GTCTCCTTCCGTAACACGTTCAACATGAAACCTATTCATTTTTAAATAACAGGTTTTAACAACTCAAGTACTGGATCTTAGATTATCAAATGTCCATTGG[A/G]GAACCACCTTGGGGTTCGGCACCACCTTGGTTTTCAGCACCACCTTGATCAGCACCAGGAGCCTGATCTGGGGCAGCATCCTGCTCAGTTGCTACCTCAG
20004986_i2	CCTGTCTTTAACACTAGAGCATGGCTCCATCAATTCGAGCTTGGC[A/G]GCAACTCGAGCAACACAGCCATCAGTAAGTTTATTTAGATACACTAATGGCGTATTTCCAATCAA	SNP_20004986	#N/A	CCTGTCTTTAACACTAGAGCATGGCTCCATCAATTCGAGCTTGGC[A/G]GCAACTCGAGCAACACAGCCATCAGTAAGTTTATTTAGATACACTAATGGCGTATTTCCAATCAA
20005010_i2	CAGGGTATGGACCTCGGTCGCGAAGTGTCCGATACGCCTCGATGATGAACATGGCCTCATTGCTTCCCTTTGATAGTCCATATTGCTTGTTCAATTGACT[A/G]AGGTTGTGTAGATTTCCCATGAAAGCACAATATATGTTGTCCAAACCACTAAACAACCT	SNP_20005010	#N/A	CAGGGTATGGACCTCGGTCGCGAAGTGTCCGATACGCCTCGATGATGAACATGGCCTCATTGCTTCCCTTTGATAGTCCATATTGCTTGTTCAATTGACT[A/G]AGGTTGTGTAGATTTCCCATGAAAGCACAATATATGTTGTCCAAACCACTAAACAACCT
20005018_i2	TAGCAATGCTCTGCCTGATGGCGTAAATCCGAGAGGTGTGACCACCTCCCTTCACACGGATGCGCATATCCACTCCGGCGAATCGGCTCTTTCCTAGCAA[A/C]AGGATTGGCTCGAAGGCTTTGAACCTGAGGATCTCTGGCTCGACCAACTCGATGGGGGCGCCGTTGATCTTGAGCAAACCACGGCCGCGCTTGCAGTAGG	SNP_20005018	#N/A	TAGCAATGCTCTGCCTGATGGCGTAAATCCGAGAGGTGTGACCACCTCCCTTCACACGGATGCGCATATCCACTCCGGCGAATCGGCTCTTTCCTAGCAA[A/C]AGGATTGGCTCGAAGGCTTTGAACCTGAGGATCTCTGGCTCGACCAACTCGATGGGGGCGCCGTTGATCTTGAGCAAACCACGGCCGCGCTTGCAGTAGG
20005063_i2	CCTGAAGCTCAACGCCATAATCTAAACG[C/T]GATCTTTCACCGACAATGGAGTGTTGGATTGTACAATCTCTCAGGAAACATCCATGGGAGATAATGGCATCCACAACC	SNP_20005063	#N/A	CCTGAAGCTCAACGCCATAATCTAAACG[C/T]GATCTTTCACCGACAATGGAGTGTTGGATTGTACAATCTCTCAGGAAACATCCATGGGAGATAATGGCATCCACAACC
20005094_i2	AGATGGGCTTGGTTGTGATAACAAGAAGGGATTTGATGTACAAAAGTAATTTATCCAACAAGAGTAATATTTCTAAGCGTCGTACGATTCCAAAGAGAGG[A/T]CAGGTGAAAATGGGGATTGTGGTAGGCTTGTTTCATAATGTTTCTTCCATTTTCTCCTCAAGATGTGTTCAATTAT	SNP_20005094	#N/A	AGATGGGCTTGGTTGTGATAACAAGAAGGGATTTGATGTACAAAAGTAATTTATCCAACAAGAGTAATATTTCTAAGCGTCGTACGATTCCAAAGAGAGG[A/T]CAGGTGAAAATGGGGATTGTGGTAGGCTTGTTTCATAATGTTTCTTCCATTTTCTCCTCAAGATGTGTTCAATTAT
20005189_i2	TGAGTCATGCCGATGATGCAACTAAAATTGCTGAGCTTCATGTTGAGAAAGCGGAGATTCTTTCGGCTGAACTTATACGGTTGAAAGGCTTACTAGATTC[G/T]AAGATGGAAACTGAGGCAAGTGAAAACAAGATTGTATTGGAGCTGCAAACGGAGATTGAAGCTCTTCAGCAAGAGCTTGAAAAGGCAAAGGATTACGGTG	SNP_20005189	#N/A	TGAGTCATGCCGATGATGCAACTAAAATTGCTGAGCTTCATGTTGAGAAAGCGGAGATTCTTTCGGCTGAACTTATACGGTTGAAAGGCTTACTAGATTC[G/T]AAGATGGAAACTGAGGCAAGTGAAAACAAGATTGTATTGGAGCTGCAAACGGAGATTGAAGCTCTTCAGCAAGAGCTTGAAAAGGCAAAGGATTACGGTG
20005351_i2	GAGTTGCTGTTTGAGAGAAATCACAGTTCCATGGATTTCTTCCAAACTTTTGGTAATAAAGATTCATTGCAAATGCAGCATGAGATAGTGTTGTATCAGG[A/T]TCATAACAAGCACCTCCTTGTTGAATTGGTCCACAATCTATCCCTTCTCTGCTACACACATAGTCAATATTTACCTGCAATTCAACATCAGACACTCCTC	SNP_20005351	#N/A	GAGTTGCTGTTTGAGAGAAATCACAGTTCCATGGATTTCTTCCAAACTTTTGGTAATAAAGATTCATTGCAAATGCAGCATGAGATAGTGTTGTATCAGG[A/T]TCATAACAAGCACCTCCTTGTTGAATTGGTCCACAATCTATCCCTTCTCTGCTACACACATAGTCAATATTTACCTGCAATTCAACATCAGACACTCCTC
20005402_i2	TGATATGGCAGATAGGAGCAAAGATCTTCTTCAATT[C/T]GAACACAAGAAATCCTCTCTTTCTCCATTAGAAACCGCTCTTCTTGTTTGCGATGATAATAATAACAGAAATAAATCGAACACCAGACTTCCTACTCATG	SNP_20005402	Lc5.1	TGATATGGCAGATAGGAGCAAAGATCTTCTTCAATT[C/T]GAACACAAGAAATCCTCTCTTTCTCCATTAGAAACCGCTCTTCTTGTTTGCGATGATAATAATAACAGAAATAAATCGAACACCAGACTTCCTACTCATG
20005403_i2	TGATATGGCAGATAGGAGCAAAGATCTTCTTCAATTCGAACACAAGAAATCCTCTCTTTCTCC[A/T]TTAGAAACCGCTCTTCTTGTTTGCGATGATAATAATAACAGAAATAAATCGAACACCAGACTTCCTACTCATGGAACTCCCCTCACCGCCCCACTTCCTC	SNP_20005403	#N/A	TGATATGGCAGATAGGAGCAAAGATCTTCTTCAATTCGAACACAAGAAATCCTCTCTTTCTCC[A/T]TTAGAAACCGCTCTTCTTGTTTGCGATGATAATAATAACAGAAATAAATCGAACACCAGACTTCCTACTCATGGAACTCCCCTCACCGCCCCACTTCCTC
20005417_i2	TTCCAAATGGCTTCCAAGGTTGCTATAATCCTTGCCCTCAACATCCTCTTTTTCACTGCTGTAACCTCCAATTATGTTCCATGTCCTCCACC[A/C]CCTTCAAAAGATCACAAACACTCACATCCAAAGAACCCAACTTGTCCTAGAGACACAATTAAGCTTGGTGTATGTGCTGATATATTAGGTTTGATCAATG	SNP_20005417	Lc2.2	TTCCAAATGGCTTCCAAGGTTGCTATAATCCTTGCCCTCAACATCCTCTTTTTCACTGCTGTAACCTCCAATTATGTTCCATGTCCTCCACC[A/C]CCTTCAAAAGATCACAAACACTCACATCCAAAGAACCCAACTTGTCCTAGAGACACAATTAAGCTTGGTGTATGTGCTGATATATTAGGTTTGATCAATG
20005418_i2	TCCAAAGAACCCAACTTGTCCTAGAGACACAATTAAGCTTGGTGTATGTGCTGATATATTAGGTTTGATCAATGTTGAACTTGGTAAACCACCAAAGACA[C/G]CATGCTGTTCTCTCATTGATGGTCTTGCTAATCTTGAAGCTGCTGTCTGCCTTTGCACTGCTCTTAAGGCTAATGTTCTAGGCATTAACCTTAATCTTCC	SNP_20005418	#N/A	TCCAAAGAACCCAACTTGTCCTAGAGACACAATTAAGCTTGGTGTATGTGCTGATATATTAGGTTTGATCAATGTTGAACTTGGTAAACCACCAAAGACA[C/G]CATGCTGTTCTCTCATTGATGGTCTTGCTAATCTTGAAGCTGCTGTCTGCCTTTGCACTGCTCTTAAGGCTAATGTTCTAGGCATTAACCTTAATCTTCC
20005421_i2	AGACAAGTGCATCATTGAAATTTACAGTGTTAAACCCGTT[G/T]GGTCGAATTTGGACCATGGTAGCTGGAGGAGGTGCAAGTGTCATCTACGCTGATACGGT	SNP_20005421	#N/A	AGACAAGTGCATCATTGAAATTTACAGTGTTAAACCCGTT[G/T]GGTCGAATTTGGACCATGGTAGCTGGAGGAGGTGCAAGTGTCATCTACGCTGATACGGT
20005445_i2	GGGAAGTGGTGAACCACACAAACACTTGTTGTGATAAAAAGCAAACACACCGAACTTTTGCAAACCCTCAACCTGCGGTATCTCACC[A/G]CACAACAAATTATAACTAACATTAAACCGCTCCAAATCCTTCACTTTGGTCAATACCTGTGGAATCTTCCCATAAATATAATTATGATCCAGATACAAAA	SNP_20005445	#N/A	GGGAAGTGGTGAACCACACAAACACTTGTTGTGATAAAAAGCAAACACACCGAACTTTTGCAAACCCTCAACCTGCGGTATCTCACC[A/G]CACAACAAATTATAACTAACATTAAACCGCTCCAAATCCTTCACTTTGGTCAATACCTGTGGAATCTTCCCATAAATATAATTATGATCCAGATACAAAA
20005500_i2	AGGAGGAGGCATCAAGTGATTTTGAACCTGTCGAAAATGGTGTGGATGAAGACGAAGTGGAGGAAGACGATGTTGAGGAAGATGAAGGTGACAATGATGA[A/T]GGTGGTGCAAAGGCTGCTGTGGTTCCACCAAAAAGAAAGAGGTCGGGCAAAGATGATTCAGATGATGATGATGGAGGAGAAGATGACGTCCGACCCTCTA	SNP_20005500	#N/A	AGGAGGAGGCATCAAGTGATTTTGAACCTGTCGAAAATGGTGTGGATGAAGACGAAGTGGAGGAAGACGATGTTGAGGAAGATGAAGGTGACAATGATGA[A/T]GGTGGTGCAAAGGCTGCTGTGGTTCCACCAAAAAGAAAGAGGTCGGGCAAAGATGATTCAGATGATGATGATGGAGGAGAAGATGACGTCCGACCCTCTA
20005574_i2	AAGATGAAGGGAGTGTTTTGGTTTCTAGTTGTGTCAGTGGTGGTTGC[A/G]ACATGCATTCCTCTCTCAAACTCAAAAAAACTTGCTGCAGTCGCTAGAAAGGAGGATGTACCTTTCATAAAGTGTCAAGTTTGTGAGATACTCGCGAAAC	SNP_20005574	Lc4.1	AAGATGAAGGGAGTGTTTTGGTTTCTAGTTGTGTCAGTGGTGGTTGC[A/G]ACATGCATTCCTCTCTCAAACTCAAAAAAACTTGCTGCAGTCGCTAGAAAGGAGGATGTACCTTTCATAAAGTGTCAAGTTTGTGAGATACTCGCGAAAC
20005575_i2	CTCTCTCAAACTCAAAAAAACTTGCTGCAGTCGCTAGAAAGGAGGATGTACCTTTCATAAAGTGTCAAGTTTGTGAGATACTCGCGAAACAGTTGTATCA[A/G]CAAGTTCAGAACAAGCGAGCTGAGATTTCTCCCAA	SNP_20005575	#N/A	CTCTCTCAAACTCAAAAAAACTTGCTGCAGTCGCTAGAAAGGAGGATGTACCTTTCATAAAGTGTCAAGTTTGTGAGATACTCGCGAAACAGTTGTATCA[A/G]CAAGTTCAGAACAAGCGAGCTGAGATTTCTCCCAA
20005649_i2	TAGGAGGAGGAGGAAGTGCGTGAACAAGAACCGACACTTTCATTCCATTTAAGCATTGGCCATTACCGCAGATGAAGTAATATCTCATAGTCTTATTCAG[C/T]AATATGAAATCTTTCCCACTAGTCCAATTTCCAACAGCACTGTCTAAGGTGCAGTTGTCATAACCAGTTTGGTTCACTTCAAACACATTGTACTGATTCT	SNP_20005649	#N/A	TAGGAGGAGGAGGAAGTGCGTGAACAAGAACCGACACTTTCATTCCATTTAAGCATTGGCCATTACCGCAGATGAAGTAATATCTCATAGTCTTATTCAG[C/T]AATATGAAATCTTTCCCACTAGTCCAATTTCCAACAGCACTGTCTAAGGTGCAGTTGTCATAACCAGTTTGGTTCACTTCAAACACATTGTACTGATTCT
