# Supplementary material for: Assessment of genetic variation within a global collection of lentil (Lens culinaris Medik.) cultivars and landraces using SNP markers
Source: BMC Genet. 2014 Dec 24;15:150. doi: 10.1186/s12863-014-0150-3 (PMC4300608; doi:10.1186/s12863-014-0150-3)
Supplement: Additional file 3: — Basic statistics data obtained from SNPs used in the current study using PowerMarker. This file contains all information on basic statistics for SNP loci including minor allele frequency, gene diversity, PIC value and heterozygosity value. [file 12863_2014_150_MOESM3_ESM.xlsx]

## Sheet: Sheet1
Marker	Minor.Allele.Frquency	GenotypeNo	SampleSize	No. of obs.	AlleleNo	Availability	GeneDiversity	Heterozygosity	PIC
SNP_20002225	0.942688	3	524	506	2	0.965649	0.108055	0.0355731	0.102217
SNP_20001916	0.925662	3	524	491	2	0.937023	0.137624	0.0875764	0.128154
SNP_20004694	0.921362	3	524	426	2	0.812977	0.144909	0.105634	0.13441
SNP_20000745	0.919223	3	524	489	2	0.933206	0.148504	0.0756646	0.137478
SNP_20005402	0.912121	3	524	495	2	0.944656	0.160312	0.0464646	0.147462
SNP_20000371	0.903654	3	524	301	2	0.574427	0.174126	0.0730897	0.158966
SNP_20001841	0.893478	3	524	460	2	0.877863	0.19035	0.0608696	0.172233
SNP_20001926	0.860412	3	524	437	2	0.833969	0.240207	0.0640732	0.211357
SNP_20002489	0.85743	3	524	498	2	0.950382	0.244488	0.144578	0.214601
SNP_20000301	0.855056	3	524	445	2	0.849237	0.24787	0.0966292	0.21715
SNP_20002368	0.85123	3	524	447	2	0.853053	0.253274	0.0559284	0.2212
SNP_20002670	0.845905	3	524	464	2	0.885496	0.260699	0.0969828	0.226717
SNP_20003981	0.845745	3	524	470	2	0.896947	0.260921	0.168085	0.226881
SNP_20002813	0.841357	3	524	457	2	0.872137	0.266951	0.0897155	0.23132
SNP_20001939	0.839644	3	524	449	2	0.85687	0.269284	0.0579065	0.233027
SNP_20003028	0.838501	3	524	387	2	0.73855	0.270834	0.0542636	0.234158
SNP_20005094	0.83709	3	524	488	2	0.931298	0.27274	0.125	0.235547
SNP_20000283	0.831878	3	524	458	2	0.874046	0.279714	0.100437	0.240594
SNP_20002969	0.830022	3	524	453	2	0.864504	0.282171	0.0971302	0.242361
SNP_20003645	0.829569	3	524	487	2	0.929389	0.282769	0.172485	0.24279
SNP_20001943	0.828947	3	524	494	2	0.942748	0.283587	0.103239	0.243376
SNP_20004798	0.827519	3	524	516	2	0.984733	0.285462	0.294574	0.244718
SNP_20000559	0.819721	3	524	502	2	0.958015	0.295557	0.109562	0.25188
SNP_20001470	0.819475	3	524	457	2	0.872137	0.295872	0.0897155	0.252102
SNP_20000811	0.818925	3	524	428	2	0.816794	0.296573	0.10514	0.252596
SNP_20005418	0.815631	3	524	499	2	0.95229	0.300754	0.144289	0.255527
SNP_20002543	0.815367	3	524	436	2	0.832061	0.301087	0.0665138	0.255761
SNP_20001223	0.814121	3	524	347	2	0.662214	0.302656	0.0432277	0.256856
SNP_20004695	0.812918	3	524	449	2	0.85687	0.304165	0.178174	0.257907
SNP_20002584	0.812121	3	524	495	2	0.944656	0.305161	0.0929293	0.258599
SNP_20002427	0.81104	3	524	471	2	0.898855	0.306508	0.0934183	0.259534
SNP_20002157	0.810241	3	524	498	2	0.950382	0.307501	0.118474	0.260223
SNP_20001039	0.810078	3	524	516	2	0.984733	0.307704	0.0581395	0.260363
SNP_20000232	0.809322	3	524	472	2	0.900763	0.30864	0.0847458	0.261011
SNP_20001961	0.803571	3	524	476	2	0.908397	0.315689	0.0903361	0.265859
SNP_20002180	0.803456	3	524	463	2	0.883588	0.315829	0.103672	0.265955
SNP_20002340	0.802222	3	524	450	2	0.858779	0.317323	0.12	0.266976
SNP_20002795	0.801541	3	524	519	2	0.990458	0.318146	0.196532	0.267537
SNP_20001997	0.801325	3	524	453	2	0.864504	0.318407	0.15894	0.267716
SNP_20001258	0.794239	3	524	486	2	0.927481	0.326847	0.325103	0.273433
SNP_20003122	0.794118	3	524	408	2	0.778626	0.32699	0.102941	0.273529
SNP_20000566	0.793241	3	524	503	2	0.959924	0.32802	0.0675944	0.274221
SNP_20003829	0.792434	3	524	489	2	0.933206	0.328965	0.104294	0.274856
SNP_20000537	0.792	3	524	500	2	0.954198	0.329472	0.084	0.275196
SNP_20002892	0.791252	3	524	503	2	0.959924	0.330344	0.246521	0.27578
SNP_20002395	0.784024	3	524	507	2	0.967557	0.338661	0.325444	0.281315
SNP_20004516	0.782025	3	524	484	2	0.923664	0.340924	0.109504	0.282809
SNP_20001998	0.778736	3	524	522	2	0.996183	0.344613	0.101533	0.285234
SNP_20000272	0.778462	3	524	325	2	0.620229	0.344918	0.0738462	0.285434
SNP_20000462	0.778132	3	524	471	2	0.898855	0.345286	0.295117	0.285675
SNP_20000246	0.777108	3	524	498	2	0.950382	0.346422	0.064257	0.286418
SNP_20003443	0.772234	3	524	461	2	0.879771	0.351777	0.238612	0.289903
SNP_20001209	0.771499	3	524	407	2	0.776718	0.352577	0.103194	0.290422
SNP_20001120	0.769575	3	524	447	2	0.853053	0.354659	0.116331	0.291767
SNP_20001565	0.767574	3	524	441	2	0.841603	0.356809	0.111111	0.293152
SNP_20004451	0.765727	3	524	461	2	0.879771	0.358779	0.121475	0.294418
SNP_20004666	0.763485	3	524	482	2	0.919847	0.361151	0.06639	0.295936
SNP_20003933	0.759036	3	524	498	2	0.950382	0.365801	0.144578	0.298896
SNP_20000565	0.758517	3	524	499	2	0.95229	0.366338	0.0621242	0.299236
SNP_20002977	0.755981	3	524	418	2	0.79771	0.368948	0.110048	0.300886
SNP_20003236	0.753438	3	524	509	2	0.971374	0.371538	0.19057	0.302518
SNP_20002061	0.750538	3	524	465	2	0.887405	0.374462	0.116129	0.304351
SNP_20001267	0.748139	3	524	403	2	0.769084	0.376854	0.0818859	0.305845
SNP_20003162	0.747992	3	524	498	2	0.950382	0.377	0.118474	0.305935
SNP_20000494	0.746479	3	524	497	2	0.948473	0.378496	0.438632	0.306867
SNP_20000825	0.745935	3	524	492	2	0.938931	0.379032	0.142276	0.307199
SNP_20000300	0.744924	3	524	394	2	0.751908	0.380025	0.312183	0.307815
SNP_20002662	0.743326	3	524	487	2	0.929389	0.381584	0.147844	0.308781
SNP_20001754	0.742891	3	524	422	2	0.805344	0.382008	0.0971564	0.309043
SNP_20003211	0.740702	3	524	484	2	0.923664	0.384125	0.0847107	0.310349
SNP_20002108	0.739044	3	524	502	2	0.958015	0.385716	0.239044	0.311328
SNP_20002410	0.738956	3	524	498	2	0.950382	0.3858	0.381526	0.311379
SNP_20001312	0.736789	3	524	492	2	0.938931	0.387862	0.136179	0.312644
SNP_20002400	0.73657	3	524	484	2	0.923664	0.388069	0.105372	0.31277
SNP_20001959	0.734927	3	524	481	2	0.917939	0.389618	0.0893971	0.313717
SNP_20002794	0.734475	3	524	467	2	0.891221	0.390043	0.124197	0.313976
SNP_20004986	0.733954	3	524	483	2	0.921756	0.390531	0.221532	0.314274
SNP_20000538	0.733184	3	524	446	2	0.851145	0.391251	0.0807175	0.314712
SNP_20003080	0.732833	3	524	466	2	0.889313	0.391578	0.122318	0.314911
SNP_20004264	0.732777	3	524	479	2	0.914122	0.39163	0.150313	0.314943
SNP_20001271	0.732653	3	524	490	2	0.935115	0.391745	0.310204	0.315013
SNP_20003759	0.729847	3	524	459	2	0.875954	0.39434	0.104575	0.316588
SNP_20001134	0.729614	3	524	466	2	0.889313	0.394555	0.291845	0.316718
SNP_20000219	0.729124	3	524	491	2	0.937023	0.395004	0.0855397	0.31699
SNP_20002815	0.728903	3	524	474	2	0.90458	0.395207	0.107595	0.317113
SNP_20002439	0.728745	3	524	494	2	0.942748	0.395352	0.109312	0.3172
SNP_20001070	0.728051	3	524	467	2	0.891221	0.395985	0.0985011	0.317583
SNP_20000860	0.726166	3	524	493	2	0.94084	0.397698	0.133874	0.318616
SNP_20001370	0.726069	3	524	491	2	0.937023	0.397785	0.0875764	0.318669
SNP_20001486	0.725773	3	524	485	2	0.925573	0.398053	0.28866	0.31883
SNP_20000557	0.723913	3	524	460	2	0.877863	0.399726	0.0869565	0.319836
SNP_20001669	0.723658	3	524	503	2	0.959924	0.399954	0.111332	0.319972
SNP_20000556	0.722772	3	524	505	2	0.96374	0.400745	0.114851	0.320447
SNP_20001151	0.716867	3	524	498	2	0.950382	0.405937	0.168675	0.323545
SNP_20004725	0.713235	3	524	476	2	0.908397	0.409061	0.0777311	0.325396
SNP_20000831	0.712851	3	524	498	2	0.950382	0.409389	0.116466	0.325589
SNP_20000963	0.712401	3	524	379	2	0.723282	0.409772	0.0897098	0.325815
SNP_20003269	0.711968	3	524	493	2	0.94084	0.41014	0.0973631	0.326032
SNP_20004679	0.711416	3	524	473	2	0.902672	0.410606	0.107822	0.326307
SNP_20003169	0.710127	3	524	395	2	0.753817	0.411694	0.0987342	0.326948
SNP_20003934	0.71	3	524	500	2	0.954198	0.4118	0.084	0.32701
SNP_20001693	0.709419	3	524	499	2	0.95229	0.412288	0.336673	0.327297
Mean	0.673211	3	524	468.944	2	0.894931	0.419097	0.148164	0.32796
SNP_20000457	0.707819	3	524	486	2	0.927481	0.413623	0.123457	0.328081
SNP_20003193	0.706175	3	524	502	2	0.958015	0.414983	0.201195	0.328878
SNP_20000615	0.700401	3	524	499	2	0.95229	0.419679	0.130261	0.331614
SNP_20000391	0.699597	3	524	496	2	0.946565	0.420322	0.354839	0.331987
SNP_20002019	0.69856	3	524	486	2	0.927481	0.421148	0.0967078	0.332465
SNP_20001205	0.695565	3	524	496	2	0.946565	0.423509	0.225806	0.333829
SNP_20001988	0.688508	3	524	496	2	0.946565	0.428929	0.102823	0.336939
SNP_20003180	0.686916	3	524	321	2	0.612595	0.430125	0.158879	0.337621
SNP_20004634	0.686858	3	524	487	2	0.929389	0.430168	0.0759754	0.337646
SNP_20003370	0.685714	3	524	490	2	0.935115	0.43102	0.0693878	0.338131
SNP_20003047	0.685629	3	524	501	2	0.956107	0.431084	0.548902	0.338167
SNP_20003732	0.684783	3	524	460	2	0.877863	0.431711	0.0869565	0.338524
SNP_20001164	0.682087	3	524	508	2	0.969466	0.433689	0.120079	0.339646
SNP_20001732	0.680279	3	524	502	2	0.958015	0.434999	0.109562	0.340387
SNP_20001884	0.673824	3	524	489	2	0.933206	0.43957	0.190184	0.342959
SNP_20001957	0.673077	3	524	416	2	0.793893	0.440089	0.139423	0.34325
SNP_20002952	0.672655	3	524	501	2	0.956107	0.440381	0.131737	0.343413
SNP_20004779	0.672304	3	524	473	2	0.902672	0.440622	0.219873	0.343548
SNP_20004115	0.670659	3	524	501	2	0.956107	0.441751	0.11976	0.344179
SNP_20003376	0.6691	3	524	411	2	0.784351	0.442811	0.0973236	0.34477
SNP_20001049	0.668663	3	524	501	2	0.956107	0.443106	0.115768	0.344934
SNP_20000799	0.668224	3	524	428	2	0.816794	0.443401	0.0981308	0.345099
SNP_20002124	0.668024	3	524	491	2	0.937023	0.443536	0.138493	0.345174
SNP_20003733	0.668	3	524	375	2	0.715649	0.443552	0.184	0.345183
SNP_20003161	0.667708	3	524	480	2	0.916031	0.443748	0.135417	0.345292
SNP_20004483	0.666324	3	524	487	2	0.929389	0.444672	0.174538	0.345806
SNP_20001907	0.664062	3	524	448	2	0.854962	0.446167	0.100446	0.346634
SNP_20001765	0.663561	3	524	483	2	0.921756	0.446496	0.122153	0.346816
SNP_20000912	0.663265	3	524	490	2	0.935115	0.446689	0.0693878	0.346923
SNP_20001958	0.66156	3	524	359	2	0.685115	0.447797	0.0752089	0.347536
SNP_20001140	0.659878	3	524	491	2	0.937023	0.448878	0.232179	0.348132
SNP_20004498	0.659664	3	524	476	2	0.908397	0.449015	0.138655	0.348208
SNP_20001591	0.658924	3	524	409	2	0.780534	0.449486	0.0953545	0.348467
SNP_20002688	0.658537	3	524	451	2	0.860687	0.449732	0.0931264	0.348603
SNP_20001829	0.656627	3	524	332	2	0.633588	0.450936	0.108434	0.349265
SNP_20002997	0.655914	3	524	465	2	0.887405	0.451382	0.0774194	0.349509
SNP_20004569	0.655462	3	524	357	2	0.681298	0.451663	0.10084	0.349663
SNP_20003541	0.655172	3	524	464	2	0.885496	0.451843	0.137931	0.349762
SNP_20004213	0.653846	3	524	429	2	0.818702	0.452663	0.100233	0.350211
SNP_20004181	0.653756	3	524	426	2	0.812977	0.452718	0.223005	0.350241
SNP_20001743	0.651483	3	524	472	2	0.900763	0.454106	0.188559	0.351
SNP_20001500	0.650602	3	524	332	2	0.633588	0.454638	0.10241	0.35129
SNP_20001804	0.649901	3	524	507	2	0.967557	0.455059	0.0808679	0.35152
SNP_20000674	0.649893	3	524	467	2	0.891221	0.455064	0.109208	0.351522
SNP_20005189	0.64775	3	524	511	2	0.975191	0.45634	0.207436	0.352217
SNP_20000803	0.646266	3	524	482	2	0.919847	0.457213	0.201245	0.352691
SNP_20004904	0.645492	3	524	488	2	0.931298	0.457664	0.139344	0.352936
SNP_20005351	0.644898	3	524	490	2	0.935115	0.458009	0.130612	0.353123
SNP_20003582	0.644374	3	524	471	2	0.898855	0.458312	0.142251	0.353287
SNP_20003957	0.643713	3	524	501	2	0.956107	0.458693	0.149701	0.353494
SNP_20001286	0.641355	3	524	428	2	0.816794	0.460037	0.0864486	0.35422
SNP_20001152	0.639113	3	524	496	2	0.946565	0.461295	0.104839	0.354899
SNP_20001203	0.638664	3	524	494	2	0.942748	0.461545	0.123482	0.355033
SNP_20001956	0.637892	3	524	446	2	0.851145	0.461971	0.17713	0.355263
SNP_20004438	0.636917	3	524	493	2	0.94084	0.462508	0.125761	0.355551
SNP_20002331	0.636364	3	524	484	2	0.923664	0.46281	0.128099	0.355713
SNP_20004474	0.636082	3	524	485	2	0.925573	0.462963	0.101031	0.355796
SNP_20001835	0.63565	3	524	446	2	0.851145	0.463198	0.132287	0.355922
SNP_20003205	0.632845	3	524	478	2	0.912214	0.464704	0.123431	0.356729
SNP_20000425	0.632265	3	524	499	2	0.95229	0.465012	0.118236	0.356894
SNP_20003270	0.631356	3	524	472	2	0.900763	0.465491	0.15678	0.35715
SNP_20003194	0.631303	3	524	476	2	0.908397	0.465519	0.161765	0.357165
SNP_20004080	0.631027	3	524	477	2	0.910305	0.465664	0.138365	0.357242
SNP_20002685	0.630303	3	524	495	2	0.944656	0.466042	0.117172	0.357445
SNP_20002459	0.627551	3	524	490	2	0.935115	0.467461	0.108163	0.358201
SNP_20003971	0.626273	3	524	491	2	0.937023	0.46811	0.11609	0.358547
SNP_20001915	0.625773	3	524	485	2	0.925573	0.468362	0.146392	0.358681
SNP_20005421	0.625	3	524	500	2	0.954198	0.46875	0.126	0.358887
SNP_20004981	0.625	3	524	448	2	0.854962	0.46875	0.129464	0.358887
SNP_20001643	0.624731	3	524	465	2	0.887405	0.468884	0.131183	0.358958
SNP_20003275	0.624169	3	524	451	2	0.860687	0.469164	0.152993	0.359107
SNP_20003190	0.624	3	524	500	2	0.954198	0.469248	0.116	0.359151
SNP_20001095	0.623557	3	524	433	2	0.826336	0.469468	0.110855	0.359268
SNP_20001564	0.621782	3	524	505	2	0.96374	0.470338	0.0871287	0.359729
SNP_20004005	0.621032	3	524	504	2	0.961832	0.470703	0.690476	0.359922
SNP_20000595	0.618012	3	524	483	2	0.921756	0.472146	0.0559006	0.360685
SNP_20003791	0.616279	3	524	516	2	0.984733	0.472958	0.228682	0.361114
SNP_20001431	0.615842	3	524	505	2	0.96374	0.473161	0.289109	0.361221
SNP_20001525	0.615222	3	524	473	2	0.902672	0.473448	0.0845666	0.361371
SNP_20003506	0.614754	3	524	488	2	0.931298	0.473663	0.151639	0.361485
SNP_20001800	0.614198	3	524	486	2	0.927481	0.473918	0.12963	0.361619
SNP_20000464	0.613071	3	524	482	2	0.919847	0.47443	0.226141	0.361888
SNP_20003479	0.609684	3	524	506	2	0.965649	0.475939	0.104743	0.36268
SNP_20002666	0.609603	3	524	479	2	0.914122	0.475974	0.100209	0.362698
SNP_20004859	0.605691	3	524	492	2	0.938931	0.477659	0.126016	0.36358
SNP_20002260	0.605317	3	524	489	2	0.933206	0.477817	0.102249	0.363662
SNP_20002873	0.602222	3	524	450	2	0.858779	0.479101	0.146667	0.364332
SNP_20003488	0.600264	3	524	379	2	0.723282	0.479894	0.155673	0.364745
SNP_20000409	0.599589	3	524	487	2	0.929389	0.480164	0.0985626	0.364885
SNP_20000426	0.598485	3	524	396	2	0.755725	0.480601	0.0808081	0.365113
SNP_20002118	0.596741	3	524	491	2	0.937023	0.481282	0.158859	0.365466
SNP_20003924	0.596618	3	524	414	2	0.790076	0.48133	0.0966184	0.365491
SNP_20002306	0.596436	3	524	477	2	0.910305	0.4814	0.148847	0.365527
SNP_20004100	0.59596	3	524	495	2	0.944656	0.481584	0.658586	0.365622
SNP_20000378	0.595238	3	524	483	2	0.921756	0.481859	0.10559	0.365765
SNP_20000672	0.595142	3	524	494	2	0.942748	0.481896	0.0566802	0.365784
SNP_20003569	0.591182	3	524	499	2	0.95229	0.483372	0.156313	0.366548
SNP_20000460	0.588843	3	524	484	2	0.923664	0.484214	0.14876	0.366982
SNP_20000604	0.587755	3	524	490	2	0.935115	0.484598	0.155102	0.36718
SNP_20001463	0.587748	3	524	302	2	0.576336	0.4846	0.0364238	0.367182
SNP_20000659	0.584383	3	524	397	2	0.757634	0.485759	0.0957179	0.367778
SNP_20002233	0.5839	3	524	441	2	0.841603	0.485922	0.0839002	0.367862
SNP_20001768	0.583333	3	524	486	2	0.927481	0.486111	0.13786	0.367959
SNP_20001257	0.579128	3	524	436	2	0.832061	0.487477	0.130734	0.36866
SNP_20004971	0.577935	3	524	494	2	0.942748	0.487852	0.12753	0.368852
SNP_20000959	0.576846	3	524	501	2	0.956107	0.488189	0.147705	0.369025
SNP_20001990	0.576837	3	524	449	2	0.85687	0.488192	0.262806	0.369026
SNP_20002799	0.574747	3	524	495	2	0.944656	0.488826	0.115152	0.36935
SNP_20002234	0.573276	3	524	464	2	0.885496	0.489261	0.137931	0.369573
SNP_20000712	0.571429	3	524	448	2	0.854962	0.489796	0.0982143	0.369846
SNP_20005500	0.569002	3	524	471	2	0.898855	0.490477	0.475584	0.370193
SNP_20004593	0.568817	3	524	465	2	0.887405	0.490528	0.126882	0.370219
SNP_20000512	0.568047	3	524	507	2	0.967557	0.490739	0.138067	0.370327
SNP_20002424	0.565789	3	524	494	2	0.942748	0.491343	0.12753	0.370634
SNP_20000504	0.56543	3	524	512	2	0.977099	0.491438	0.548828	0.370682
SNP_20004244	0.565041	3	524	492	2	0.938931	0.491539	0.134146	0.370734
SNP_20004168	0.564076	3	524	476	2	0.908397	0.491789	0.136555	0.370861
SNP_20000870	0.560827	3	524	411	2	0.784351	0.4926	0.0900243	0.371273
SNP_20002023	0.56044	3	524	455	2	0.868321	0.492694	0.0967033	0.37132
SNP_20005649	0.560166	3	524	482	2	0.919847	0.49276	0.13278	0.371354
SNP_20003185	0.559838	3	524	493	2	0.94084	0.492839	0.11359	0.371394
SNP_20001706	0.559819	3	524	443	2	0.84542	0.492843	0.591422	0.371396
SNP_20005063	0.557426	3	524	505	2	0.96374	0.493405	0.168317	0.371681
SNP_20002998	0.557082	3	524	473	2	0.902672	0.493483	0.124736	0.37172
SNP_20003638	0.556436	3	524	505	2	0.96374	0.49363	0.249505	0.371795
SNP_20002098	0.553892	3	524	501	2	0.956107	0.494191	0.129741	0.372079
SNP_20002112	0.551724	3	524	493	2	0.94084	0.494649	0.162272	0.37231
SNP_20004635	0.551335	3	524	487	2	0.929389	0.494729	0.141684	0.372351
SNP_20001396	0.550885	3	524	452	2	0.862595	0.494821	0.159292	0.372397
SNP_20000819	0.55083	3	524	482	2	0.919847	0.494833	0.134855	0.372403
SNP_20004041	0.547284	3	524	497	2	0.948473	0.495529	0.334004	0.372754
SNP_20004242	0.54717	3	524	477	2	0.910305	0.49555	0.0964361	0.372765
SNP_20001809	0.547009	3	524	468	2	0.89313	0.49558	0.111111	0.37278
SNP_20000642	0.54638	3	524	442	2	0.843511	0.495698	0.395928	0.37284
SNP_20001014	0.545635	3	524	504	2	0.961832	0.495835	0.162698	0.372909
SNP_20003639	0.545547	3	524	494	2	0.942748	0.495851	0.159919	0.372917
SNP_20000299	0.545455	3	524	484	2	0.923664	0.495868	0.194215	0.372925
SNP_20000326	0.544239	3	524	486	2	0.927481	0.496086	0.158436	0.373035
SNP_20002262	0.543967	3	524	489	2	0.933206	0.496134	0.0858896	0.373059
SNP_20002534	0.542339	3	524	496	2	0.946565	0.496415	0.108871	0.373201
SNP_20001555	0.54086	3	524	465	2	0.887405	0.496661	0.11828	0.373325
SNP_20002102	0.540359	3	524	446	2	0.851145	0.496742	0.0986547	0.373366
SNP_20003013	0.54	3	524	475	2	0.906489	0.4968	0.145263	0.373395
SNP_20001508	0.539615	3	524	467	2	0.891221	0.496861	0.0942184	0.373426
SNP_20000888	0.537554	3	524	466	2	0.889313	0.497179	0.100858	0.373586
SNP_20004346	0.536717	3	524	463	2	0.883588	0.497304	0.157667	0.373648
SNP_20002557	0.535714	3	524	476	2	0.908397	0.497449	0.142857	0.373721
SNP_20002245	0.53493	3	524	501	2	0.956107	0.49756	0.0918164	0.373777
SNP_20001872	0.531056	3	524	483	2	0.921756	0.498071	0.113872	0.374034
SNP_20000834	0.525568	3	524	352	2	0.671756	0.498693	0.0909091	0.374345
SNP_20003141	0.525	3	524	420	2	0.801527	0.49875	0.0880952	0.374374
SNP_20003114	0.522678	3	524	463	2	0.883588	0.498971	0.133909	0.374485
SNP_20004043	0.521322	3	524	469	2	0.895038	0.499091	0.159915	0.374545
SNP_20001135	0.521008	3	524	357	2	0.681298	0.499117	0.10084	0.374558
SNP_20001072	0.519192	3	524	495	2	0.944656	0.499263	0.0808081	0.374631
SNP_20003570	0.516832	3	524	505	2	0.96374	0.499433	0.138614	0.374717
SNP_20001510	0.515152	3	524	363	2	0.692748	0.499541	0.132231	0.37477
SNP_20000908	0.513861	3	524	505	2	0.96374	0.499616	0.512871	0.374808
SNP_20000330	0.5138	3	524	471	2	0.898855	0.499619	0.81104	0.374809
SNP_20003207	0.510934	3	524	503	2	0.959924	0.499761	0.163022	0.37488
SNP_20001052	0.51087	3	524	506	2	0.965649	0.499764	0.100791	0.374882
SNP_20002600	0.50996	3	524	502	2	0.958015	0.499802	0.111554	0.374901
SNP_20002250	0.504049	3	524	494	2	0.942748	0.499967	0.149798	0.374984
SNP_20000915	0.501035	3	524	483	2	0.921756	0.499998	0.136646	0.374999
AVERAGE	0.673211	3	524	468.944	2	0.894931	0.419097	0.148164	0.32796
