# Supplementary material for: Assessment of genetic variation within a global collection of lentil (Lens culinaris Medik.) cultivars and landraces using SNP markers
Source: BMC Genet. 2014 Dec 24;15:150. doi: 10.1186/s12863-014-0150-3 (PMC4300608; doi:10.1186/s12863-014-0150-3)
Supplement: Additional file 4: — Genetic similarity matrix calculated from 505 lentil accessions using Genome relationship matrix pipeline. This file contains the genetic similarity indices between different lentil cultivars and landraces. [file 12863_2014_150_MOESM4_ESM.xlsx]

## Sheet: Lentil_all_forpaper
	ILL1665	ILL0212	ILL0214	ILL0215	ILL0216	ILL1802	ILL1823	ILL2449	ILL0209	ILL0213A	ILL0217	ILL0218	ILL0292	ILL0855	ILL0291	ILL6109	ILL6110	PRECOZ	ILL0268	ILL0269	ILL1922	ILL0270	ALDINGA	BOOMER	CIPAL0501	CIPAL0611	CIPAL0708	CIPAL0709	CIPAL0714	CIPAL0715	CIPAL0716	CIPAL0717	CIPAL0719	CIPAL0723	CIPAL0801	CIPAL0802	CIPAL0803	CIPAL0804	CIPAL0901	CIPAL0902	CIPAL0903	CIPAL1002	DIGGER	MATILDA	NIPPER	NUGGET	PBA_BLITZ	PBA_BOUNTY	PBA_FLASH
ILL1665	0.4742	-0.15426	-0.25113	-0.10233	0.10181	0.08721	-0.0215	-0.07552	-0.09647	-0.02412	-0.07533	-0.0602	-0.06438	-0.0286	-0.1907	0.2348	-0.22016	0.43316	-0.22014	-0.23075	-0.16938	-0.17072	0.08653	0.20484	0.50243	0.24971	0.13288	0.25856	0.11525	0.14358	0.14964	-0.10601	0.17234	0.15165	0.1874	0.27531	0.56185	0.52863	0.51237	0.15717	0.29729	0.47976	0.37768	0.20113	0.33623	0.1265	0.40976	0.53834	0.3594
ILL0212	-0.15426	1.03567	0.2149	0.18346	-0.07843	0.08273	0.08804	0.15357	0.00395	0.00281	0.05574	0.06212	-0.32352	-0.14643	0.26454	-0.18742	0.06011	-0.17257	0.09235	0.11099	0.07561	0.00593	-0.27778	0.02847	-0.04525	-0.1191	0.06823	0.08126	0.19724	0.18805	-0.13891	0.28135	0.15733	-0.08893	-0.15339	0.07984	-0.29202	-0.16119	-0.089	-0.004	-0.06629	-0.22423	-0.1639	-0.15125	0.07319	-0.20718	-0.335	-0.3216	-0.17448
ILL0214	-0.25113	0.2149	1.65985	0.28492	0.2077	0.10821	0.2465	0.43149	0.24262	0.30509	0.3449	0.13455	-0.36034	-0.28584	0.34548	-0.26703	0.17736	-0.20356	0.09892	0.11774	-0.02325	-0.06805	-0.37176	-0.1858	-0.40801	-0.15322	-0.28313	-0.30443	-0.02422	-0.08865	-0.00028	0.16476	-0.04227	0.15266	-0.36353	-0.04864	-0.44809	-0.31584	-0.283	-0.42654	-0.30815	-0.35233	-0.37243	-0.17003	-0.08012	-0.17187	-0.30384	-0.28669	-0.32111
ILL0215	-0.10233	0.18346	0.28492	1.79093	0.13751	0.30034	0.3983	0.42265	0.4077	0.37371	0.25385	0.32259	-0.4035	-0.24351	-0.1229	-0.10441	-0.26781	-0.03436	-0.42761	-0.40185	-0.26684	-0.46625	-0.15534	-0.19424	-0.25243	-0.00888	-0.04701	-0.2455	-0.08858	-0.0245	-0.17448	0.09552	-0.20929	-0.07959	-0.19503	-0.26695	-0.10064	-0.29363	-0.25838	-0.18323	-0.24073	-0.37413	-0.13541	-0.19347	-0.42897	-0.27053	-0.0827	-0.16382	-0.10882
ILL0216	0.10181	-0.07843	0.2077	0.13751	1.7195	0.40827	0.39893	0.33964	0.42275	0.54699	0.36063	0.52857	-0.30779	-0.25413	-0.03398	-0.17765	-0.18293	0.07045	-0.36113	-0.37198	-0.36271	-0.38943	-0.32119	-0.0934	-0.0234	0.09664	-0.24097	-0.3052	-0.16978	-0.21609	0.32846	-0.01736	0.08206	-0.03586	-0.16051	-0.04249	0.25757	0.03139	0.00575	-0.18275	-0.0029	0.05877	0.08771	-0.00119	0.09387	-0.06867	0.2082	0.20536	0.08446
ILL1802	0.08721	0.08273	0.10821	0.30034	0.40827	1.65611	1.03431	0.79197	0.58254	0.65268	0.56451	0.44588	-0.33448	-0.29495	0.00781	-0.10344	-0.16338	-0.02559	-0.37882	-0.3819	-0.32089	-0.30493	-0.39381	-0.07497	-0.08166	-0.10194	-0.08457	-0.12325	-0.06581	-0.16317	0.1869	0.08393	0.03947	0.16483	-0.07474	-0.08286	0.06763	-0.08883	-0.00398	-0.07121	0.00355	-0.05332	-0.05614	-0.07545	-0.145	0.10102	0.02869	0.12578	-0.00424
ILL1823	-0.0215	0.08804	0.2465	0.3983	0.39893	1.03431	1.67966	0.70329	0.6729	0.6408	0.63719	0.36809	-0.39257	-0.30604	-0.07973	0.05786	-0.25663	-0.03454	-0.46147	-0.48881	-0.23985	-0.35666	-0.33699	0.0152	-0.15611	-0.09818	-0.22465	-0.18034	-0.06609	-0.10961	0.07225	0.16153	0.09497	0.12722	0.00956	-0.2031	0.09069	-0.05708	-0.0839	-0.19356	0.0313	-0.03375	-0.13637	-0.06344	-0.17584	0.16804	0.11216	-0.01413	-0.0307
ILL2449	-0.07552	0.15357	0.43149	0.42265	0.33964	0.79197	0.70329	1.7672	0.81227	0.74375	0.8243	0.66628	-0.41217	-0.40783	0.01601	-0.23943	-0.21845	-0.1567	-0.31607	-0.32646	-0.27644	-0.43086	-0.50554	-0.20878	-0.31218	-0.18994	-0.11568	-0.30229	-0.24412	-0.28541	-0.04708	0.05041	-0.18383	-0.0131	-0.37265	-0.25791	-0.13724	-0.22482	-0.08263	-0.42894	-0.22884	-0.29745	-0.33	-0.25603	-0.42667	-0.1434	-0.25242	-0.05849	-0.17183
ILL0209	-0.09647	0.00395	0.24262	0.4077	0.42275	0.58254	0.6729	0.81227	1.60531	0.82356	0.71796	0.62313	-0.38696	-0.26019	-0.0178	-0.0923	-0.29418	-0.16193	-0.3382	-0.29741	-0.23309	-0.33468	-0.42829	-0.22751	-0.34012	-0.27142	-0.13854	-0.21089	-0.13833	-0.2057	-0.15098	0.0087	-0.26987	-0.19568	-0.2701	-0.21168	-0.05774	-0.22034	-0.24375	-0.17836	-0.28402	-0.16897	-0.19922	-0.25611	-0.23886	-0.08483	0.00761	-0.10835	-0.17189
ILL0213A	-0.02412	0.00281	0.30509	0.37371	0.54699	0.65268	0.6408	0.74375	0.82356	1.78814	0.88073	0.7526	-0.39748	-0.31745	0.00882	-0.06344	-0.12195	-0.01751	-0.40446	-0.44454	-0.25891	-0.26096	-0.34861	-0.23916	-0.33716	-0.20158	-0.1697	-0.29487	-0.1711	-0.17909	0.17303	-0.02865	-0.11481	-0.14429	-0.43273	-0.16635	0.0206	-0.28206	-0.09675	-0.29605	-0.15217	-0.10518	-0.35966	-0.1931	-0.25421	-0.09698	0.00103	-0.07755	-0.21575
ILL0217	-0.07533	0.05574	0.3449	0.25385	0.36063	0.56451	0.63719	0.8243	0.71796	0.88073	1.61451	0.7739	-0.36952	-0.30089	-0.0079	-0.15621	-0.1202	-0.09191	-0.3225	-0.31855	-0.24237	-0.31161	-0.36759	-0.14398	-0.32568	-0.31424	-0.10221	-0.23593	-0.21806	-0.19528	-0.03955	0.08824	-0.14266	0.06332	-0.25727	-0.26071	-0.0386	-0.30539	-0.04021	-0.31337	-0.2935	-0.06981	-0.28253	-0.08835	-0.34927	0.00671	-0.02083	-0.03656	-0.08598
ILL0218	-0.0602	0.06212	0.13455	0.32259	0.52857	0.44588	0.36809	0.66628	0.62313	0.7526	0.7739	1.69605	-0.25903	-0.27786	-0.00701	-0.08337	-0.14608	-0.0201	-0.40326	-0.42101	-0.24659	-0.37505	-0.37545	-0.14897	-0.07912	-0.14554	0.002	-0.08044	-0.34764	-0.29765	0.09933	0.15714	-0.16601	-0.05571	-0.3102	-0.17587	0.04827	-0.14237	-0.06673	-0.29501	-0.10089	-0.22352	-0.08028	-0.04896	-0.23431	-0.09846	-0.06317	-0.06514	-0.13607
ILL0292	-0.06438	-0.32352	-0.36034	-0.4035	-0.30779	-0.33448	-0.39257	-0.41217	-0.38696	-0.39748	-0.36952	-0.25903	1.70941	0.57175	-0.34748	0.15213	0.28535	-0.12207	0.16833	0.16478	0.20399	0.33859	0.52704	0.23263	-0.03007	0.1039	0.12274	0.12231	-0.14337	-0.09558	-0.26279	-0.31252	-0.41182	-0.17477	0.22376	-0.20403	-0.06874	-0.11816	-0.11721	0.26741	0.10493	-0.04853	-0.00449	0.11559	-0.10247	-0.06864	0.03576	-0.16797	0.10537
ILL0855	-0.0286	-0.14643	-0.28584	-0.24351	-0.25413	-0.29495	-0.30604	-0.40783	-0.26019	-0.31745	-0.30089	-0.27786	0.57175	1.59526	-0.24484	0.19334	0.14489	-0.01886	0.22036	0.18314	0.18319	0.1594	0.3494	0.1847	0.10335	0.10507	0.05761	0.18895	0.10206	0.12635	-0.17672	-0.03464	-0.13674	-0.12634	0.18937	-0.1336	0.05917	-0.0736	0.01159	0.34565	0.17201	-0.02564	0.08739	0.13301	0.04957	0.04839	0.06242	-0.07157	0.19874
ILL0291	-0.1907	0.26454	0.34548	-0.1229	-0.03398	0.00781	-0.07973	0.01601	-0.0178	0.00882	-0.0079	-0.00701	-0.34748	-0.24484	1.66442	-0.3625	0.22546	-0.17189	0.41149	0.38416	0.17901	0.22235	-0.46463	-0.31277	-0.36322	-0.45526	-0.26774	-0.22554	0.04405	0.00048	-0.06396	0.31229	0.19813	-0.04236	-0.39304	0.04021	-0.25307	-0.37144	-0.24058	-0.22329	-0.30374	-0.29244	-0.43347	-0.23301	0.09494	-0.28534	-0.51002	-0.34695	-0.42749
ILL6109	0.2348	-0.18742	-0.26703	-0.10441	-0.17765	-0.10344	0.05786	-0.23943	-0.0923	-0.06344	-0.15621	-0.08337	0.15213	0.19334	-0.3625	1.69129	-0.3095	0.32097	-0.32197	-0.32516	-0.14196	-0.06351	0.37042	0.24021	0.41938	0.22423	0.12288	0.20298	-0.0712	-0.04448	0.13223	-0.28399	0.03276	0.1184	0.35262	-0.12379	0.37409	0.4706	0.20078	0.02676	0.14673	0.32196	0.13848	0.18321	-0.02908	0.44927	0.75135	0.23656	0.24977
ILL6110	-0.22016	0.06011	0.17736	-0.26781	-0.18293	-0.16338	-0.25663	-0.21845	-0.29418	-0.12195	-0.1202	-0.14608	0.28535	0.14489	0.22546	-0.3095	1.60593	-0.15041	0.65524	0.62541	0.46109	0.39397	-0.01182	-0.07208	-0.24303	-0.20752	-0.04841	-0.03754	-0.0991	-0.13446	-0.05794	0.27488	-0.20757	0.16882	-0.08554	-0.09853	-0.38932	-0.23696	-0.39431	0.11135	-0.02699	-0.16162	-0.32914	-0.19178	-0.01159	-0.09312	-0.37764	-0.34679	-0.31658
PRECOZ	0.43316	-0.17257	-0.20356	-0.03436	0.07045	-0.02559	-0.03454	-0.1567	-0.16193	-0.01751	-0.09191	-0.0201	-0.12207	-0.01886	-0.17189	0.32097	-0.15041	0.45987	-0.18514	-0.19066	-0.18805	-0.14598	0.14149	0.17234	0.54521	0.34126	0.17048	0.2539	0.04577	0.11477	0.2509	-0.0894	0.28343	0.05353	0.20962	0.2263	0.60802	0.55935	0.50103	0.17272	0.38265	0.44551	0.43819	0.17868	0.27875	0.22253	0.4544	0.49913	0.40157
ILL0268	-0.22014	0.09235	0.09892	-0.42761	-0.36113	-0.37882	-0.46147	-0.31607	-0.3382	-0.40446	-0.3225	-0.40326	0.16833	0.22036	0.41149	-0.32197	0.65524	-0.18514	1.6801	1.44121	0.4502	0.86601	0.05091	-0.14988	-0.11065	-0.17202	-0.03719	0.05065	0.26396	0.26493	-0.21524	0.32677	0.11157	0.15697	-0.06024	0.03641	-0.428	-0.18616	-0.20873	0.11185	-0.09616	-0.21758	-0.19333	-0.08636	0.02043	-0.12499	-0.49752	-0.25823	-0.11138
ILL0269	-0.23075	0.11099	0.11774	-0.40185	-0.37198	-0.3819	-0.48881	-0.32646	-0.29741	-0.44454	-0.31855	-0.42101	0.16478	0.18314	0.38416	-0.32516	0.62541	-0.19066	1.44121	1.68717	0.47376	0.82183	0.07703	-0.13866	-0.1381	-0.13122	0.01603	0.07458	0.28976	0.26138	-0.22564	0.28665	0.07671	0.14614	-0.07817	0.04571	-0.46502	-0.2061	-0.23603	0.10647	-0.09971	-0.23041	-0.16749	-0.08479	-0.03834	-0.13255	-0.48087	-0.29833	-0.15878
ILL1922	-0.16938	0.07561	-0.02325	-0.26684	-0.36271	-0.32089	-0.23985	-0.27644	-0.23309	-0.25891	-0.24237	-0.24659	0.20399	0.18319	0.17901	-0.14196	0.46109	-0.18805	0.4502	0.47376	1.69479	0.60029	0.05508	-0.11508	-0.16259	-0.34759	0.01921	-0.04531	0.13225	0.14584	-0.30727	0.28089	-0.06678	-0.03532	-0.03903	0.09685	-0.41366	-0.37041	-0.08147	0.14338	0.03188	-0.35624	-0.34875	-0.15872	0.05986	-0.18629	-0.49254	-0.51646	-0.22704
ILL0270	-0.17072	0.00593	-0.06805	-0.46625	-0.38943	-0.30493	-0.35666	-0.43086	-0.33468	-0.26096	-0.31161	-0.37505	0.33859	0.1594	0.22235	-0.06351	0.39397	-0.14598	0.86601	0.82183	0.60029	1.68192	0.09749	-0.11927	-0.14341	-0.15881	-0.09665	0.08586	0.28941	0.31012	-0.10099	0.00185	0.07088	-0.07418	-0.08151	0.2332	-0.20001	-0.09778	-0.0399	0.07835	-0.08388	-0.16978	-0.29484	-0.04152	0.14954	-0.21481	-0.54262	-0.25842	-0.18375
ALDINGA	0.08653	-0.27778	-0.37176	-0.15534	-0.32119	-0.39381	-0.33699	-0.50554	-0.42829	-0.34861	-0.36759	-0.37545	0.52704	0.3494	-0.46463	0.37042	-0.01182	0.14149	0.05091	0.07703	0.05508	0.09749	1.93464	0.29795	0.45115	0.76957	0.19863	0.49083	-0.01517	0.0537	0.04277	-0.08012	0.03175	-0.09384	0.4114	0.00677	0.14856	0.255	0.23418	0.59597	0.17656	0.17618	0.44499	0.3684	0.08683	0.57978	0.31067	0.37908	0.40012
BOOMER	0.20484	0.02847	-0.1858	-0.19424	-0.0934	-0.07497	0.0152	-0.20878	-0.22751	-0.23916	-0.14398	-0.14897	0.23263	0.1847	-0.31277	0.24021	-0.07208	0.17234	-0.14988	-0.13866	-0.11508	-0.11927	0.29795	1.59296	0.66003	0.37161	0.41424	0.56799	0.27673	0.37375	0.09921	0.05938	0.19357	0.10195	0.23708	0.19466	0.09032	0.43573	0.36089	0.64909	0.75116	0.41201	0.62554	0.1499	0.27576	0.14872	0.26818	0.40076	0.5515
CIPAL0501	0.50243	-0.04525	-0.40801	-0.25243	-0.0234	-0.08166	-0.15611	-0.31218	-0.34012	-0.33716	-0.32568	-0.07912	-0.03007	0.10335	-0.36322	0.41938	-0.24303	0.54521	-0.11065	-0.1381	-0.16259	-0.14341	0.45115	0.66003	1.85382	0.78974	0.66621	0.84553	0.45041	0.53305	0.12321	-0.11761	0.44994	0.1163	0.36757	0.64499	0.7624	0.86524	0.79315	0.77973	1.02312	0.87756	0.98594	0.46633	0.9596	0.26117	0.4878	0.86751	0.92624
CIPAL0611	0.24971	-0.1191	-0.15322	-0.00888	0.09664	-0.10194	-0.09818	-0.18994	-0.27142	-0.20158	-0.31424	-0.14554	0.1039	0.10507	-0.45526	0.22423	-0.20752	0.34126	-0.17202	-0.13122	-0.34759	-0.15881	0.76957	0.37161	0.78974	1.79679	0.28343	0.45295	0.31638	0.32577	0.31565	-0.19229	0.33484	-0.11678	0.11584	0.37015	0.39366	0.49262	0.49641	0.4367	0.31669	0.48436	0.83906	0.4358	0.40598	0.36364	0.54195	0.77035	0.71183
CIPAL0708	0.13288	0.06823	-0.28313	-0.04701	-0.24097	-0.08457	-0.22465	-0.11568	-0.13854	-0.1697	-0.10221	0.002	0.12274	0.05761	-0.26774	0.12288	-0.04841	0.17048	-0.03719	0.01603	0.01921	-0.09665	0.19863	0.41424	0.66621	0.28343	1.9274	1.26809	0.22232	0.31413	-0.02384	0.06885	0.25627	0.07626	0.0695	0.29186	0.06265	0.06636	0.32973	0.7275	0.54879	0.4219	0.44141	0.14058	0.31585	0.16812	0.31867	0.28387	0.5199
CIPAL0709	0.25856	0.08126	-0.30443	-0.2455	-0.3052	-0.12325	-0.18034	-0.30229	-0.21089	-0.29487	-0.23593	-0.08044	0.12231	0.18895	-0.22554	0.20298	-0.03754	0.2539	0.05065	0.07458	-0.04531	0.08586	0.49083	0.56799	0.84553	0.45295	1.26809	1.62699	0.2738	0.31978	-0.01842	0.14754	0.41433	0.09068	0.22707	0.5034	0.24021	0.33616	0.46254	0.87052	0.65236	0.52097	0.55133	0.32351	0.46352	0.3979	0.32912	0.47928	0.51906
CIPAL0714	0.11525	0.19724	-0.02422	-0.08858	-0.16978	-0.06581	-0.06609	-0.24412	-0.13833	-0.1711	-0.21806	-0.34764	-0.14337	0.10206	0.04405	-0.0712	-0.0991	0.04577	0.26396	0.28976	0.13225	0.28941	-0.01517	0.27673	0.45041	0.31638	0.22232	0.2738	1.70137	1.51077	0.03684	-0.0959	0.68991	-0.00021	0.07738	0.78844	-0.07572	0.32166	0.04548	0.42127	0.43456	0.42487	0.66186	0.14888	0.71309	-0.39013	-0.13312	0.32204	0.66798
CIPAL0715	0.14358	0.18805	-0.08865	-0.0245	-0.21609	-0.16317	-0.10961	-0.28541	-0.2057	-0.17909	-0.19528	-0.29765	-0.09558	0.12635	0.00048	-0.04448	-0.13446	0.11477	0.26493	0.26138	0.14584	0.31012	0.0537	0.37375	0.53305	0.32577	0.31413	0.31978	1.51077	1.71858	-0.03732	-0.07827	0.58651	-0.06293	0.11388	0.77688	-0.09774	0.32946	0.16936	0.52727	0.52267	0.4233	0.7118	0.18665	0.66279	-0.43809	-0.16604	0.31014	0.71232
CIPAL0716	0.14964	-0.13891	-0.00028	-0.17448	0.32846	0.1869	0.07225	-0.04708	-0.15098	0.17303	-0.03955	0.09933	-0.26279	-0.17672	-0.06396	0.13223	-0.05794	0.2509	-0.21524	-0.22564	-0.30727	-0.10099	0.04277	0.09921	0.12321	0.31565	-0.02384	-0.01842	0.03684	-0.03732	1.59515	0.13816	0.28916	0.04482	-0.06667	0.31052	0.46903	0.28861	0.2357	0.05258	0.0969	0.43439	0.23228	0.18524	0.18741	0.30073	0.25206	0.28174	0.12485
CIPAL0717	-0.10601	0.28135	0.16476	0.09552	-0.01736	0.08393	0.16153	0.05041	0.0087	-0.02865	0.08824	0.15714	-0.31252	-0.03464	0.31229	-0.28399	0.27488	-0.0894	0.32677	0.28665	0.28089	0.00185	-0.08012	0.05938	-0.11761	-0.19229	0.06885	0.14754	-0.0959	-0.07827	0.13816	1.57669	0.38683	0.14349	-0.16045	-0.07224	-0.24872	-0.18539	-0.03448	0.04118	0.01814	-0.3387	-0.21734	-0.07083	-0.06127	-0.02813	-0.34847	-0.11592	-0.19842
CIPAL0719	0.17234	0.15733	-0.04227	-0.20929	0.08206	0.03947	0.09497	-0.18383	-0.26987	-0.11481	-0.14266	-0.16601	-0.41182	-0.13674	0.19813	0.03276	-0.20757	0.28343	0.11157	0.07671	-0.06678	0.07088	0.03175	0.19357	0.44994	0.33484	0.25627	0.41433	0.68991	0.58651	0.28916	0.38683	1.91784	0.05027	0.03326	0.83177	0.43243	0.49958	0.39042	0.13617	0.15228	0.57255	0.43132	0.08911	0.86046	0.13006	0.00728	0.48621	0.30559
CIPAL0723	0.15165	-0.08893	0.15266	-0.07959	-0.03586	0.16483	0.12722	-0.0131	-0.19568	-0.14429	0.06332	-0.05571	-0.17477	-0.12634	-0.04236	0.1184	0.16882	0.05353	0.15697	0.14614	-0.03532	-0.07418	-0.09384	0.10195	0.1163	-0.11678	0.07626	0.09068	-0.00021	-0.06293	0.04482	0.14349	0.05027	1.82668	0.41651	-0.2171	0.20572	0.18592	0.01654	0.08507	0.12488	0.11671	0.06078	-0.01997	-0.24407	0.21432	0.17318	0.18948	0.05373
CIPAL0801	0.1874	-0.15339	-0.36353	-0.19503	-0.16051	-0.07474	0.00956	-0.37265	-0.2701	-0.43273	-0.25727	-0.3102	0.22376	0.18937	-0.39304	0.35262	-0.08554	0.20962	-0.06024	-0.07817	-0.03903	-0.08151	0.4114	0.23708	0.36757	0.11584	0.0695	0.22707	0.07738	0.11388	-0.06667	-0.16045	0.03326	0.41651	1.60401	0.07127	0.37151	0.39938	0.21869	0.33345	0.19046	0.25477	0.27565	0.08479	0.06343	0.51469	0.63049	0.21476	0.28099
CIPAL0802	0.27531	0.07984	-0.04864	-0.26695	-0.04249	-0.08286	-0.2031	-0.25791	-0.21168	-0.16635	-0.26071	-0.17587	-0.20403	-0.1336	0.04021	-0.12379	-0.09853	0.2263	0.03641	0.04571	0.09685	0.2332	0.00677	0.19466	0.64499	0.37015	0.29186	0.5034	0.78844	0.77688	0.31052	-0.07224	0.83177	-0.2171	0.07127	1.92787	0.45049	0.62335	0.50276	0.52198	0.39607	0.83849	0.44799	0.23557	1.16914	-0.27075	-0.1595	0.2578	0.31487
CIPAL0803	0.56185	-0.29202	-0.44809	-0.10064	0.25757	0.06763	0.09069	-0.13724	-0.05774	0.0206	-0.0386	0.04827	-0.06874	0.05917	-0.25307	0.37409	-0.38932	0.60802	-0.428	-0.46502	-0.41366	-0.20001	0.14856	0.09032	0.7624	0.39366	0.06265	0.24021	-0.07572	-0.09774	0.46903	-0.24872	0.43243	0.20572	0.37151	0.45049	1.72711	0.80024	0.65448	0.16028	0.31271	0.85099	0.32708	0.39338	0.54875	0.48853	0.67494	0.62709	0.29975
CIPAL0804	0.52863	-0.16119	-0.31584	-0.29363	0.03139	-0.08883	-0.05708	-0.22482	-0.22034	-0.28206	-0.30539	-0.14237	-0.11816	-0.0736	-0.37144	0.4706	-0.23696	0.55935	-0.18616	-0.2061	-0.37041	-0.09778	0.255	0.43573	0.86524	0.49262	0.06636	0.33616	0.32166	0.32946	0.28861	-0.18539	0.49958	0.18592	0.39938	0.62335	0.80024	1.66786	0.73143	0.26724	0.44096	0.71527	0.7008	0.34507	0.54357	0.24135	0.57328	0.85615	0.75564
CIPAL0901	0.51237	-0.089	-0.283	-0.25838	0.00575	-0.00398	-0.0839	-0.08263	-0.24375	-0.09675	-0.04021	-0.06673	-0.11721	0.01159	-0.24058	0.20078	-0.39431	0.50103	-0.20873	-0.23603	-0.08147	-0.0399	0.23418	0.36089	0.79315	0.49641	0.32973	0.46254	0.04548	0.16936	0.2357	-0.03448	0.39042	0.01654	0.21869	0.50276	0.65448	0.73143	1.94344	0.36517	0.49846	0.58742	0.56816	0.35552	0.71788	0.44965	0.52973	0.79285	0.58636
CIPAL0902	0.15717	-0.004	-0.42654	-0.18323	-0.18275	-0.07121	-0.19356	-0.42894	-0.17836	-0.29605	-0.31337	-0.29501	0.26741	0.34565	-0.22329	0.02676	0.11135	0.17272	0.11185	0.10647	0.14338	0.07835	0.59597	0.64909	0.77973	0.4367	0.7275	0.87052	0.42127	0.52727	0.05258	0.04118	0.13617	0.08507	0.33345	0.52198	0.16028	0.26724	0.36517	1.86068	0.87331	0.53742	0.61578	0.10824	0.5256	0.21518	0.1413	0.35121	0.67931
CIPAL0903	0.29729	-0.06629	-0.30815	-0.24073	-0.0029	0.00355	0.0313	-0.22884	-0.28402	-0.15217	-0.2935	-0.10089	0.10493	0.17201	-0.30374	0.14673	-0.02699	0.38265	-0.09616	-0.09971	0.03188	-0.08388	0.17656	0.75116	1.02312	0.31669	0.54879	0.65236	0.43456	0.52267	0.0969	0.01814	0.15228	0.12488	0.19046	0.39607	0.31271	0.44096	0.49846	0.87331	1.79662	0.45638	0.73942	0.27713	0.60293	-0.06034	0.1324	0.60506	0.62806
CIPAL1002	0.47976	-0.22423	-0.35233	-0.37413	0.05877	-0.05332	-0.03375	-0.29745	-0.16897	-0.10518	-0.06981	-0.22352	-0.04853	-0.02564	-0.29244	0.32196	-0.16162	0.44551	-0.21758	-0.23041	-0.35624	-0.16978	0.17618	0.41201	0.87756	0.48436	0.4219	0.52097	0.42487	0.4233	0.43439	-0.3387	0.57255	0.11671	0.25477	0.83849	0.85099	0.71527	0.58742	0.53742	0.45638	1.97592	0.75142	0.54967	0.92675	0.53246	0.79884	0.75823	0.68488
DIGGER	0.37768	-0.1639	-0.37243	-0.13541	0.08771	-0.05614	-0.13637	-0.33	-0.19922	-0.35966	-0.28253	-0.08028	-0.00449	0.08739	-0.43347	0.13848	-0.32914	0.43819	-0.19333	-0.16749	-0.34875	-0.29484	0.44499	0.62554	0.98594	0.83906	0.44141	0.55133	0.66186	0.7118	0.23228	-0.21734	0.43132	0.06078	0.27565	0.44799	0.32708	0.7008	0.56816	0.61578	0.73942	0.75142	1.90283	0.50128	0.56817	0.16244	0.369	0.9925	1.17899
MATILDA	0.20113	-0.15125	-0.17003	-0.19347	-0.00119	-0.07545	-0.06344	-0.25603	-0.25611	-0.1931	-0.08835	-0.04896	0.11559	0.13301	-0.23301	0.18321	-0.19178	0.17868	-0.08636	-0.08479	-0.15872	-0.04152	0.3684	0.1499	0.46633	0.4358	0.14058	0.32351	0.14888	0.18665	0.18524	-0.07083	0.08911	-0.01997	0.08479	0.23557	0.39338	0.34507	0.35552	0.10824	0.27713	0.54967	0.50128	1.51512	0.40193	0.21246	0.41125	0.55958	0.46741
NIPPER	0.33623	0.07319	-0.08012	-0.42897	0.09387	-0.145	-0.17584	-0.42667	-0.23886	-0.25421	-0.34927	-0.23431	-0.10247	0.04957	0.09494	-0.02908	-0.01159	0.27875	0.02043	-0.03834	0.05986	0.14954	0.08683	0.27576	0.9596	0.40598	0.31585	0.46352	0.71309	0.66279	0.18741	-0.06127	0.86046	-0.24407	0.06343	1.16914	0.54875	0.54357	0.71788	0.5256	0.60293	0.92675	0.56817	0.40193	1.98174	-0.11793	0.15709	0.42689	0.56123
NUGGET	0.1265	-0.20718	-0.17187	-0.27053	-0.06867	0.10102	0.16804	-0.1434	-0.08483	-0.09698	0.00671	-0.09846	-0.06864	0.04839	-0.28534	0.44927	-0.09312	0.22253	-0.12499	-0.13255	-0.18629	-0.21481	0.57978	0.14872	0.26117	0.36364	0.16812	0.3979	-0.39013	-0.43809	0.30073	-0.02813	0.13006	0.21432	0.51469	-0.27075	0.48853	0.24135	0.44965	0.21518	-0.06034	0.53246	0.16244	0.21246	-0.11793	1.79273	1.07914	0.36748	0.17742
PBA_BLITZ	0.40976	-0.335	-0.30384	-0.0827	0.2082	0.02869	0.11216	-0.25242	0.00761	0.00103	-0.02083	-0.06317	0.03576	0.06242	-0.51002	0.75135	-0.37764	0.4544	-0.49752	-0.48087	-0.49254	-0.54262	0.31067	0.26818	0.4878	0.54195	0.31867	0.32912	-0.13312	-0.16604	0.25206	-0.34847	0.00728	0.17318	0.63049	-0.1595	0.67494	0.57328	0.52973	0.1413	0.1324	0.79884	0.369	0.41125	0.15709	1.07914	1.86271	0.6454	0.49896
PBA_BOUNTY	0.53834	-0.3216	-0.28669	-0.16382	0.20536	0.12578	-0.01413	-0.05849	-0.10835	-0.07755	-0.03656	-0.06514	-0.16797	-0.07157	-0.34695	0.23656	-0.34679	0.49913	-0.25823	-0.29833	-0.51646	-0.25842	0.37908	0.40076	0.86751	0.77035	0.28387	0.47928	0.32204	0.31014	0.28174	-0.11592	0.48621	0.18948	0.21476	0.2578	0.62709	0.85615	0.79285	0.35121	0.60506	0.75823	0.9925	0.55958	0.42689	0.36748	0.6454	1.78318	0.90699
PBA_FLASH	0.3594	-0.17448	-0.32111	-0.10882	0.08446	-0.00424	-0.0307	-0.17183	-0.17189	-0.21575	-0.08598	-0.13607	0.10537	0.19874	-0.42749	0.24977	-0.31658	0.40157	-0.11138	-0.15878	-0.22704	-0.18375	0.40012	0.5515	0.92624	0.71183	0.5199	0.51906	0.66798	0.71232	0.12485	-0.19842	0.30559	0.05373	0.28099	0.31487	0.29975	0.75564	0.58636	0.67931	0.62806	0.68488	1.17899	0.46741	0.56123	0.17742	0.49896	0.90699	1.58858
PBA_JUMBO	0.36007	-0.0395	0.0405	-0.07924	0.31034	0.35675	0.22637	0.12642	0.10823	0.17325	0.29511	0.24829	-0.19774	-0.09481	-0.15254	0.19197	-0.34956	0.38555	-0.30255	-0.33528	-0.38356	-0.2615	0.00567	0.48931	0.8039	0.46012	-0.02074	0.19573	0.57073	0.61608	0.11956	0.02268	0.34137	-0.02126	-0.04803	0.34543	0.29317	0.54291	0.35719	0.30762	0.60704	0.44838	1.01457	0.4436	0.45794	-0.03389	0.13056	0.6322	0.86216
Cassab	0.19149	-0.09113	0.16787	0.03099	0.27604	0.11073	0.00967	0.13247	0.24113	0.42292	0.1211	0.09504	-0.12146	-0.25599	-0.19243	-0.02648	-0.22927	0.10035	-0.25341	-0.2495	-0.32344	-0.29567	0.17648	0.0747	0.24173	0.4629	-0.18997	-0.1438	0.26225	0.21689	0.11263	-0.1513	-0.06621	0.06802	-0.1399	0.09404	-0.01903	0.25491	0.00173	-0.05934	0.19303	0.22553	0.513	-0.01296	0.05112	-0.14228	0.0776	0.25795	0.31682
01-068L*04H014	0.31981	-0.15516	-0.20527	-0.29654	0.12799	-0.01361	-0.18129	-0.18104	-0.17537	-0.1816	-0.15797	-0.10598	0.0843	0.03616	-0.04232	0.27951	-0.09332	0.38755	-0.03099	-0.03649	-0.19682	-0.0243	-0.05381	0.28686	0.43907	0.15612	0.14323	0.38161	-0.00751	-0.02743	0.16448	0.0019	0.17274	0.2003	0.13551	0.13132	0.5477	0.52155	0.45391	0.05057	0.26645	0.33467	0.35792	0.31787	0.27552	0.32619	0.35189	0.58328	0.28943
02-082L*04HS005	0.19272	0.02699	-0.08432	-0.27979	-0.21605	-0.28762	-0.29576	-0.43519	-0.39314	-0.35414	-0.45004	-0.35314	0.36561	0.28235	-0.15745	-0.14529	0.16208	0.0789	0.32791	0.32446	0.09877	0.19825	0.27185	0.76251	0.59728	0.26575	0.39603	0.5949	0.46973	0.55375	-0.10757	0.02487	-0.11042	0.16296	0.32449	0.17866	-0.16453	0.31468	0.19987	0.71796	0.89315	0.25925	0.71316	0.19799	0.28328	-0.19386	-0.08216	0.24796	0.66592
02-161L-05H4015	0.16168	-0.01745	-0.14089	-0.13174	-0.05982	-0.15581	-0.18371	-0.27095	-0.20054	-0.21373	-0.30127	-0.14971	0.05342	0.19501	-0.13846	-0.0477	-0.0006	0.146	0.11032	0.06327	-0.04965	0.04801	0.32511	0.53789	0.70181	0.36643	0.23599	0.53002	0.46411	0.46346	0.13813	-0.00363	0.27616	0.05256	0.1864	0.68108	0.19997	0.51056	0.40119	0.77809	0.63418	0.44703	0.44041	0.09537	0.70045	-0.02517	0.01125	0.32837	0.44028
02-182L-05H4005	0.40797	-0.01622	-0.19839	-0.30492	0.08269	0.01824	-0.09569	-0.36949	-0.24257	-0.33384	-0.25417	-0.15874	-0.07587	0.08316	-0.15431	0.1908	-0.25168	0.43892	-0.16421	-0.20433	-0.1297	-0.08795	0.13863	0.57523	1.00817	0.69917	0.57698	0.81224	0.48149	0.59347	0.30615	0.10623	0.87299	-0.09088	0.29499	0.9813	0.64006	0.56821	0.90249	0.72408	0.77043	0.85646	0.84591	0.42725	1.22872	0.30511	0.39788	0.68826	0.80075
03-083L*1-06H4011	0.36841	-0.26034	-0.30973	-0.19497	-0.0282	0.05291	0.04889	-0.1123	-0.04249	-0.09459	0.03066	-0.12717	-0.02182	-0.06467	-0.42455	0.21352	-0.212	0.33938	-0.15158	-0.16928	-0.14841	-0.2328	0.41078	0.46916	0.71933	0.41168	0.25607	0.39054	0.22618	0.25949	0.11339	-0.1273	0.15936	0.58151	0.8824	0.44465	0.50668	0.86301	0.58785	0.70076	0.56818	0.83936	0.81405	0.35259	0.36115	0.54648	0.60967	0.80739	0.69107
03-090L*4-04HS001	0.18799	0.08554	-0.08465	-0.37542	-0.16297	-0.26376	-0.37719	-0.36466	-0.25913	-0.37935	-0.40822	-0.27159	0.19669	0.32466	-0.04964	-0.19301	0.12401	0.14127	0.39737	0.4213	0.12793	0.23844	0.20089	0.42491	0.56716	0.17889	0.37309	0.62398	0.21469	0.35333	-0.14826	0.15583	0.07997	0.14409	0.02479	0.29685	-0.08754	0.28425	0.3024	0.81986	0.74028	0.21441	0.42748	0.11452	0.44773	-0.19495	-0.23609	0.13476	0.36368
03-098L*3-04HS013	0.13219	0.05652	-0.06533	-0.2379	-0.13314	0.06965	-0.1046	-0.13932	-0.14197	-0.06544	-0.22721	-0.09657	0.06244	0.2234	0.03269	-0.03182	0.36257	0.08284	0.2111	0.20556	0.12649	0.17593	-0.01651	0.31351	0.30011	0.03455	0.25064	0.44463	0.16499	0.13822	-0.00932	0.12462	0.05857	0.21135	0.14584	0.29624	0.07974	0.18671	0.09856	0.53769	0.43714	0.13266	0.08993	0.09715	0.48177	-0.09201	-0.05237	0.0347	-0.00374
03-114L*5-04HS003	0.00832	0.12238	0.03119	-0.21415	-0.17632	-0.31747	-0.37323	-0.35201	-0.2892	-0.39871	-0.36831	-0.24074	-0.00862	0.12492	0.16996	-0.15573	0.32811	-0.01541	0.35452	0.38798	0.14255	0.18862	0.16462	0.15677	0.24022	0.21207	0.01338	0.28278	0.30399	0.19531	-0.01732	0.06207	0.20673	0.04613	-0.21279	0.31574	-0.08475	0.12419	0.02275	0.24241	-0.02488	0.21672	0.17469	0.06417	0.39123	0.04418	-0.06771	0.0695	0.04221
04-190L-05HG1002-05HSHI2011	0.3319	-0.02974	-0.18194	-0.18532	-0.05637	-0.01457	-0.16636	-0.30332	-0.29986	-0.12614	-0.26673	-0.25267	-0.09964	0.0204	-0.10026	-0.04972	-0.16054	0.22355	-0.04585	-0.0806	-0.15964	-0.01337	0.26894	0.31009	0.74818	0.60691	0.37485	0.61075	0.51042	0.5688	0.28674	-0.06555	0.54382	-0.04337	0.01599	1.17504	0.55747	0.64772	0.44524	0.60833	0.48772	0.79421	0.64857	0.31166	0.81539	0.0097	0.19992	0.70615	0.53127
98-019L*01H056	0.09791	0.02374	-0.18184	-0.09718	-0.0121	-0.1479	-0.19247	-0.19207	-0.28762	-0.2179	-0.05474	-0.02274	0.14325	-0.03875	-0.08017	0.00943	-0.04237	0.08533	0.13389	0.15227	0.07147	-0.11843	0.30781	0.4048	0.44761	0.45242	0.21698	0.13465	0.38212	0.35467	0	0.0439	0.12735	0.09944	0.42293	0.36696	0.04686	0.22251	0.23978	0.49073	0.38583	0.10144	0.41986	0.01423	0.22347	0.19798	0.16052	0.36643	0.50102
CALLISTO	-0.28493	0.30001	0.51192	0.01618	-0.25592	-0.0412	-0.08589	-0.00535	-0.06927	-0.12927	-0.07778	-0.16493	-0.35444	-0.12556	0.69535	-0.35973	0.3474	-0.23623	0.28978	0.31149	0.2835	0.14055	-0.23251	-0.04159	-0.3267	-0.37759	-0.01326	-0.05427	0.0869	-0.00104	-0.08966	0.32928	0.14914	-0.01499	-0.31166	0.22199	-0.39103	-0.31611	-0.30012	-0.04301	-0.15506	-0.24001	-0.34752	-0.30064	0.07992	-0.24368	-0.56709	-0.39089	-0.40567
KYE	0.23705	-0.27183	-0.28181	-0.07441	0.21894	-0.13684	-0.00753	-0.22774	-0.06637	-0.11256	-0.01707	-0.07783	0.17013	-0.16167	-0.46564	0.50518	-0.23648	0.20988	-0.46538	-0.44657	-0.36928	-0.53594	0.35169	0.21955	0.21412	0.28604	0.10203	0.09931	-0.39061	-0.37715	-0.0079	-0.2893	-0.17859	0.32777	0.57857	-0.28539	0.38813	0.44332	0.45491	-0.07586	-0.02047	0.33594	0.23434	0.18293	-0.17702	0.71163	1.05235	0.42046	0.23354
ILL0515	-0.29795	0.09948	0.15933	0.26694	0.14433	0.18959	0.26409	0.4638	0.24823	0.13975	0.17917	0.08677	-0.22542	-0.12424	0.00602	-0.1341	-0.1138	-0.20867	-0.24526	-0.21949	-0.0465	-0.15331	-0.16383	-0.25816	-0.35961	-0.16803	-0.12493	-0.30581	-0.00214	-0.08721	-0.14859	0.05043	-0.0269	-0.14236	-0.27796	-0.2533	-0.26252	-0.32925	-0.26462	-0.40183	-0.23222	-0.3286	-0.16673	-0.25563	-0.21304	-0.24866	-0.36818	-0.19215	-0.15288
ILL8348	-0.00267	0.03824	0.09585	0.42724	0.49544	0.90858	1.02019	0.62023	0.67096	0.67954	0.6534	0.55325	-0.31324	-0.27025	-0.0274	0.03729	-0.12793	-0.04041	-0.46202	-0.49484	-0.37675	-0.40447	-0.47447	-0.05484	-0.08655	-0.25149	-0.13551	-0.24548	-0.15906	-0.22167	0.03129	0.07789	0.02437	0.19645	-0.03772	-0.32831	0.14945	-0.13647	-0.07615	-0.24115	0.00484	-0.13136	-0.10728	-0.03964	-0.3046	-0.13709	0.05887	0.15447	0.00886
ILL8362	-0.01807	-0.30354	-0.32971	-0.16355	-0.03229	0.0957	0.07968	-0.0225	-0.00159	-0.13385	-0.08455	-0.13165	0.6965	0.35093	-0.38873	0.42952	-0.00388	-0.02677	-0.04633	-0.07362	-0.14528	-0.06729	0.22019	0.00505	0.00236	0.1054	-0.03861	-0.07291	-0.08868	-0.13631	0.00979	-0.4059	-0.29176	-0.01342	0.48832	-0.36088	0.12895	0.06028	0.01261	0.0606	0.00596	0.1885	0.1725	-0.03869	-0.08829	0.27591	0.46242	0.023	0.23023
ILL8373	0.03222	0.01591	0.22652	0.27079	0.6145	0.94127	0.9653	0.60629	0.48599	0.53737	0.60348	0.48606	-0.34096	-0.36117	0.01633	-0.05232	-0.24196	0.00618	-0.4318	-0.42763	-0.4114	-0.33721	-0.42114	0.10001	-0.00553	-0.05141	-0.35092	-0.31956	-0.27022	-0.28291	0.22957	0.05353	0.02639	0.18695	-0.06474	-0.17217	0.27216	0.00536	-0.00815	-0.21148	-0.0536	0.01261	0.019	-0.00746	-0.14343	0.04609	0.02177	0.13882	-0.11941
ILL0224	0.35368	-0.05143	-0.15296	-0.30128	0.02859	0.07102	0.09758	-0.23495	-0.37305	-0.1246	-0.17759	-0.13427	-0.12404	-0.01182	-0.14357	0.25662	-0.07017	0.45948	-0.00933	-0.02435	0.03173	-0.04351	0.0057	0.23524	0.35715	0.12567	0.08133	0.20271	0.04703	0.02044	0.06379	0.02775	0.32038	0.30892	0.12916	0.13909	0.57744	0.55114	0.44373	0.11738	0.32418	0.31907	0.17106	0.38912	0.15993	0.34032	0.2725	0.28792	0.11315
ILL0512	-0.1089	0.28852	0.2911	0.03087	-0.15266	-0.01353	-0.01027	0.07088	-0.04636	-0.02532	-0.15085	-0.18637	-0.41919	-0.2025	0.49921	-0.30222	0.15465	-0.09965	0.2671	0.24915	0.30058	0.27376	-0.29877	-0.26977	-0.33141	-0.28195	-0.20313	-0.12701	0.21366	0.17119	0.01319	0.35742	0.36797	-0.14424	-0.29512	0.3733	-0.15721	-0.12962	-0.1052	-0.20337	-0.05946	-0.18574	-0.37204	-0.2139	0.25947	-0.25312	-0.60046	-0.33903	-0.37616
ILL6408	0.15688	-0.21529	-0.23026	-0.0593	0.01603	-0.08649	0.03837	-0.19264	-0.08735	-0.06691	-0.04216	-0.15179	0.26129	-0.09637	-0.42324	0.3033	-0.18139	0.2014	-0.27625	-0.26485	-0.20747	-0.29692	0.60006	0.26351	0.30263	0.29272	0.08741	0.3665	-0.01986	0.01791	-0.14733	-0.29346	0.03542	0.12947	0.50004	-0.06836	0.0589	0.22839	0.16297	0.31498	0.21318	0.20633	0.55354	0.07022	0.0372	0.37941	0.42501	0.31237	0.46336
1175s-12	-0.209	0.13914	0.23106	-0.23643	-0.197	-0.2926	-0.3202	-0.22235	-0.20654	-0.25851	-0.28276	-0.27044	-0.02831	0.01977	0.42296	-0.35394	0.42967	-0.24615	0.5161	0.5693	0.3103	0.47085	-0.23448	-0.02669	-0.16789	-0.29848	0.04662	0.03705	0.21013	0.16461	-0.16448	0.2661	0.02039	0.08245	-0.32102	0.30766	-0.3094	-0.16749	-0.31652	0.02726	-0.06436	-0.19521	-0.30298	-0.07542	0.10966	-0.47873	-0.52288	-0.37339	-0.34971
1205M-5	-0.17557	0.19662	0.18771	-0.15854	-0.2686	-0.07203	-0.21407	-0.14662	-0.13128	-0.08373	-0.2871	-0.19811	-0.02785	-0.0446	0.43947	-0.177	0.47694	-0.23285	0.36953	0.42273	0.23989	0.37753	-0.19932	-0.04213	-0.30165	-0.23708	0.12459	0.1187	0.10666	-0.02141	-0.10824	0.23558	-0.03455	0.20891	-0.23196	0.2387	-0.26115	-0.22253	-0.35587	0.04327	-0.14602	-0.18939	-0.43631	-0.15866	0.01693	-0.36453	-0.4389	-0.43847	-0.42227
1267M-88	0.04618	-0.00478	-0.00616	-0.07556	-0.00561	-0.03375	0.00276	-0.14299	-0.13357	-0.1194	-0.16141	-0.10109	-0.2581	-0.06774	0.1608	0.15064	-0.0786	0.08541	0.00274	-0.0026	-0.20118	-0.15739	0.04433	0.13425	0.10213	0.13001	0.05979	-0.00185	-0.04013	-0.09809	0.21345	0.1185	0.16024	-0.03082	0.05401	0.25206	0.17449	0.47027	0.17801	-0.05245	-0.06752	0.06468	0.02664	0.10328	0.11489	0.06583	0.15736	0.10024	-0.03682
1277D-17	-0.06446	0.07317	0.20412	-0.09872	-0.04314	-0.05296	-0.09374	-0.04086	-0.09419	-0.09121	-0.1779	-0.05425	-0.1588	0.00367	0.17606	-0.24346	0.39819	-0.08333	0.18166	0.17416	0.11713	0.08366	-0.1944	0.08844	-0.05373	-0.03548	0.05305	0.08097	-0.12828	-0.24872	0.12723	0.27354	0.09645	0.0338	-0.24465	0.15569	-0.09699	0.10768	0.01272	-0.0619	0.01123	-0.08987	-0.10756	-0.09686	0.18066	-0.21943	-0.18152	-0.0628	-0.20442
1283d-10	-0.1268	0.19052	0.2738	0.02136	-0.0982	-0.07639	-0.14291	0.04924	-0.09354	-0.11659	-0.15828	-0.16441	-0.33505	-0.18761	0.52659	-0.33918	0.11737	-0.1207	0.23372	0.25035	0.075	0.18417	-0.41248	-0.24509	-0.14266	-0.16184	-0.00466	0.08986	0.16009	0.09075	0.11131	0.26964	0.21575	-0.06298	-0.15158	0.56707	-0.03155	-0.04452	-0.10846	-0.09972	-0.21027	-0.15488	-0.28527	-0.17214	0.24157	-0.24234	-0.47486	-0.34076	-0.33637
1300M-30	-0.22163	0.23537	0.31983	-0.12063	-0.19831	-0.09671	-0.17562	0.0337	-0.11673	-0.07049	-0.18145	-0.19765	-0.24676	-0.02868	0.61156	-0.30581	0.43078	-0.23562	0.42168	0.40904	0.34895	0.29471	-0.31171	-0.05143	-0.27665	-0.23342	-0.01728	0.04151	0.02372	-0.058	-0.15817	0.31954	0.01904	0.1502	-0.30893	0.06619	-0.27707	-0.2608	-0.27844	0.02254	-0.16469	-0.18632	-0.43998	-0.13432	-0.06031	-0.27331	-0.35148	-0.26613	-0.39311
1308M-8	-0.03162	-0.02965	-0.02386	-0.11496	-0.2364	-0.1856	-0.2984	-0.25552	-0.32142	-0.38143	-0.29423	-0.32745	-0.07481	0.04026	0.22131	-0.17235	0.30061	-0.07203	0.36522	0.35978	0.14003	0.25381	-0.03815	-0.00759	-0.00144	-0.07479	-0.01126	0.03649	0.04181	-0.08919	0.08798	0.01013	0.08246	0.41197	0.1102	0.32076	0.15645	0.04647	-0.15642	0.15787	-0.10862	0.03744	-0.15153	-0.04812	0.09671	0.05882	-0.1178	-0.18353	-0.12142
1372s-10	-0.09821	0.10423	-0.04386	-0.18307	-0.35352	-0.37945	-0.39306	-0.33781	-0.42992	-0.20224	-0.33891	-0.39331	0.34895	0.21337	0.21109	-0.15492	0.49948	-0.12	0.57035	0.56975	0.43725	0.41772	0.18431	-0.0019	-0.13683	0.05095	0.18357	0.1985	0.02982	0.07932	-0.08798	0.19166	-0.04164	0.03065	-0.07158	0.03495	-0.26662	-0.16127	-0.12657	0.18944	-0.00094	-0.18774	-0.26401	-0.01419	-0.03497	-0.23996	-0.24736	-0.21156	-0.20641
1448S-3	-0.15296	0.20391	0.28977	-0.09708	-0.19792	-0.18368	-0.29372	-0.08054	-0.18638	-0.15657	-0.2633	-0.23123	-0.2002	-0.07355	0.30619	-0.38945	0.41648	-0.21945	0.39015	0.41405	0.29797	0.36284	-0.19824	-0.06491	-0.33313	-0.23863	0.13278	0.16976	0.08061	0.00869	-0.10354	0.24536	0.03467	0.19961	-0.25513	0.22975	-0.27548	-0.16456	-0.29529	0.08134	-0.09225	-0.21153	-0.36361	-0.22122	-0.00108	-0.3432	-0.45134	-0.27481	-0.3515
1646S-4	-0.08951	0.03692	0.283	-0.12642	-0.11161	-0.11877	-0.18665	-0.06901	-0.24973	-0.01933	-0.24504	-0.25728	-0.1289	0.0929	0.25385	-0.00518	0.29122	0.00593	0.24189	0.25114	0.00753	0.20947	-0.21166	-0.0397	-0.03525	0.007	-0.22861	-0.17637	0.06227	0.01263	0.29597	0.11546	0.01156	0.11943	-0.09306	0.25423	0.09774	0.15664	-0.04394	-0.16326	-0.04789	0.10769	-0.20548	-0.15541	0.07456	0.00498	-0.05275	-0.1621	-0.12907
1788S-4	-0.11882	0.2289	0.38378	-0.13542	-0.01519	0.01752	0.00501	0.03447	0.0506	0.11875	0.06922	-0.06402	-0.49319	-0.24795	0.65875	-0.37766	0.19812	-0.14104	0.22686	0.23618	0.11178	0.23772	-0.47109	-0.38741	-0.40116	-0.35347	-0.01753	-0.04004	0.22729	0.06755	0.22535	0.20423	0.36902	0.12184	-0.29434	0.46427	-0.10326	-0.09601	-0.09572	-0.20553	-0.21491	-0.11639	-0.28947	-0.22304	0.16774	-0.1632	-0.45701	-0.24847	-0.39274
1805S-21	-0.09476	0.17505	0.19756	-0.0776	-0.12562	-0.20275	-0.2078	-0.1719	-0.12061	-0.18434	-0.18521	-0.24976	-0.26478	-0.1879	0.40065	-0.33575	0.27692	-0.15808	0.2239	0.20371	0.15644	0.20177	-0.25737	-0.12238	-0.09148	-0.18353	-0.16136	-0.05785	0.17757	0.0801	0.20743	0.17274	0.14811	-0.20827	-0.17516	0.51361	-0.09894	0.01011	0.01468	-0.09269	-0.08834	-0.04116	-0.25924	-0.11325	0.48202	-0.23799	-0.40685	-0.26767	-0.28496
1844S-27	-0.12821	0.10951	0.19612	-0.23296	-0.26066	-0.25959	-0.40216	-0.2046	-0.18167	-0.05024	-0.29106	-0.28958	0.00129	0.01277	0.44105	-0.37001	0.40129	-0.24108	0.46649	0.49005	0.24519	0.25953	-0.27217	-0.09766	-0.32851	-0.26453	0.08197	0.04166	0.16771	0.06459	-0.09901	0.13711	-0.0408	0.03492	-0.21283	0.20708	-0.22546	-0.20314	-0.26664	-0.00166	-0.06845	-0.06538	-0.19741	-0.12036	0.05589	-0.33062	-0.43371	-0.23386	-0.27959
1897T-30A	-0.00265	0.26544	0.26105	-0.14458	-0.11368	-0.14052	-0.12961	0.00667	-0.169	-0.09701	-0.18384	-0.24503	-0.2895	-0.11121	0.28446	-0.09079	0.12838	-0.04987	0.17422	0.18846	0.08707	0.07399	-0.31874	-0.06614	-0.00639	-0.12151	-0.022	0.09573	0.34931	0.21817	0.19924	0.17316	0.43825	0.00063	-0.24628	0.51389	0.1413	0.12783	0.10665	-0.15049	0.01629	0.20922	-0.1637	-0.05531	0.3644	-0.12839	-0.13989	-0.17254	-0.21408
1913T-15	-0.07147	0.07852	0.16548	-0.21669	-0.20193	-0.27513	-0.35625	-0.2317	-0.32741	-0.22152	-0.34436	-0.27954	0.12308	-0.04518	0.34361	-0.24079	0.38159	-0.16453	0.45502	0.4519	0.26154	0.3142	-0.07623	0.05222	-0.2024	-0.17123	0.17491	0.04417	0.03038	-0.0282	-0.02107	0.14869	-0.06787	0.26678	-0.19448	0.09205	-0.18719	-0.00701	-0.17311	0.0989	-0.00983	-0.11112	-0.24992	-0.10224	0.05537	-0.27916	-0.36628	-0.26184	-0.1418
2154S-4	-0.00085	0.19315	0.13268	-0.09809	-0.064	-0.23207	-0.33059	-0.26344	-0.31621	-0.22673	-0.28246	-0.28573	0.04148	0.09496	0.19787	-0.26642	0.30409	-0.14553	0.19598	0.20998	0.02919	0.08323	0.06597	0.0768	0.02322	-0.08842	-0.01373	0.11458	0.04809	-0.00104	0.13082	0.14672	0.12834	0.12135	0.05769	0.26286	-0.03046	-0.02182	-0.0021	0.20601	0.03303	0.01019	-0.15415	-0.29915	0.3093	0.0404	-0.27722	-0.1656	-0.23868
2187T-10	0.41949	0.00288	-0.10307	-0.28042	0.01169	0.04763	-0.05299	-0.06107	-0.17065	-0.10803	-0.10307	-0.03327	-0.22158	0.26293	0.03644	0.07748	-0.16772	0.33726	-0.10745	-0.10327	-0.18462	-0.09567	0.00963	0.2636	0.48344	0.28858	0.18284	0.29786	0.09819	0.07052	0.26346	0.08025	0.14967	-0.06329	0.08305	0.17655	0.35457	0.47772	0.41123	0.14974	0.35679	0.46796	0.39074	0.21621	0.35285	0.28612	0.19838	0.53707	0.2569
2265-3	-0.03373	0.10158	0.23381	-0.23332	-0.02762	-0.09131	-0.23786	-0.13306	-0.20975	-0.09799	-0.34226	-0.27991	0.01098	-0.01301	0.42523	-0.17872	0.27948	-0.09463	0.32048	0.30789	-0.05845	0.16541	-0.16948	-0.17721	0.06752	0.03591	-0.10136	-0.00925	-0.04644	-0.10388	0.16279	0.17698	0.0419	-0.06922	-0.24794	0.26249	0.03023	0.00774	-0.01838	0.0031	0.08753	0.00064	-0.12824	-0.24798	0.4192	0.06438	-0.26358	-0.15843	-0.27404
2268-7	-0.0037	0.21752	0.10316	-0.02369	-0.23705	-0.28236	-0.34674	-0.36263	-0.26195	-0.22916	-0.37051	-0.25064	-0.05735	-0.11585	0.21466	-0.0379	0.1254	-0.081	0.25828	0.28438	0.10993	0.11718	0.06475	-0.03087	0.1565	-0.00962	0.21114	0.14229	0.04889	0.06568	0.04295	0.20989	-0.04972	-0.13703	-0.05618	0.26711	-0.1622	-0.02908	0.05398	0.24556	0.05923	0.02413	-0.13603	-0.15313	0.29969	0.05341	-0.01646	-0.12765	-0.12879
901-1-28RS	-0.10248	0.24776	0.22595	-0.21441	-0.13545	-0.14899	-0.17719	-0.08691	-0.13166	-0.21729	-0.30712	-0.2969	-0.22746	-0.09445	0.50109	-0.14386	0.1087	-0.12033	0.30679	0.33294	0.14778	0.15056	-0.25427	-0.17535	-0.15282	-0.16864	-0.23635	-0.06057	0.30894	0.15563	0.20872	0.26901	0.54567	-0.15004	-0.18977	0.58041	-0.14048	0.0046	-0.04811	-0.06176	-0.13661	-0.03158	-0.30433	-0.12408	0.48944	-0.24444	-0.47896	-0.40934	-0.34298
CDC_BLAZE	-0.02752	0.17365	0.20398	-0.1822	-0.04791	-0.01369	-0.04742	-0.2501	-0.2989	-0.23149	-0.20769	-0.24551	-0.1061	-0.14244	0.60431	-0.16728	0.25549	-0.05586	0.23651	0.21647	0.05493	0.1933	-0.11613	-0.08778	-0.11613	-0.167	-0.02338	0.1181	0.17383	0.07626	0.15403	0.32941	0.49709	-0.0057	-0.11967	0.36544	0.0643	-0.03161	0.10159	-0.06599	-0.01638	0.06186	-0.14829	-0.13107	0.44796	-0.056	-0.18242	-0.11414	-0.19719
CDC_MATADOR	0.00179	0.21311	0.24288	-0.0963	-0.0986	-0.15401	-0.16848	-0.17621	-0.12786	-0.19779	-0.22844	-0.28039	-0.29976	-0.14624	0.56304	-0.12333	0.09764	-0.0379	0.18918	0.19114	0.17354	0.12335	-0.3792	-0.13371	-0.04457	-0.23785	-0.14838	0.00429	0.2987	0.23336	0.30034	0.35463	0.47932	-0.22506	-0.25755	0.75159	0.07073	0.00145	0.03603	-0.06345	-0.0507	0.06846	-0.32172	-0.1306	0.64933	-0.34543	-0.41749	-0.42804	-0.3156
CDC_ROBIN	-0.11946	-0.22214	0.19616	-0.035	0.10856	0.04315	-0.01363	-0.10108	-0.06141	0.08305	0.05132	-0.03696	0.06539	-0.26858	0.07421	0.09237	0.39804	-0.03156	0.1466	0.12888	0.12032	0.20356	0.0747	-0.29677	-0.20028	-0.05955	-0.19458	-0.07297	-0.02216	-0.09379	0.1839	-0.0464	0.10264	0.17314	0.13573	0.09497	0.04237	-0.01709	-0.27203	-0.21246	-0.32933	-0.13568	-0.26884	-0.04392	-0.03314	0.22071	0.06715	-0.04568	-0.20766
CDC_ROSETOWN	-0.05231	0.06014	0.0888	-0.06445	-0.2319	-0.1431	-0.1224	-0.2329	-0.14201	-0.23442	-0.27388	-0.24005	-0.15629	-0.05329	0.4546	-0.21212	0.14901	-0.06997	0.13024	0.10801	0.17953	0.1849	-0.24221	-0.06746	-0.10331	-0.27249	0.03466	0.12137	0.07908	0.01886	0.10527	0.11316	0.16367	-0.02737	-0.24376	0.40082	0.10072	-0.04291	-0.03425	0.0412	0.01269	-0.0725	-0.24903	-0.14695	0.26799	-0.17273	-0.34093	-0.22592	-0.2909
CDC_ROULEAU	-0.12814	0.20611	0.26277	-0.10419	-0.26999	-0.19258	-0.17259	-0.24363	-0.28155	-0.27106	-0.41144	-0.35151	-0.09244	-0.06625	0.57407	-0.31988	0.39987	-0.1271	0.23582	0.25022	0.05718	0.12445	-0.19901	-0.03486	-0.04997	-0.18043	-0.03145	0.00035	-0.0254	-0.16658	0.02745	0.08931	0.00739	0.01223	-0.18974	0.29209	-0.04215	0.02456	-0.20124	-0.0151	0.07395	-0.04743	-0.33383	-0.33331	0.28765	-0.17149	-0.45606	-0.40794	-0.32682
ESTON	-0.18338	0.18138	0.26169	-0.18281	-0.16454	-0.20331	-0.2313	-0.19273	-0.25525	-0.25517	-0.10378	-0.2048	-0.06601	-0.09713	0.81311	-0.48378	0.34176	-0.16674	0.46307	0.49429	0.15092	0.28549	-0.34332	-0.11322	-0.20023	-0.3316	-0.12421	-0.1248	0.07226	-0.04016	-0.01891	0.19497	0.07005	-0.01628	-0.39096	0.18569	-0.18458	-0.32458	-0.21465	-0.08649	-0.1186	-0.16413	-0.19479	-0.27532	0.10551	-0.33725	-0.56849	-0.37721	-0.39472
LAIRD	-0.01471	0.06402	0.15962	-0.10464	0.03658	-0.10464	-0.01845	-0.06259	-0.23946	-0.20617	-0.12578	-0.08642	0.00212	-0.04013	0.12545	0.06913	0.14019	-0.09751	0.00939	0.00909	0.16324	0.06693	-0.16246	0.05609	0.02436	-0.0432	0.04791	0.09262	-0.04948	-0.09354	0.01749	-0.05814	0.17085	0.01806	-0.21729	0.10059	-0.039	-0.00806	-0.00984	-0.08342	-0.10247	0.00054	-0.16292	0.28076	0.28645	-0.1429	-0.03679	-0.0898	-0.15099
LAIRDB	-0.08528	0.02339	0.10725	-0.40617	-0.10659	-0.07103	-0.03468	-0.2168	-0.24203	0.01755	-0.10945	-0.21316	0.13957	0.16108	0.26393	-0.08626	0.85209	-0.0989	0.48207	0.41558	0.23195	0.34232	0.08393	0.0015	-0.07645	-0.04921	0.0864	0.0618	-0.02569	-0.0614	0.19307	0.22586	-0.04145	0.09655	-0.21379	0.07463	-0.13621	-0.00197	-0.04477	0.22297	0.11555	0.03443	-0.25737	0.0171	0.27464	0.00949	-0.14027	-0.10251	-0.14565
Indianhead	0.00086	0.28113	0.2215	-0.04755	0.01714	0.01971	-0.00519	0.02773	-0.02051	0.03403	-0.13979	-0.05219	-0.60639	-0.30297	0.6354	-0.09496	0.13276	0.04204	0.14643	0.10428	0.1622	0.11752	-0.37137	-0.14726	-0.06813	-0.33116	-0.17846	0.01355	0.11366	0.06454	0.15518	0.49198	0.61071	-0.05849	-0.21458	0.55127	0.07097	0.10357	0.07094	-0.07181	0.05413	-0.15435	-0.31871	-0.17902	0.44959	-0.1284	-0.47357	-0.33265	-0.33063
ILL0361	0.02401	0.18214	0.13362	-0.03977	0.025	0.09752	0.0175	-0.06583	-0.25774	-0.19705	-0.19294	-0.16465	-0.02818	0.08995	0.14114	-0.06195	-0.07296	-0.10343	0.09073	0.06543	-0.00412	0.14924	-0.2421	-0.01903	-0.00306	-0.08435	0.00177	-0.13793	0.17552	0.06964	-0.00376	0.1278	0.20167	0.22916	0.01567	0.13962	0.03008	-0.03181	-0.08859	-0.15166	-0.13028	-0.10549	-0.18672	0.00147	0.16352	-0.23186	-0.21644	-0.09275	-0.05222
ILL0362	-0.03687	0.12277	0.11671	-0.19269	-0.31098	-0.34495	-0.34174	-0.26427	-0.33443	-0.24285	-0.349	-0.31241	0.05751	0.03758	0.19389	-0.06757	0.38511	-0.10772	0.36107	0.33341	0.34647	0.41101	-0.01643	-0.01433	-0.17277	-0.20916	0.04074	-0.00357	0.13819	0.0357	-0.01146	0.20905	0.04231	0.12392	-0.09242	0.18994	-0.24671	0.13561	-0.09958	-0.00922	-0.02919	-0.07978	-0.29896	0.01618	0.15767	-0.29145	-0.24943	-0.28392	-0.1662
ILL0405	-0.17403	-0.04885	0.0668	0.11773	0.03271	-0.04544	-0.03586	0.05175	0.04115	-0.05394	-0.03254	-0.14085	0.03596	0.0349	0.01877	-0.2075	-0.20009	-0.22928	-0.08091	-0.04051	0.01992	0.00947	-0.25475	-0.24372	-0.33008	-0.32264	-0.24449	-0.44655	-0.0747	-0.1033	-0.28202	-0.0767	-0.11225	-0.04767	-0.17132	-0.20732	-0.15601	-0.43318	-0.4061	-0.3108	-0.2646	-0.33746	-0.34262	-0.09131	-0.31526	-0.38587	-0.31744	-0.39317	-0.33759
ILL0411	-0.26759	-0.17693	-0.09228	-0.27987	-0.32753	-0.35958	-0.40173	-0.25907	-0.16946	-0.32579	-0.15328	-0.16968	0.63101	0.24969	-0.05949	-0.10168	0.42686	-0.22117	0.54804	0.60341	0.39778	0.61856	0.13047	-0.19845	-0.18516	-0.11437	-0.11541	-0.09587	0.10449	0.12175	-0.28504	-0.13456	-0.37232	-0.09007	-0.02459	-0.0902	-0.33649	-0.28151	-0.32206	-0.02829	-0.13604	-0.28273	-0.18321	-0.00645	-0.26626	-0.31503	-0.3574	-0.31993	-0.30477
ILL0439	-0.02965	-0.2019	-0.33419	-0.4055	-0.32318	-0.29244	-0.24568	-0.34399	-0.39581	-0.3542	-0.26657	-0.25604	0.62179	0.41805	-0.18413	0.06558	0.25846	0.06736	0.228	0.20543	0.18523	0.22999	0.25114	0.18227	0.13268	0.11255	0.11126	0.08657	-0.12598	-0.06494	0.11316	-0.06757	-0.01631	-0.22313	0.30841	-0.04747	0.11214	0.03906	0.16787	0.20392	0.031	0.0259	0.10228	0.08979	0.05677	0.28081	0.14185	0.10802	0.01521
ILL0456	-0.12319	-0.06633	-0.142	-0.42385	-0.27599	-0.33521	-0.42647	-0.39976	-0.40566	-0.30103	-0.29209	-0.29509	0.58527	0.29543	-0.04566	-0.00759	0.47858	-0.075	0.56942	0.5805	0.23099	0.56606	0.3752	0.0444	0.02966	0.23915	-0.12403	0.03771	0.26658	0.22456	-0.17391	-0.0802	0.04334	-0.10896	-0.0382	0.05332	-0.21261	-0.00441	-0.13244	0.24608	0.13222	-0.06356	0.01877	0.03381	0.15841	-0.13746	-0.31531	-0.05433	-0.0304
ILL0462	-0.19637	-0.16881	-0.10924	-0.3802	-0.40734	-0.31713	-0.38796	-0.37046	-0.31526	-0.31769	-0.2353	-0.27798	0.72642	0.26342	-0.09183	-0.12417	0.49634	-0.15786	0.4639	0.50977	0.50983	0.64867	0.30004	0.03195	-0.22903	-0.03463	0.1474	0.10066	-0.07471	-0.03048	-0.12173	-0.02371	-0.12273	-0.1509	0.1269	-0.08476	-0.42357	-0.09839	-0.05866	0.14397	-0.13461	-0.1011	-0.0957	0.01435	-0.10228	0.13987	-0.14521	-0.228	-0.12511
ILL0367	-0.07392	-0.01177	0.1101	0.38343	0.4394	0.40067	0.42552	0.62787	0.63578	0.50939	0.39791	0.47655	-0.33479	-0.39	0.07672	-0.19872	-0.25939	-0.11305	-0.34836	-0.35912	-0.20074	-0.32532	-0.42743	-0.25704	-0.27069	-0.25989	-0.13705	-0.18541	-0.08601	-0.12929	0.00181	0.16085	0.03601	-0.14716	-0.44505	-0.17339	0.01733	-0.11577	-0.21468	-0.32361	-0.19717	-0.0727	0.04005	-0.18197	-0.15334	-0.20018	-0.06762	0.12805	-0.02249
ILL0379	-0.10823	-0.07446	-0.15573	-0.22119	-0.21679	-0.2004	-0.18387	-0.29558	-0.23891	-0.21464	-0.20577	-0.21951	0.55582	0.29949	-0.03888	-0.10494	0.35516	-0.07263	0.46122	0.44308	0.14551	0.33152	0.26635	0.04093	-0.12127	0.06974	0.0772	0.1732	-0.11758	-0.05442	-0.12777	0.10333	-0.03314	-0.21396	0.12696	-0.12351	-0.21485	-0.18633	-0.0541	0.28033	-0.00489	-0.20744	-0.08626	-0.01705	-0.06351	0.17109	-0.05783	-0.04081	-0.06378
ILL0391	-0.0449	-0.2458	-0.31508	-0.27575	-0.22751	-0.21171	-0.2539	-0.23642	-0.24915	-0.21494	-0.17173	-0.20916	1.01959	0.33188	-0.30703	-0.07991	0.22577	-0.12685	0.21964	0.19417	0.21832	0.34075	0.42653	0.09451	-0.12581	0.01359	0.00839	0.06703	-0.08443	-0.00543	-0.26426	-0.18656	-0.29277	-0.17898	0.09039	-0.22636	-0.08987	-0.20233	-0.12375	0.07945	-0.09813	-0.06614	0.03824	0.15275	-0.19041	-0.03445	-0.04591	-0.01075	0.05041
ILL0403	-0.16196	-0.12663	-0.23375	-0.52164	-0.4789	-0.23278	-0.32888	-0.38059	-0.34378	-0.25134	-0.36172	-0.27403	0.68824	0.23012	-0.12643	0.0382	0.37275	-0.11509	0.52994	0.50994	0.39059	0.67659	0.41648	0.01606	-0.05188	0.09948	0.12835	0.11581	0.0311	0.0273	-0.05665	-0.07273	-0.01114	-0.18764	-0.00725	0.08138	-0.19433	-0.05844	-0.16694	0.2293	-0.04163	-0.1179	-0.07239	-0.05365	-0.02934	-0.06136	-0.27731	-0.18067	-0.1699
ILL0368	-0.18322	-0.02607	-0.15548	-0.41808	-0.40571	-0.27433	-0.28586	-0.35156	-0.33963	-0.39693	-0.20074	-0.32142	0.52484	0.33909	0.05715	-0.12751	0.39906	-0.17757	0.78868	0.7979	0.54741	0.77368	0.10267	-0.21918	-0.23349	-0.28159	-0.07325	-0.00599	0.0638	0.0882	-0.44336	0.05442	0.05346	-0.04373	0.12544	-0.1705	-0.30315	-0.23167	-0.21453	0.06221	-0.27101	-0.35947	-0.38127	-0.07001	-0.16483	-0.14165	-0.35362	-0.38348	-0.2662
ILL0380	-0.1276	0.03449	-0.05733	-0.3171	-0.42198	-0.32086	-0.25299	-0.17458	-0.21951	-0.13969	-0.10893	-0.21142	0.30649	0.07494	0.0269	-0.01641	0.18325	-0.15461	0.43618	0.41113	0.4811	0.59663	0.02787	-0.10016	-0.01167	0.02001	0.13841	0.19833	0.10447	0.14282	-0.14767	0.02116	0.06548	-0.06815	0.00531	0.14998	-0.16048	-0.18258	-0.00949	-0.0287	-0.17287	-0.0241	-0.16955	0.12752	0.0939	-0.10303	-0.21347	-0.16437	-0.07733
ILL0392	-0.25908	-0.14045	-0.10172	-0.2662	-0.35158	-0.34928	-0.37877	-0.29002	-0.17063	-0.34539	-0.1856	-0.18382	0.56261	0.24246	-0.05446	-0.12188	0.43544	-0.20468	0.58096	0.62905	0.44827	0.63054	0.16078	-0.17333	-0.16526	-0.08443	-0.13357	-0.10478	0.16017	0.193	-0.27597	-0.11861	-0.31636	-0.1241	0.04492	-0.00632	-0.32736	-0.27941	-0.34529	0.01971	-0.07652	-0.25244	-0.14504	-0.00985	-0.23887	-0.2719	-0.39976	-0.32533	-0.32054
ILL0404	-0.07395	-0.2742	-0.18788	-0.42651	-0.2917	-0.33089	-0.36037	-0.32103	-0.27137	-0.39584	-0.27111	-0.31561	0.92239	0.29902	-0.12811	0.07037	0.32386	-0.08617	0.31409	0.33266	0.22568	0.43757	0.32545	-0.00568	-0.08767	0.04766	-0.19942	-0.05645	-0.00686	0.06316	-0.24215	-0.31436	-0.35925	-0.14783	0.12042	-0.10178	-0.22329	-0.14624	-0.24454	0.05281	-0.09279	-0.02752	-0.05985	0.10427	-0.0968	-0.14968	-0.17989	-0.1161	-0.10002
ILL0369	-0.20769	-0.0323	-0.11027	-0.42514	-0.44606	-0.2842	-0.33288	-0.40731	-0.35649	-0.438	-0.31799	-0.37722	0.53462	0.3043	0.07426	-0.11165	0.45593	-0.17626	0.83615	0.8381	0.54312	0.82054	0.07392	-0.20027	-0.24905	-0.23169	-0.07219	-0.01105	0.06787	0.07663	-0.36442	0.08121	0.05831	-0.03197	0.10828	-0.10664	-0.3205	-0.19994	-0.20592	0.02633	-0.23521	-0.36057	-0.35382	-0.06263	-0.18758	-0.16738	-0.3592	-0.36397	-0.25003
ILL0381	-0.26157	-0.03808	0.03475	-0.26865	-0.37701	-0.40623	-0.33495	-0.27173	-0.25096	-0.30698	-0.21921	-0.14774	0.51299	0.29472	0.07985	-0.06822	0.57798	-0.21373	0.61532	0.62678	0.40627	0.66965	0.11645	0.02323	-0.13123	-0.15066	-0.08335	-0.02028	0.09707	0.09216	-0.22185	0.07791	-0.28604	0.05369	-0.16507	-0.11012	-0.42508	-0.23875	-0.32895	0.02228	-0.01612	-0.29966	-0.18384	-0.01996	-0.17496	-0.40119	-0.4637	-0.36239	-0.22515
ILL0393	0.03266	-0.14803	-0.16607	-0.33144	-0.34316	-0.11563	-0.03951	-0.29759	-0.34852	-0.40892	-0.17648	-0.16988	0.20513	0.16225	-0.06444	-0.02313	0.22872	0.02851	0.34394	0.31438	0.19836	0.3313	0.12884	0.16856	0.01152	-0.09578	0.04069	0.25539	-0.0857	-0.10247	-0.08741	0.13125	0.17987	0.23641	0.3191	-0.01266	0.05722	0.09203	0.16644	0.19272	0.11326	-0.00993	-0.17124	0.22055	0.03858	0.2403	0.11518	0.0845	-0.14047
ILL1927	-0.14389	0.04335	0.25018	0.15958	0.08937	0.12905	0.11264	0.36153	0.23877	0.07349	0.10181	0.02689	-0.33655	-0.13324	0.17554	-0.3176	-0.30304	-0.2171	-0.28429	-0.24355	0.03103	-0.24605	-0.28831	-0.30675	-0.47781	-0.31695	-0.15942	-0.44002	-0.07255	-0.1205	-0.20481	-0.01049	-0.0998	-0.10304	-0.24932	-0.18492	-0.18752	-0.42486	-0.23223	-0.31359	-0.21627	-0.2653	-0.2245	-0.18946	-0.24068	-0.12349	-0.37319	-0.29597	-0.33778
ILL1926	-0.20022	0.01548	-0.10651	-0.44593	-0.47304	-0.34808	-0.3169	-0.3532	-0.35525	-0.25649	-0.25971	-0.38593	0.4833	0.29573	0.12187	-0.12596	0.38106	-0.17685	0.77389	0.7539	0.5597	0.85243	0.15868	-0.21319	-0.28601	-0.16527	-0.09782	-0.02575	0.15338	0.1695	-0.33224	0.12081	0.11695	-0.23663	0.05771	-0.04048	-0.32087	-0.17014	-0.1506	-0.02586	-0.19305	-0.37012	-0.44346	-0.15356	-0.07371	-0.23685	-0.34359	-0.41484	-0.28216
ILL0382	-0.1164	-0.13052	-0.06302	-0.22806	-0.20931	-0.30919	-0.22496	-0.18756	-0.11272	-0.23869	-0.13472	-0.07049	0.28693	0.13679	-0.03431	-0.21981	0.2674	-0.06401	0.50531	0.5219	0.40904	0.61027	0.03737	-0.11521	0.03947	-0.00413	-0.08248	0.03341	0.02845	0.04956	-0.0789	0.07518	-0.2151	-0.10534	-0.13294	0.06063	-0.17583	-0.08028	-0.04553	0.07773	-0.10318	-0.14899	-0.09466	0.1279	-0.0571	-0.0312	-0.18933	-0.13029	-0.17279
ILL0394	0.21439	-0.17361	-0.16469	-0.42426	-0.14513	-0.17494	-0.1126	-0.31296	-0.33257	-0.09269	-0.3455	-0.25911	0.20503	0.2421	-0.12018	0.18465	0.15039	0.2471	0.15279	0.10339	0.09654	0.26734	0.13648	0.28969	0.24293	0.12147	-0.16383	-0.02646	0.20678	0.1975	0.15176	-0.05767	0.133	-0.08087	0.23844	0.12877	0.22163	0.54354	0.3952	-0.03088	0.04624	0.04404	-0.05583	0.06035	0.17654	0.09777	0.28914	0.17537	0.08705
ILL0359	0.05753	-0.20788	-0.21084	-0.43003	-0.23895	-0.19018	-0.25845	-0.31592	-0.40731	-0.37794	-0.28608	-0.16979	0.65228	0.42653	-0.32741	-0.00085	0.15396	0.12766	0.20292	0.18785	0.2198	0.31778	0.20584	0.28905	0.03995	-0.00146	0.08955	0.14901	-0.22274	-0.1623	-0.05192	-0.0762	-0.12531	-0.06251	0.3833	-0.01176	0.05386	0.06859	0.34075	0.13774	0.2335	-0.09153	0.14112	0.15908	-0.02634	0.15088	0.08088	0.14172	0.00814
ILL0370	-0.1365	-0.16224	-0.25306	-0.23061	-0.25866	-0.31629	-0.31211	-0.26072	-0.27623	-0.25469	-0.20126	-0.23287	0.78361	0.20376	-0.21008	-0.05417	0.23593	-0.15444	0.24693	0.20465	0.19783	0.40901	0.13637	-0.11106	-0.1641	-0.14885	-0.02188	-0.22079	-0.09709	-0.10178	-0.19019	-0.22816	-0.2616	-0.18778	-0.123	-0.28233	-0.19398	-0.21112	-0.2834	-0.05651	-0.12375	-0.20726	-0.19155	-0.05927	-0.09208	-0.25831	-0.32961	-0.36435	-0.05693
ILL0383	-0.09434	-0.05871	-0.14557	-0.18914	-0.29157	-0.22752	-0.26384	-0.2743	-0.26669	-0.10465	-0.32441	-0.1579	0.5242	0.15234	-0.02972	-0.10488	0.28221	-0.11678	0.5474	0.50728	0.2858	0.57703	0.28812	0.11069	-0.00886	0.00667	-0.15262	0.13153	0.16344	0.26512	-0.31624	-0.04313	-0.0525	-0.12293	0.03413	-0.02822	-0.38281	-0.11696	-0.08665	0.21997	0.09286	-0.13043	-0.09081	0.09783	0.07026	-0.15845	-0.37559	-0.09794	-0.02166
ILL0395	-0.16975	-0.12063	-0.0705	-0.25349	-0.47264	-0.34311	-0.36602	-0.26444	-0.1731	-0.20112	-0.09773	-0.16938	0.43597	0.29409	0.10737	0.04718	0.40591	-0.13506	0.50893	0.56215	0.38985	0.63003	0.10714	-0.30071	-0.22159	-0.12829	-0.10245	-0.08062	0.00441	0.02955	-0.21914	0.01579	-0.13152	-0.23216	-0.17316	-0.02351	-0.23879	-0.08387	-0.17934	-0.15916	-0.1508	-0.3303	-0.32386	-0.03046	-0.25732	-0.19972	-0.20696	-0.37288	-0.4135
ILL0360	-0.18668	0.00755	-0.11739	-0.35981	-0.33753	-0.18395	-0.29462	-0.23742	-0.21665	-0.33537	-0.28541	-0.30705	0.36509	0.044	0.07883	-0.17511	0.45487	-0.22451	0.60224	0.6408	0.5509	0.72995	0.14076	-0.09476	-0.22852	-0.21484	0.05074	0.24313	0.00051	-0.00387	-0.19495	0.02343	0.03884	-0.02704	0.10625	0.13508	-0.26738	-0.25649	-0.1706	0.19516	-0.10846	-0.12182	-0.30726	-0.1069	-0.02402	0.01697	-0.33463	-0.40109	-0.34945
ILL0371	-0.17716	-0.08535	-0.13423	-0.36996	-0.43972	-0.34165	-0.31577	-0.40084	-0.31828	-0.3177	-0.32145	-0.32934	0.6057	0.4419	-0.07262	-0.11535	0.3304	-0.16966	0.69776	0.685	0.41767	0.71015	0.15131	-0.14555	-0.18348	-0.15746	-0.03066	0.02098	0.00811	0.08601	-0.35929	0.06127	-0.03779	-0.07014	0.14377	-0.13119	-0.31387	-0.21482	-0.14666	0.11171	-0.17155	-0.36704	-0.32168	-0.02382	-0.20333	-0.12712	-0.23434	-0.38202	-0.20272
ILL0384	-0.11049	-0.02438	-0.02545	-0.28843	-0.2212	-0.38665	-0.35271	-0.36547	-0.32248	-0.33076	-0.22849	-0.35519	0.4734	0.51525	-0.08282	-0.13814	0.29901	-0.05569	0.32663	0.34831	0.39244	0.50675	0.33336	-0.07171	0.00929	0.07895	0.1081	0.15004	0.08428	0.19477	-0.07323	0.01725	-0.14629	-0.03861	0.05146	0.15584	-0.03042	-0.30914	-0.07504	0.38882	0.16563	-0.09088	-0.02996	0.07077	0.13255	-0.08594	-0.30802	-0.18663	-0.10867
ILL0396	-0.12657	0.03955	-0.12841	-0.27486	-0.30193	-0.25105	-0.30288	-0.22241	-0.20396	-0.119	-0.23039	-0.20788	0.24521	0.28063	0.10698	-0.05475	0.40256	-0.17576	0.57622	0.56574	0.58451	0.89388	0.20274	-0.19381	-0.30285	-0.19414	-0.25441	-0.01178	0.13461	0.10104	-0.20069	0.05356	-0.06977	-0.06482	-0.04458	-0.16189	-0.34134	-0.09746	-0.15856	0.13682	-0.0438	-0.35938	-0.39846	-0.25804	-0.06615	-0.13627	-0.42573	-0.38391	-0.2903
ILL0363	0.01104	-0.18227	-0.37277	-0.32117	-0.29698	-0.28897	-0.23937	-0.27069	-0.32416	-0.36545	-0.26148	-0.22863	0.99895	0.32164	-0.26536	0.06895	0.11191	0.02154	0.09035	0.05022	0.16491	0.35339	0.43342	0.09074	0.0083	0.08511	0.0202	0.07743	-0.14405	-0.01821	-0.20776	-0.15197	-0.0941	-0.28955	0.23	-0.00407	0.03971	-0.02885	0.03551	0.1333	-0.0134	0.01336	-0.07577	-0.00946	0.00497	-0.13482	-0.05844	0.01408	0.0067
ILL0372	-0.17277	0.00154	-0.0595	-0.31896	-0.32264	-0.18325	-0.26354	-0.30902	-0.26733	-0.29249	-0.37645	-0.36368	0.51673	0.34476	0.01182	-0.19404	0.39255	-0.15475	0.54055	0.54246	0.37017	0.53317	0.13229	0.02282	-0.15639	-0.08862	-0.21862	0.01314	0.03421	0.06325	-0.32205	-0.03386	0.14496	-0.04874	0.11376	-0.07902	-0.21838	-0.22465	-0.10848	0.21912	-0.04357	-0.22844	-0.15547	-0.08737	0.00335	0.06887	-0.19272	-0.22588	-0.17991
ILL0385	0.30262	-0.26672	-0.3072	-0.4346	-0.02439	-0.07442	-0.18812	-0.22766	-0.19408	-0.19091	-0.17858	0.05783	0.1839	0.18428	-0.13184	0.20933	-0.0809	0.50886	0.05458	0.02477	-0.01785	0.02397	0.02774	0.24291	0.60319	0.0737	0.17001	0.166	0.11466	0.0673	0.19437	-0.17273	0.13559	0.10557	0.28814	0.1562	0.5134	0.33564	0.49025	0.15156	0.54067	0.37635	0.40693	0.42262	0.43967	0.31654	0.42576	0.28292	0.19653
ILL0397	-0.1609	0.11917	-0.16534	-0.33372	-0.39005	-0.32041	-0.38495	-0.30363	-0.30228	-0.1584	-0.24953	-0.31316	0.27229	0.15321	0.14344	-0.1212	0.47437	-0.14738	0.69703	0.66202	0.89621	1.0573	0.20965	-0.15698	-0.28187	-0.24438	-0.05544	0.10281	0.19346	0.18907	-0.20132	0.10949	0.10489	-0.15051	-0.01131	0.0843	-0.31573	-0.22877	-0.06237	0.17991	-0.0344	-0.22526	-0.347	-0.20462	0.08058	-0.1015	-0.55352	-0.43708	-0.19643
ILL0364	-0.08184	0.44459	0.00605	0.26692	-0.04889	0.03697	-0.06275	0.16375	0.04387	-0.0495	0.02446	0.23869	-0.26396	-0.0257	0.01431	-0.07543	-0.22005	-0.03985	-0.04208	-0.01589	0.01746	-0.06769	-0.14475	-0.0744	-0.02913	-0.09064	0.18884	0.05664	0.00181	0.05215	-0.19676	0.23823	0.01643	-0.18392	-0.04203	-0.10071	-0.28572	-0.11487	-0.07429	0.02674	-0.09809	-0.33981	-0.05026	-0.17131	-0.14411	-0.23513	-0.23229	-0.26524	-0.01033
ILL0373	-0.2286	-0.03648	-0.09651	-0.40491	-0.43572	-0.25886	-0.32986	-0.35024	-0.3219	-0.41333	-0.28444	-0.35743	0.55327	0.32291	0.05528	-0.13855	0.4349	-0.18996	0.81578	0.82506	0.56089	0.80222	0.07684	-0.19846	-0.25461	-0.25297	-0.06177	-0.02416	0.04641	0.05518	-0.37821	0.068	0.02201	-0.05272	0.05633	-0.12542	-0.34169	-0.22962	-0.236	0.02925	-0.26423	-0.41207	-0.36061	-0.10663	-0.21508	-0.19529	-0.38263	-0.38657	-0.23971
ILL0386	-0.2672	-0.17012	-0.09327	-0.2801	-0.35774	-0.39717	-0.40942	-0.29613	-0.19945	-0.35555	-0.19038	-0.18481	0.60109	0.24185	-0.06026	-0.0874	0.44332	-0.19694	0.53993	0.60265	0.42187	0.64	0.13757	-0.22846	-0.21521	-0.09264	-0.1232	-0.11859	0.11863	0.12882	-0.24629	-0.12541	-0.33334	-0.0984	0.02143	-0.05893	-0.34215	-0.28725	-0.32751	-0.02853	-0.13641	-0.27372	-0.19701	0.01015	-0.24992	-0.27608	-0.36305	-0.34136	-0.32709
ILL0398	-0.198	-0.04191	-0.11781	-0.27409	-0.2778	-0.31038	-0.23896	-0.24525	-0.20769	-0.1996	-0.24485	-0.20968	0.53607	0.29076	-0.08189	0.04187	0.24497	-0.16398	0.33572	0.32502	0.58024	0.46132	0.21464	-0.00115	-0.06643	-0.06605	-0.11152	-0.05858	0.0008	0.07059	-0.1787	-0.00195	-0.30611	-0.04752	-0.01544	-0.16065	-0.3411	-0.21751	-0.13642	0.177	0.11326	-0.28932	-0.14988	-0.066	-0.10274	-0.1228	-0.24698	-0.30449	-0.13476
ILL0365	-0.11381	0.06752	-0.08972	-0.27868	-0.43517	-0.34807	-0.42916	-0.35643	-0.41976	-0.27046	-0.27785	-0.36348	0.55816	0.26139	-0.00742	-0.08944	0.25988	-0.13552	0.48538	0.51441	0.56845	0.67994	0.38934	0.02077	0.02332	0.0535	0.14731	0.09353	0.09496	0.14599	-0.13787	-0.04372	-0.11486	-0.19505	-0.06029	0.15911	-0.28886	-0.05599	-0.04418	0.21809	0.03919	-0.17376	-0.12212	-0.0172	0.21519	-0.19181	-0.32237	-0.24265	0.00165
ILL0374	-0.28865	-0.16573	-0.0814	-0.26124	-0.33904	-0.36416	-0.3834	-0.26311	-0.18943	-0.34569	-0.16448	-0.19554	0.61981	0.26788	-0.05681	-0.10708	0.45154	-0.21118	0.56537	0.62078	0.41462	0.62823	0.1636	-0.22561	-0.23522	-0.11312	-0.13377	-0.11539	0.10563	0.11583	-0.25954	-0.10904	-0.34654	-0.11824	-0.03078	-0.07941	-0.34783	-0.32344	-0.36388	-0.00251	-0.14175	-0.28626	-0.21008	-0.00255	-0.27775	-0.29654	-0.39327	-0.34833	-0.30842
ILL0387	-0.21901	-0.16882	-0.215	-0.46213	-0.43398	-0.24196	-0.34405	-0.42423	-0.34614	-0.26258	-0.42634	-0.40742	0.71981	0.21774	-0.10774	0.08614	0.45337	-0.19378	0.57656	0.58587	0.51347	0.75483	0.44162	-0.06913	-0.10907	0.08971	0.02641	0.02867	0.00376	0.00028	-0.06435	-0.12111	-0.06261	-0.21027	-0.01087	0.05891	-0.23728	-0.17552	-0.3635	0.13882	-0.13137	-0.11174	-0.21923	-0.10519	-0.08068	-0.09424	-0.37007	-0.33073	-0.17776
ILL0399	-0.23669	-0.16248	-0.08808	-0.31272	-0.36005	-0.41007	-0.3546	-0.31969	-0.18656	-0.32891	-0.16744	-0.16897	0.62892	0.24114	-0.05273	-0.05861	0.42565	-0.21272	0.49938	0.52542	0.42737	0.64437	0.13961	-0.18492	-0.19794	-0.11282	-0.17782	-0.09568	0.12574	0.1806	-0.29874	-0.14167	-0.29883	-0.13171	0.0072	-0.04631	-0.32649	-0.25896	-0.3297	0.01825	-0.10564	-0.23849	-0.16378	0.01712	-0.19253	-0.27017	-0.41272	-0.31685	-0.32088
ILL0366	-0.19294	0.07862	-0.05256	-0.27845	-0.3736	-0.26297	-0.20159	-0.23663	-0.26861	-0.23982	-0.20206	-0.19359	0.2085	0.20725	0.18823	-0.16727	0.44521	-0.19171	0.45785	0.428	1.46053	0.62265	-0.00126	-0.09523	-0.15517	-0.35907	0.04786	-0.02545	0.07627	0.11217	-0.29242	0.26169	-0.07522	-0.02075	-0.07079	0.11156	-0.40056	-0.33557	-0.00268	0.12874	0.05926	-0.33458	-0.35219	-0.1506	0.08828	-0.17026	-0.51212	-0.46205	-0.18407
ILL0376	-0.12511	-0.04974	-0.20256	-0.37026	-0.35252	-0.27302	-0.3677	-0.13554	-0.22828	-0.25562	-0.15432	-0.23581	0.47695	0.19278	-0.11432	-0.21268	0.37439	-0.15561	0.53575	0.53043	0.54007	0.51862	0.11599	-0.22118	-0.24831	-0.03458	0.10554	0.10688	-0.08562	-0.00618	-0.17055	0.0486	-0.20457	-0.07893	0.08133	-0.02608	-0.30515	-0.24204	-0.01669	0.12663	-0.13485	-0.29045	-0.15723	-0.06131	-0.25083	-0.06052	-0.24203	-0.15054	-0.20948
ILL0388	-0.19008	-0.19348	-0.06873	-0.30512	-0.21495	-0.2426	-0.22796	-0.23292	-0.29191	-0.22296	-0.15516	-0.11305	0.53267	0.12291	-0.0399	-0.08467	0.46879	-0.06504	0.42897	0.38887	0.39237	0.52283	0.25739	-0.06241	-0.14714	0.00452	-0.17918	-0.08856	0.05051	0.10147	-0.14503	0.04378	-0.15111	0.05849	0.12849	-0.0991	-0.18879	-0.19271	-0.19744	0.00974	-0.07052	-0.1595	-0.11427	-0.00737	-0.11152	-0.2011	-0.33448	-0.16842	-0.17149
ILL1924	-0.10193	-0.06403	-0.06544	-0.27764	-0.40486	-0.25092	-0.33467	-0.2036	-0.30968	-0.34722	-0.2695	-0.31086	0.69624	0.37091	-0.01723	-0.06764	0.24662	-0.13926	0.37876	0.36379	0.38481	0.39084	0.26674	0.09317	-0.09813	0.03306	0.1651	0.12939	-0.07839	0.04482	-0.26631	-0.03746	-0.0877	-0.245	-0.16641	0.06323	-0.22981	-0.18438	0.02637	0.16767	-0.0108	-0.13572	0.01362	0.04068	0.07451	-0.07764	-0.32711	-0.21278	-0.10612
ILL0377	-0.24358	-0.18689	-0.11362	-0.30243	-0.33725	-0.35409	-0.35906	-0.26255	-0.17917	-0.33163	-0.13995	-0.19341	0.58539	0.23329	-0.10237	-0.08251	0.40786	-0.18925	0.51968	0.55308	0.37702	0.62702	0.1816	-0.18816	-0.13176	-0.08056	-0.11743	-0.0695	0.0939	0.12679	-0.28262	-0.12055	-0.37089	-0.08634	0.04149	-0.04906	-0.2685	-0.26921	-0.31909	0.03205	-0.07732	-0.26652	-0.16153	0.02838	-0.20137	-0.26847	-0.32191	-0.2485	-0.2813
ILL0389	-0.29929	-0.17537	-0.05488	-0.3976	-0.37734	-0.42141	-0.4003	-0.37304	-0.35745	-0.34267	-0.22087	-0.22037	0.59897	0.19778	0.03449	-0.12195	0.57323	-0.17134	0.64008	0.61463	0.49373	0.7179	0.26268	-0.1196	-0.22061	-0.12327	-0.16248	-0.05534	0.07685	0.1195	-0.17601	0.06497	-0.21667	0.02882	0.06808	-0.1526	-0.38475	-0.32961	-0.34826	0.01636	-0.07904	-0.37843	-0.27981	-0.01372	-0.23737	-0.251	-0.43261	-0.31738	-0.23256
ILL0401	-0.18968	-0.11888	-0.11561	-0.23633	-0.34273	-0.25812	-0.25103	-0.28032	-0.24548	-0.15069	-0.22896	-0.22748	0.51782	0.5398	0.07529	-0.09935	0.33755	-0.20838	0.31305	0.31501	0.25714	0.43797	0.35759	-0.02916	-0.14352	-0.07546	-0.02634	0.05913	0.05765	0.15122	-0.19587	-0.02795	-0.23548	-0.09235	0.03686	-0.06042	-0.21652	-0.3348	-0.33069	0.19544	0.04218	-0.24615	-0.09945	-0.03772	-0.0867	-0.11238	-0.27844	-0.22074	-0.08703
ILL1925	-0.13552	-0.01647	-0.11546	-0.43712	-0.2698	-0.21075	-0.18416	-0.34306	-0.2505	-0.35499	-0.24723	-0.272	0.38122	0.21804	0.08672	-0.17597	0.30372	-0.10311	0.57184	0.5445	0.42838	0.66532	0.08167	-0.02118	-0.04058	-0.08384	-0.00563	0.0591	0.1609	0.19544	-0.25486	0.04743	0.26064	-0.036	0.07809	-0.01868	-0.09878	-0.10135	-0.03721	0.11517	-0.08261	-0.19957	-0.1303	0.01473	0.07226	-0.08559	-0.26125	-0.09876	-0.12098
ILL0378	-0.14442	0.00333	-0.22621	-0.29276	-0.22088	-0.18124	-0.29083	-0.34685	-0.30408	-0.34136	-0.34777	-0.30253	0.32589	0.16697	0.10471	-0.15032	0.29602	-0.04645	0.64915	0.60701	0.44379	0.71889	0.13158	-0.05267	-0.07763	-0.04657	-0.11979	0.07841	0.11184	0.2008	-0.2414	0.11877	0.17544	-0.06318	0.15407	-0.01745	-0.07978	-0.13468	0.01199	0.07972	-0.1453	-0.25511	-0.07493	-0.0032	0.07209	-0.05082	-0.30152	-0.14278	-0.07827
ILL0390	-0.24561	-0.16374	-0.10274	-0.33854	-0.35109	-0.39397	-0.41293	-0.26742	-0.25933	-0.35208	-0.15697	-0.23913	0.60185	0.23735	-0.03909	-0.03263	0.44933	-0.16416	0.56022	0.54223	0.42437	0.61016	0.20056	-0.17191	-0.14692	-0.13836	-0.12845	-0.04235	0.09421	0.14175	-0.24836	-0.04321	-0.23617	-0.04577	0.01594	-0.10171	-0.31241	-0.29571	-0.30124	0.01861	-0.09136	-0.21669	-0.23085	-0.02464	-0.15921	-0.26429	-0.34212	-0.23039	-0.22267
ILL0402	-0.23585	-0.19555	-0.09085	-0.30297	-0.32362	-0.40124	-0.3492	-0.30751	-0.2033	-0.32275	-0.19782	-0.16437	0.59139	0.22709	-0.05623	-0.03552	0.39333	-0.21847	0.53411	0.5455	0.37699	0.66355	0.16143	-0.18727	-0.1879	-0.0909	-0.15752	-0.11875	0.10375	0.15793	-0.26418	-0.10833	-0.29189	-0.06459	0.03877	-0.05515	-0.31135	-0.25786	-0.29641	-0.05136	-0.12208	-0.2555	-0.22824	-0.00542	-0.21886	-0.24119	-0.32916	-0.29339	-0.30706
ILL8286	-0.1079	0.07629	0.44661	0.35585	0.42806	0.56107	0.70973	0.92215	0.9785	0.95719	0.87199	0.7041	-0.44627	-0.21881	0.0743	-0.13179	-0.17323	-0.18111	-0.31946	-0.32255	-0.25112	-0.39808	-0.50224	-0.31075	-0.41063	-0.32841	-0.29454	-0.40702	-0.3206	-0.3414	0.03564	0.04702	-0.24391	-0.09355	-0.28731	-0.2543	-0.13965	-0.18651	-0.16048	-0.41539	-0.35395	-0.22721	-0.36558	-0.2065	-0.36726	-0.06143	-0.05878	-0.1201	-0.22142
ILL8288	-0.11486	0.12693	0.32881	0.37293	0.16599	0.60474	0.59154	0.85246	0.75947	0.70891	0.63527	0.4549	-0.43665	-0.21668	-0.0207	-0.23072	-0.08807	-0.0862	-0.38709	-0.34629	-0.23837	-0.3727	-0.42952	-0.08053	-0.22518	-0.18203	-0.20747	-0.36889	-0.14812	-0.16842	-0.08203	0.06208	-0.15627	-0.0165	-0.25606	-0.23518	-0.10864	-0.16788	-0.13738	-0.30304	-0.10971	-0.28044	-0.21265	-0.2858	-0.32129	-0.1678	-0.18925	-0.23459	-0.17202
ILL1645	-0.16186	-0.14332	-0.24318	-0.28322	-0.36762	-0.28587	-0.31274	-0.3494	-0.27883	-0.34913	-0.30639	-0.35146	0.89048	0.60853	-0.08651	-0.05951	0.30495	-0.16111	0.40727	0.41616	0.40962	0.52199	0.40937	0.01696	-0.06987	-0.03496	0.09184	0.15953	-0.02155	0.04821	-0.27643	-0.12504	-0.30056	-0.20854	0.07734	-0.14419	-0.24708	-0.38026	-0.27263	0.3988	-0.01433	-0.24396	-0.1505	0.04373	-0.21849	-0.07356	-0.23352	-0.25233	-0.0329
ILL1646	-0.1691	-0.11039	-0.09956	0.27659	0.13474	0.11146	0.0995	0.14697	0.23573	0.17484	0.09176	0.25117	0.23316	-0.02274	-0.08511	0.06897	0.00573	-0.13852	-0.102	-0.10537	-0.07959	-0.01245	-0.07085	-0.2408	-0.1913	-0.16719	-0.18479	-0.3676	-0.27738	-0.24271	-0.16945	-0.07981	-0.3216	-0.0262	-0.24993	-0.37642	-0.04365	-0.27154	-0.41076	-0.15883	-0.09846	-0.22329	-0.15461	-0.24988	-0.37743	-0.26157	-0.22235	-0.11623	-0.21401
ILL1647	-0.01371	-0.0233	-0.11148	-0.14435	-0.26415	-0.24607	-0.27145	-0.19184	-0.31284	-0.31562	-0.13166	-0.24365	0.37579	0.17835	-0.04988	0.15948	0.11294	-0.02888	0.14385	0.13325	0.10518	0.14198	0.15473	-0.02152	-0.06233	0.10637	0.07939	0.02469	0.01159	0.0113	-0.07734	-0.06176	-0.21759	0.09332	0.11072	-0.20058	-0.15879	-0.05335	-0.13408	0.0679	-0.06642	0.08588	-0.04359	0.04737	-0.22456	0.05768	0.11623	0.00304	0.11607
ILL1648	-0.1406	-0.06356	-0.04444	0.08881	-0.23815	-0.10227	-0.02215	-0.02102	-0.05997	-0.0086	-0.01887	-0.10427	0.36704	0.19319	0.00388	-0.18795	0.12936	-0.15564	0.08106	0.07799	0.30269	0.10366	0.23913	0.0002	-0.15788	-0.0053	0.12609	0.04519	0.00794	0.1261	-0.24344	0.00262	-0.258	-0.29341	0.00643	-0.17516	-0.49115	-0.36899	-0.1927	0.09451	-0.05564	-0.25848	0.00129	-0.18988	-0.22126	-0.18935	-0.17439	-0.12512	0.05997
ILL0210	-0.1773	0.23995	0.30204	-0.06496	-0.23042	-0.10719	-0.12825	-0.09908	-0.16862	-0.15176	-0.11341	-0.1706	0.00698	-0.01433	0.52685	-0.32211	0.24294	-0.15753	0.29057	0.33137	0.28718	0.20137	-0.10447	-0.07683	-0.33106	-0.21925	0.03466	0.05354	0.12989	0.11282	-0.05788	0.20595	0.17886	-0.09381	-0.2049	0.09877	-0.36424	-0.28252	-0.23344	-0.04884	-0.11104	-0.28918	-0.20659	-0.18156	0.01122	-0.22886	-0.40475	-0.38295	-0.31534
ILL1656	-0.18293	0.03926	0.0136	-0.18335	-0.22549	-0.21756	-0.24195	-0.14438	-0.11931	-0.20555	-0.19831	-0.27894	0.25834	0.16889	0.09592	-0.23143	0.10107	-0.19185	0.46568	0.4843	0.30571	0.55988	-0.06945	-0.17722	-0.24441	-0.22571	-0.16837	-0.12282	0.04111	0.06688	-0.21486	-0.08573	-0.1146	-0.02785	-0.14438	-0.01054	-0.2917	-0.29792	-0.22421	-0.05842	-0.19624	-0.30936	-0.21689	-0.12019	-0.15265	-0.33869	-0.46707	-0.35681	-0.21052
ILL5976	-0.09382	0.11895	0.00473	0.06754	-0.11289	-0.00711	0.07467	0.02497	0.00071	-0.25397	0.0252	-0.12106	-0.00563	-0.10063	-0.03096	-0.05295	-0.1664	-0.11089	-0.04289	-0.03399	-0.04951	0.11058	-0.16077	-0.07376	-0.06293	-0.03248	-0.03677	-0.12365	-0.00243	-0.04695	-0.11872	-0.01439	-0.01984	0.0103	-0.11688	-0.14831	-0.02752	-0.20062	-0.11368	-0.14291	-0.20975	-0.10789	-0.0661	-0.04372	-0.13803	-0.06164	-0.15016	-0.12835	-0.14357
ILL5985	0.05926	0.12414	0.144	0.26951	0.18484	0.17605	0.15675	0.28178	0.03308	0.04218	0.13407	0.08867	-0.28693	-0.02948	0.00296	-0.05882	-0.25696	-0.04681	-0.35135	-0.36185	-0.1719	-0.19021	-0.29587	0.04508	-0.04898	-0.0227	-0.17504	-0.20179	-0.03627	0.00236	-0.01002	-0.08679	0.13797	-0.05665	-0.12194	-0.08456	0.04246	-0.04951	0.06301	-0.10716	-0.0362	-0.16989	-0.14157	-0.01389	0.08325	-0.24806	-0.31921	0.00631	-0.00279
ILL5969	-0.09214	0.02656	-0.01844	-0.08413	-0.31086	-0.30056	-0.35685	-0.19131	-0.27766	-0.38958	-0.21506	-0.34879	0.55309	0.28025	-0.11527	-0.11853	0.29466	-0.17749	0.2675	0.27131	0.14936	0.17813	0.10053	-0.01178	-0.10852	-0.09642	0.00652	-0.19816	0.10122	0.03348	-0.15829	-0.16698	-0.17886	-0.02792	-0.0741	-0.05833	-0.28719	-0.22376	-0.2009	0.04476	-0.10966	-0.07493	0.13814	-0.12423	0.1464	-0.32353	-0.38997	-0.16943	0.06186
ILL0519	-0.01286	-0.08005	-0.1104	-0.18453	0.10888	-0.08363	-0.15834	-0.17897	-0.05783	-0.11702	-0.0919	-0.11242	0.11034	0.08171	0.00947	0.10217	0.1253	-0.00243	0.02775	0.01494	-0.0055	0.08642	-0.08521	-0.0002	-0.0445	-0.05113	-0.17191	-0.17353	-0.05367	-0.10723	0.23344	-0.01308	-0.02115	-0.01688	-0.03985	0.09213	0.25282	0.08362	0.08266	-0.02557	-0.09304	0.10383	-0.04568	0.04938	0.20656	0.01435	0.02985	0.06047	-0.00344
ILL8594	0.40092	-0.109	-0.16892	-0.09096	0.25259	0.3234	0.36491	0.11414	0.0318	-0.03877	-0.04171	0.01719	-0.08255	0.14745	-0.28409	0.26394	-0.19736	0.40235	-0.37433	-0.37972	-0.24759	-0.37991	0.10095	0.41387	0.38415	0.40313	-0.08137	0.06728	-0.00969	-0.01246	0.34278	-0.10458	-0.00558	0.08064	0.26538	-0.01178	0.50745	0.65672	0.55173	0.16329	0.2835	0.25972	0.41935	0.27017	0.15182	0.44509	0.59383	0.64773	0.54218
ILL0236	-0.15686	0.13522	0.34229	-0.02883	0.10535	-0.06751	0.05165	0.0936	0.05999	0.16587	0.03799	0.20519	-0.21007	-0.188	0.50325	-0.31465	0.24036	-0.0692	0.13993	0.11975	-0.00904	0.06474	-0.31912	-0.12324	-0.1791	-0.3042	-0.1201	-0.05695	-0.05324	-0.05559	0.06001	0.17897	0.09352	0.09407	-0.32185	-0.07844	-0.16496	-0.158	-0.26501	-0.2462	-0.11629	-0.10543	-0.11857	-0.25004	-0.13474	-0.24041	-0.37026	-0.25209	-0.39514
ILL0337	-0.14668	-0.02062	0.06601	0.1495	0.0005	-0.05422	-0.00946	0.36246	0.36846	0.19328	0.20528	0.05065	-0.205	0.02186	0.16961	-0.2819	-0.12513	-0.20267	-0.08039	-0.07109	0.05389	-0.09319	-0.26174	-0.24044	-0.42327	-0.28287	-0.07483	-0.27637	-0.04682	-0.01145	-0.17297	-0.1002	-0.0781	-0.3029	-0.23843	0.01584	-0.23814	-0.29824	-0.25393	-0.15157	-0.13495	-0.20783	-0.17962	-0.12025	-0.16026	-0.41959	-0.4198	-0.18683	-0.21935
ILL4920	0.02111	-0.3049	-0.17429	-0.01052	-0.16011	0.00486	-0.01353	-0.17112	0.06569	-0.04758	-0.04997	-0.15364	0.06673	0.20768	-0.37939	0.51351	-0.3111	0.0624	-0.30605	-0.32599	-0.30326	-0.42706	0.2838	0.07238	0.1399	0.20261	0.09059	0.11326	-0.14747	-0.11723	-0.1878	-0.33354	-0.18465	0.04762	0.58795	-0.21893	0.16339	0.20077	0.18229	0.15744	-0.10935	0.14385	0.36199	0.0825	-0.20683	0.56988	0.77067	0.1588	0.38617
ILL6184	0.21709	-0.13749	-0.10829	-0.14016	-0.09747	0.0708	0.08605	0.00162	-0.11068	0.1285	0.06934	-0.04775	-0.12368	-0.12971	-0.29882	0.86567	-0.12818	0.24873	-0.32827	-0.31155	-0.20907	-0.27573	0.08849	0.1637	0.05908	0.24047	0.15086	0.1373	-0.14842	-0.15714	0.08122	-0.30871	-0.05939	0.26444	0.62679	-0.21697	0.21135	0.40902	0.25521	-0.0787	0.05279	0.08371	-0.01658	0.04365	-0.31703	0.56178	0.77238	0.11654	0.2055
ILL0202	0.0662	0.02315	0.04334	-0.20808	0.13369	0.07044	-0.03908	0.04168	-0.06813	-0.18432	0.08446	-0.02422	-0.33145	-0.10294	0.10675	-0.0228	0.01902	0.1179	0.11056	0.12498	-0.11577	0.01769	-0.00019	-0.16713	0.22293	0.2058	-0.08029	-0.0827	0.09106	0.01518	0.23828	0.10256	0.32413	0.02673	-0.1526	0.11334	0.26764	0.25254	0.19417	-0.18725	0.14063	0.23683	0.02028	0.18608	0.19946	0.05506	0.16579	0.27316	-0.05735
ILL1915	-0.19284	-0.13619	-0.06335	-0.30818	-0.25376	-0.33616	-0.31049	-0.24583	-0.16255	-0.28652	-0.11325	-0.0355	0.41537	0.18168	-0.09408	-0.11815	0.3031	-0.15385	0.38167	0.42973	0.31211	0.47942	0.12891	-0.18922	-0.10624	-0.00604	-0.08614	-0.00235	0.05354	0.08529	-0.20874	-0.004	-0.11561	-0.08307	0.00632	-0.0388	-0.17688	-0.18257	-0.08758	-0.07085	-0.14869	-0.14595	-0.17943	0.04392	-0.08109	-0.12396	-0.2152	-0.21711	-0.30414
ILL0208A	0.21381	-0.39757	-0.2555	-0.03956	0.10858	-0.16979	-0.10841	-0.17577	-0.05697	-0.07584	0.03475	-0.12538	0.22865	-0.1344	-0.47722	0.37505	-0.20368	0.18877	-0.41397	-0.3879	-0.26291	-0.47225	0.39043	0.13498	0.02319	0.16338	0.06209	0.07012	-0.37469	-0.32391	-0.08262	-0.4554	-0.21123	0.26106	0.71329	-0.1097	0.2792	0.25821	0.23682	-0.04666	-0.03725	0.27702	0.16019	0.00632	-0.26657	0.64406	0.84702	0.2449	0.16398
ILL1704	0.36447	-0.15608	-0.20013	-0.0716	0.11225	-0.02158	0.01099	-0.12341	-0.13335	-0.04033	-0.09467	-0.08723	-0.06299	-0.03855	-0.19278	0.34165	-0.19471	0.50063	-0.21722	-0.22275	-0.2116	-0.17245	0.07841	0.21821	0.42711	0.38054	0.16252	0.21492	-0.01627	0.00406	0.11394	-0.15359	0.20584	0.09397	0.19958	0.15625	0.55824	0.47902	0.36226	0.09199	0.22108	0.38741	0.27748	0.17113	0.17338	0.28089	0.55816	0.5184	0.3118
ILL1705	0.41386	-0.20042	-0.27234	-0.13091	0.05985	-0.00481	-0.10385	-0.16172	-0.16925	-0.08835	-0.1631	-0.08739	0.00771	0.09935	-0.13304	0.32849	-0.2058	0.47447	-0.23925	-0.25209	-0.15873	-0.19005	0.17245	0.16931	0.42443	0.36826	0.14878	0.24576	-0.04118	-0.02505	0.14579	-0.08315	0.18601	0.02749	0.18634	0.13113	0.50224	0.44673	0.42305	0.11594	0.26317	0.42804	0.35975	0.30134	0.27941	0.27294	0.48112	0.4536	0.30194
ILL1726	0.13282	0.00508	0.03186	0.36816	0.71851	0.32798	0.34805	0.15874	0.31207	0.42729	0.36286	0.51274	-0.33801	-0.11208	-0.19315	0.16987	-0.26448	0.13866	-0.45501	-0.45828	-0.33549	-0.41332	-0.25704	-0.05302	0.00959	0.13072	-0.07181	-0.11534	-0.16962	-0.19013	0.41613	-0.19677	-0.16257	0.07062	-0.00125	-0.16073	0.25553	0.10953	-0.07045	-0.06811	0.00372	0.06792	0.13325	-0.06177	-0.14738	0.01814	0.21175	0.14022	0.16011
ILL0207	0.22329	-0.4368	-0.29562	-0.06564	0.14058	-0.20062	-0.05346	-0.20889	-0.08333	-0.08719	0.02086	-0.10465	0.25327	-0.10642	-0.47366	0.39704	-0.18271	0.19229	-0.39946	-0.40263	-0.2464	-0.46506	0.40315	0.17038	0.0934	0.17718	0.03234	0.04216	-0.36083	-0.3101	-0.06442	-0.37941	-0.18787	0.2907	0.74575	-0.16991	0.32222	0.33187	0.30769	-0.04956	-0.01206	0.30861	0.18027	-0.01338	-0.24318	0.70515	0.89059	0.25027	0.20053
ILL0247	-0.10068	-0.00368	0.14225	0.56235	0.62696	0.25925	0.30598	0.43283	0.66944	0.68856	0.48156	0.71619	-0.3535	-0.24412	0.02689	-0.08886	-0.27174	-0.05724	-0.21306	-0.26045	-0.21572	-0.34823	-0.49972	-0.31478	-0.19808	-0.32461	-0.30145	-0.38945	-0.30347	-0.248	0.07241	0.09084	-0.25485	-0.15048	-0.39977	-0.37598	-0.19315	-0.26418	-0.33977	-0.36382	-0.23251	-0.2426	-0.1746	-0.22072	-0.30822	-0.30676	-0.0765	-0.11098	-0.12134
ILL1917	-0.22017	0.17114	0.29076	-0.15428	-0.13177	-0.21894	-0.24594	-0.18581	-0.17957	-0.2223	-0.10412	-0.19125	-0.09063	-0.09374	0.81839	-0.47686	0.33926	-0.19035	0.50753	0.53142	0.21018	0.31534	-0.32046	-0.15215	-0.26131	-0.36651	-0.22794	-0.19441	0.07922	0.01192	-0.04484	0.21269	0.06002	-0.01668	-0.37325	0.18427	-0.28598	-0.38297	-0.27409	-0.11249	-0.17543	-0.24798	-0.30782	-0.30687	0.05598	-0.39984	-0.59785	-0.42872	-0.45237
ILL0203	-0.00841	0.40677	-0.01404	0.0782	-0.11208	0.03446	0.05641	0.14392	0.01057	-0.02529	0.11211	0.07743	-0.22496	-0.03616	-0.0424	0.02402	-0.04695	0.01549	0.01155	0.03549	-0.0514	-0.16329	-0.05769	0.13422	0.02276	0.02771	0.08762	0.03943	-0.21362	-0.1456	-0.05662	0.26963	0.07555	-0.03052	-0.022	-0.13946	-0.16614	-0.0361	-0.04211	-0.09389	-0.07872	-0.18563	-0.1061	-0.00876	-0.18937	0.08546	-0.12176	-0.1933	-0.06168
ILL0204	-0.04353	0.08456	0.08883	0.33943	0.35032	0.6445	0.6729	0.69892	1.18326	0.75585	0.64772	0.47615	-0.35082	-0.24675	-0.06177	0.01848	-0.22751	-0.13977	-0.27993	-0.23913	-0.22067	-0.27648	-0.42629	-0.27759	-0.29151	-0.36007	-0.17667	-0.25322	-0.1373	-0.20371	-0.15815	-0.07286	-0.27935	-0.10707	-0.23842	-0.17953	-0.05164	-0.18756	-0.31718	-0.18898	-0.27857	-0.07036	-0.28454	-0.18328	-0.29652	-0.08332	0.09561	-0.14501	-0.26242
ILL0205	0.19013	-0.38868	-0.29	0.01701	0.09724	-0.18179	-0.07071	-0.21668	-0.03158	-0.09741	-0.006	-0.16992	0.19827	-0.14294	-0.46292	0.36996	-0.23542	0.15158	-0.46094	-0.41287	-0.25025	-0.57433	0.3682	0.06928	-0.01068	0.11287	0.04155	0.01735	-0.39292	-0.37889	-0.09765	-0.46498	-0.27855	0.23536	0.72301	-0.23164	0.26692	0.25619	0.16795	-0.07501	-0.0583	0.27894	0.14046	0.01419	-0.37159	0.71091	0.92983	0.18401	0.16151
ILL0206	0.12887	-0.12767	-0.23834	-0.05879	0.12331	0.00647	0.03964	-0.01911	0.04774	0.00779	-0.0089	-0.07962	0.20555	-0.0632	-0.36082	0.20645	-0.14719	0.14531	-0.31669	-0.31288	-0.04969	-0.18421	0.06021	-0.02058	0.00324	0.00768	0.06157	0.04885	-0.20656	-0.14576	-0.20194	-0.26192	-0.23799	0.10052	0.34564	-0.17356	0.12113	0.07695	0.15611	-0.05475	-0.02104	0.1244	-0.02889	0.016	-0.1574	0.19338	0.40665	0.00271	-0.03392
ILL4895	0.0223	-0.08719	0.02344	0.12645	0.24353	0.19809	0.33594	0.26854	0.29121	0.35535	0.33813	0.14401	-0.1599	-0.13254	-0.05698	-0.01015	-0.13321	0.01805	-0.33794	-0.32353	-0.17404	-0.30033	-0.20508	-0.15124	-0.16986	-0.07942	-0.09407	-0.09374	-0.26238	-0.29968	0.07429	-0.34785	-0.09859	0.00374	0.05832	-0.22853	0.21819	-0.06501	-0.00888	-0.24858	-0.23595	-0.00149	-0.1045	-0.08959	-0.19967	0.26479	0.2718	-0.01433	-0.14796
ILL5898	0.21857	-0.37803	-0.29952	-0.07482	0.12448	-0.15633	-0.0491	-0.21921	-0.07334	-0.1272	-0.01145	-0.14089	0.2726	-0.08034	-0.54849	0.42683	-0.229	0.21419	-0.49632	-0.44094	-0.31133	-0.56601	0.43507	0.12727	0.08888	0.27885	0.0923	0.09419	-0.41439	-0.38369	-0.05907	-0.44276	-0.25631	0.26626	0.72392	-0.2636	0.35251	0.34072	0.31212	0.0051	-0.02886	0.32273	0.26247	0.00477	-0.34357	0.75274	0.93995	0.29159	0.26252
ILL5912	0.19119	-0.38563	-0.27922	-0.03401	0.13555	-0.1572	-0.0104	-0.24299	-0.03705	-0.09566	-0.0596	-0.1667	0.19711	-0.12151	-0.46407	0.37435	-0.16969	0.19718	-0.47949	-0.43875	-0.13962	-0.55136	0.46591	0.07533	-0.00686	0.18066	0.0893	0.05271	-0.33458	-0.31322	-0.08663	-0.3744	-0.1964	0.2462	0.77851	-0.14878	0.26611	0.23534	0.22484	0.01068	-0.01475	0.25567	0.226	0.01839	-0.26222	0.67168	0.87065	0.25096	0.23272
ILL5936	0.18166	-0.39843	-0.33253	-0.04345	0.08896	-0.214	-0.10334	-0.26081	-0.07684	-0.11759	0.01118	-0.16456	0.28137	-0.11985	-0.46959	0.38922	-0.19134	0.15059	-0.45265	-0.39726	-0.2587	-0.52688	0.3947	0.08479	-0.01699	0.19028	0.12103	0.06714	-0.35486	-0.32561	-0.08994	-0.47468	-0.20975	0.25482	0.72254	-0.19844	0.26944	0.27873	0.24488	-0.02949	-0.07499	0.30026	0.16842	-0.00263	-0.29254	0.69911	0.91511	0.24542	0.19291
ILL5952	0.1576	-0.28297	-0.27708	-0.026	0.11313	-0.21154	-0.05079	-0.26214	-0.01738	-0.15978	-0.03835	-0.10996	0.1879	-0.09784	-0.48469	0.41798	-0.23342	0.19881	-0.43115	-0.39056	-0.36517	-0.60642	0.39376	0.05956	0.03343	0.33517	0.06672	0.07977	-0.35327	-0.37393	-0.10387	-0.34396	-0.20001	0.22429	0.66592	-0.34263	0.27245	0.29867	0.16262	0.00433	-0.06003	0.3083	0.27386	0.08268	-0.33889	0.69773	0.96346	0.23444	0.23615
ILL5953	0.18689	-0.37652	-0.30951	-0.10704	0.08704	-0.19414	-0.06326	-0.251	-0.01481	-0.09358	-0.03893	-0.17817	0.30535	-0.00423	-0.54341	0.40641	-0.16525	0.13873	-0.38526	-0.3738	-0.25736	-0.46792	0.44981	0.10582	0.03303	0.25524	0.08573	0.12862	-0.34859	-0.31202	-0.12878	-0.47838	-0.21006	0.19386	0.71648	-0.22498	0.29282	0.2969	0.18236	0.07031	-0.05839	0.35226	0.24513	0.00922	-0.30175	0.72311	0.90051	0.2835	0.25198
ILL2024	0.22359	-0.06204	-0.09554	0.03484	0.21228	0.12033	0.11901	0.07194	0.11182	0.37452	0.13961	0.15508	-0.04869	0.05083	-0.09223	0.06038	-0.28564	0.21839	-0.19178	-0.22453	-0.21595	-0.07755	0.22022	0.24037	0.58734	0.40597	-0.03591	0.06418	0.61299	0.66849	0.20313	-0.11556	0.40154	-0.13666	-0.2757	0.5457	0.23094	0.45438	0.3605	0.40491	0.35124	0.52268	0.88358	0.15252	0.55029	-0.16637	-0.09782	0.50196	0.70859
ILL1709	0.3728	-0.12714	-0.083	-0.08729	0.12973	0.06848	0.06534	-0.09482	-0.0897	0.01691	-0.04131	-0.06097	-0.05211	-0.04045	-0.19771	0.27417	-0.17087	0.40793	-0.3167	-0.33683	-0.17577	-0.24072	0.09974	0.24303	0.43797	0.23101	0.07369	0.22592	-0.03825	-0.03246	0.16129	-0.13207	0.17508	0.01497	0.17754	0.10286	0.49198	0.46256	0.35706	0.11059	0.29134	0.44791	0.29399	0.14624	0.29722	0.26348	0.47513	0.36725	0.39376
ILL0239	-0.2207	0.31451	0.41583	0.00159	-0.25125	0.02705	-0.05706	0.0407	-0.0198	-0.08371	-0.06713	-0.07749	-0.27682	-0.29993	0.8547	-0.31627	0.28718	-0.22112	0.37841	0.36574	0.17435	0.25203	-0.41863	-0.1859	-0.37019	-0.38575	-0.16337	-0.05984	-0.00566	-0.04034	-0.06292	0.3988	0.06637	0.20332	-0.34845	0.11586	-0.32971	-0.404	-0.20538	-0.16493	-0.25165	-0.26009	-0.43083	-0.21993	-0.02559	-0.20099	-0.57054	-0.43492	-0.46554
FRENCHGREEN	-0.14732	0.54678	0.32021	-0.07452	-0.07502	-0.01341	0.02651	-0.1468	-0.1099	-0.08648	-0.14817	-0.27544	-0.37692	-0.07662	0.5853	-0.25659	0.28573	-0.11294	0.33156	0.33831	0.17827	0.3311	-0.27334	-0.1488	-0.07657	-0.22289	-0.18962	-0.0478	0.55059	0.43664	0.0143	0.19521	0.30051	-0.14041	-0.22301	0.33883	-0.10733	0.02624	-0.0704	-0.02031	-0.02122	-0.04257	-0.09855	-0.06308	0.35269	-0.20322	-0.51738	-0.23244	-0.22419
ILL0315	0.16864	-0.38715	-0.3323	-0.05809	0.10002	-0.17359	-0.07233	-0.20995	-0.06018	-0.06702	0.01689	-0.13714	0.22091	-0.12699	-0.49537	0.42476	-0.22014	0.12203	-0.48766	-0.44692	-0.24111	-0.52349	0.37345	0.10242	-0.05024	0.13797	0.07558	0.05711	-0.35173	-0.33038	-0.06717	-0.43535	-0.19846	0.27041	0.72747	-0.18677	0.27164	0.27857	0.20047	-0.0849	-0.09708	0.26236	0.14545	0.01741	-0.33942	0.68619	0.89709	0.25239	0.19391
ILL0336	-0.15748	0.57725	0.32087	0.02274	-0.04519	0.11824	0.00966	0.04379	0.04048	0.08816	-0.1241	-0.25978	-0.47387	-0.03227	0.58673	-0.36135	0.23698	-0.1584	0.30461	0.28651	0.11922	0.24644	-0.4429	-0.1345	-0.19605	-0.30666	-0.30786	-0.13511	0.50475	0.33113	0.03552	0.18758	0.26012	-0.11011	-0.21317	0.27791	-0.11389	-0.07408	-0.08446	-0.19906	0.05221	-0.15789	-0.27852	-0.22344	0.3013	-0.33478	-0.54835	-0.28952	-0.26736
ILL0288	-0.06869	-0.16687	-0.30115	-0.33615	-0.34478	-0.23463	-0.22675	-0.37239	-0.35024	-0.30367	-0.30548	-0.23913	0.93648	0.45732	-0.21287	0.22137	0.07285	-0.04813	0.11845	0.10767	0.19065	0.34285	0.5506	0.11734	-0.05296	0.09701	-0.01594	0.11502	0.02565	0.07528	-0.18123	-0.21325	-0.18233	-0.23676	0.23321	-0.04762	-0.09687	-0.05472	-0.0722	0.15878	0.12208	-0.17204	0.03027	0.1088	-0.05789	-0.13716	-0.10744	-0.11477	0.04254
ILL0293	0.13571	-0.43026	-0.34565	-0.09665	0.07439	-0.01115	0.17049	-0.19753	-0.07108	-0.059	-0.07428	-0.13268	0.41684	0.0749	-0.33757	0.65461	-0.26168	0.14405	-0.32889	-0.33941	-0.1282	-0.30637	0.24423	0.04565	-0.00454	0.17903	0.03051	-0.05221	-0.38353	-0.3332	0.07531	-0.292	-0.24489	0.11009	0.69624	-0.37761	0.46447	0.16271	0.15585	0.02107	-0.01215	0.38645	0.02842	0.08687	-0.30109	0.64505	0.94621	0.16933	0.16994
ILL0297	0.1933	-0.27031	-0.29393	-0.06221	0.03039	-0.10854	-0.07306	-0.12687	-0.05707	-0.08164	0.03193	-0.02604	0.21871	0.11179	-0.31628	0.32585	-0.2104	0.16975	-0.28027	-0.26385	-0.24111	-0.33382	0.37551	0.23868	0.21454	0.23038	0.06443	0.04395	-0.30524	-0.23893	0.01277	-0.315	-0.17038	0.21915	0.48892	-0.27611	0.31775	0.24869	0.2256	0.0332	-0.08404	0.32353	0.16305	0.16358	-0.10069	0.60077	0.92059	0.36887	0.15798
ILL0307	-0.05672	-0.08341	-0.10875	-0.27498	-0.32453	-0.19433	-0.25861	-0.27787	-0.28123	-0.23827	-0.16046	-0.10827	0.71847	0.48452	0.05178	0.03102	0.32925	-0.1565	0.2068	0.18898	0.28923	0.27714	0.23685	0.06031	-0.22517	-0.17251	-0.11425	-0.02855	-0.13626	-0.04234	-0.19893	-0.05035	-0.39356	-0.06314	-0.08381	-0.03232	-0.18814	-0.14013	-0.10422	0.11608	0.02546	-0.40396	-0.23215	-0.02536	-0.13238	-0.31604	-0.34877	-0.33854	-0.10837
ILL0321	-0.1141	0.17811	0.11066	0.12129	-0.07926	-0.00502	-0.02088	-0.04224	-0.00491	-0.02995	-0.14696	0.05075	-0.35537	-0.031	0.42837	-0.25037	-0.01485	-0.08723	0.0419	0.03142	0.19796	0.02569	-0.14999	-0.04808	-0.13606	-0.19859	-0.22953	-0.15668	0.00898	0.05137	-0.0878	0.17274	-0.07551	-0.12278	-0.2646	-0.02985	-0.30221	-0.19501	0.05967	0.01793	0.0356	-0.20887	-0.20887	-0.09649	0.1114	-0.25224	-0.41426	-0.17266	-0.09441
ILL0322	-0.1249	0.26894	0.30944	0.21934	-0.0655	-0.04504	0.00955	0.07828	0.08498	0.05503	-0.05451	-0.02471	-0.43806	-0.08977	0.41606	-0.42772	-0.0088	-0.08212	0.09324	0.08759	0.20352	0.01433	-0.1854	-0.13695	-0.29749	-0.16536	-0.19281	-0.13068	-0.01356	0.02819	-0.07414	0.27737	-0.06218	-0.15171	-0.20538	-0.00562	-0.43051	-0.31441	0.01582	0.04203	0.02271	-0.29407	-0.23748	-0.11947	0.00663	-0.16691	-0.42064	-0.30131	-0.20253
ILL0280	-0.07596	0.10109	0.30199	0.35553	0.10886	0.04805	0.16793	0.50798	0.33565	0.26534	0.29475	0.28085	-0.3942	-0.12783	0.02145	-0.24945	-0.23035	-0.10073	-0.29925	-0.35399	-0.09074	-0.21631	-0.39296	-0.117	-0.23815	-0.23811	-0.22187	-0.42606	0.02934	0.07166	-0.02472	0.10525	0.03027	-0.0687	-0.11653	0.01805	-0.14334	-0.0976	-0.14924	-0.29709	-0.18348	-0.31268	-0.10723	-0.27056	-0.11467	-0.34411	-0.46692	0.00714	-0.12655
ILL0295	-0.07626	0.12236	0.09138	0.18862	0.0012	0.05489	0.05901	0.0102	0.0278	0.06122	-0.02878	-0.0346	-0.18125	0.15033	0.09104	-0.15837	-0.17904	-0.03749	-0.01769	-0.05781	0.03876	0.06624	-0.07586	0.03836	-0.02646	-0.10741	-0.04162	-0.01765	0.21821	0.2947	-0.11281	0.14084	0.04553	-0.04234	-0.0295	0.10542	-0.2486	0.03876	0.02527	0.28854	0.13562	-0.0536	-0.03121	-0.02394	0.02255	-0.22901	-0.20701	0.0208	0.10093
ILL0281	-0.03989	-0.23921	-0.41996	-0.38651	-0.36473	-0.34219	-0.41819	-0.46992	-0.45346	-0.3612	-0.42918	-0.36248	1.36405	0.49415	-0.34787	0.23935	0.22389	-0.07925	0.22724	0.2164	0.15912	0.43389	0.7219	0.15873	-0.04109	0.1136	0.10323	0.15806	-0.07573	0.04037	-0.23446	-0.3362	-0.275	-0.26483	0.25502	-0.16615	-0.14	-0.03751	-0.18936	0.23186	0.0665	-0.08709	-0.04508	0.00523	-0.13742	-0.05189	0.00537	-0.18479	0.03057
ILL0282	0.09079	-0.22894	-0.1217	-0.08927	-0.2531	-0.17661	-0.14006	-0.22049	-0.25228	-0.10769	-0.11718	-0.15448	0.67744	0.1724	-0.35435	0.20633	0.03971	0.04735	0.0311	0.05716	-0.09406	0.10501	1.02032	0.27599	0.31649	0.67663	0.13709	0.28054	0.0711	0.12021	-0.05727	-0.21594	-0.25356	-0.07726	0.09118	-0.06812	-0.01677	0.13799	0.07902	0.23081	0.27372	0.19584	0.46096	0.39187	0.04052	0.09022	0.09657	0.36196	0.28445
ILL0298	0.02719	-0.11381	-0.17912	-0.06201	-0.20796	-0.05217	-0.06629	-0.24922	-0.2453	-0.03088	-0.07483	-0.00677	0.36521	0.25665	-0.19218	0.23252	0.05124	0.0612	-0.11122	-0.13631	-0.06178	0.14831	0.4011	0.15441	0.17992	0.36318	-0.08765	0.00778	0.01061	0.03091	0.22452	-0.07121	-0.09298	-0.27772	0.0498	-0.02712	0.1158	-0.0462	0.02532	-0.07921	0.03731	0.06293	0.23395	0.23807	0.08222	-0.00039	-0.02671	0.05002	0.17389
ILL0283	-0.11049	-0.20623	-0.32233	-0.38921	-0.36326	-0.3056	-0.43035	-0.42155	-0.31493	-0.3157	-0.44969	-0.26132	1.1241	0.29305	-0.28246	0.20863	0.29328	-0.13591	0.28406	0.32445	0.26993	0.53433	0.63741	0.10838	-0.02241	0.13213	0.11633	0.21199	-0.07485	0.00505	-0.27068	-0.28355	-0.21149	-0.30868	0.14794	-0.08497	-0.16089	-0.07977	-0.19926	0.1375	0.05967	-0.116	0.07223	-0.02217	-0.05484	-0.03125	-0.10843	-0.21778	-0.03509
ILL0299	-0.04525	-0.33821	-0.33993	-0.39498	-0.44627	-0.37746	-0.43419	-0.46912	-0.38584	-0.46263	-0.41101	-0.30609	1.12584	0.56088	-0.40228	0.23019	0.19031	-0.0887	0.20137	0.20556	0.21929	0.34974	0.46177	0.10197	0.01351	0.14254	0.07813	0.04195	-0.08987	-0.04877	-0.25467	-0.46106	-0.46866	-0.18686	0.32558	-0.21674	-0.0622	-0.0643	-0.19466	0.18854	0.05863	0.00978	0.08741	0.10877	-0.15418	-0.05352	0.06511	-0.14472	0.17382
ILL0272	-0.11896	0.16782	0.28928	-0.09028	0.0023	0.00549	0.10886	0.07906	-0.10966	-0.06024	-0.03466	-0.05214	-0.40451	-0.16618	0.57488	-0.30031	0.24279	-0.12516	0.19071	0.15614	0.08772	0.03782	-0.18475	-0.18829	-0.14366	-0.12782	-0.2788	-0.11344	-0.03979	-0.08663	0.06411	0.32437	0.06873	0.01265	-0.22121	0.04931	-0.23843	-0.08302	-0.05673	-0.1116	-0.17056	-0.25182	-0.27834	-0.09023	-0.01564	-0.04842	-0.21024	-0.04195	-0.26474
ILL0284	-0.23378	-0.06269	0.27768	0.39352	0.18366	0.13765	0.19828	0.48155	0.44034	0.35894	0.35691	0.18566	-0.14895	-0.27403	0.03383	-0.26758	-0.2129	-0.219	-0.14372	-0.14728	-0.06614	-0.11445	-0.32593	-0.2151	-0.42422	-0.23601	-0.06433	-0.35084	-0.10187	-0.09229	-0.16263	-0.00754	-0.11588	-0.16832	-0.33046	-0.20274	-0.35911	-0.53117	-0.42844	-0.30493	-0.35477	-0.23669	-0.23768	-0.34072	-0.1746	-0.20426	-0.28149	-0.25175	-0.17339
ILL0300	-0.02695	0.10892	-0.01449	0.1966	0.01205	-0.06041	0.01293	-0.05299	-0.05407	-0.08836	-0.08609	-0.06567	-0.2477	0.27787	0.17366	-0.28341	-0.04136	-0.05369	0.0824	0.0255	0.13192	0.07828	0.00885	0.10217	-0.04399	-0.10341	-0.00112	0.0503	0.18296	0.25559	-0.1107	0.33181	0.07245	-0.01423	-0.06363	0.00083	-0.30927	0.03683	0.03671	0.22042	0.04513	-0.24031	-0.00679	-0.02281	-0.03083	-0.21031	-0.32291	-0.052	0.01539
ILL0273	-0.12932	-0.14298	-0.09261	-0.03324	-0.30741	-0.21313	-0.25979	-0.20263	-0.0444	-0.01397	-0.10985	-0.0972	0.67859	0.233	-0.11135	-0.11166	0.18709	-0.15952	0.15813	0.15453	0.23725	0.25115	0.42246	0.12745	-0.16105	-0.09877	-0.20997	-0.08704	-0.04413	0.04082	-0.17327	-0.05178	-0.45548	-0.41571	-0.10356	-0.20093	-0.42655	-0.24779	-0.19104	0.12576	-0.07467	-0.26383	-0.10896	0.12615	-0.19106	-0.12619	-0.21699	-0.18562	-0.06919
ILL0285	0.02719	-0.11287	-0.07869	-0.25652	0.14374	-0.1789	-0.05011	-0.1338	-0.11654	-0.19	-0.1972	-0.03967	0.00367	-0.03116	0.32098	0.12649	0.00297	-0.03318	0.05662	0.06802	0.13321	-0.0688	-0.18562	0.00189	-0.09477	-0.25037	-0.13954	-0.22183	0.00948	-0.05003	-0.12768	0.19859	0.07702	0.28279	0.15704	0.037	0.07924	0.09852	0.10322	-0.03674	-0.03865	0.04338	-0.08167	-0.08101	-0.03758	-0.165	0.16402	-0.09105	-0.13583
ILL0301	-0.04926	-0.23887	-0.20466	-0.15442	-0.31229	-0.32168	-0.38899	-0.42887	-0.41511	-0.4316	-0.32158	-0.26489	0.74342	0.23941	-0.10543	0.03224	0.18933	-0.01141	0.17214	0.21287	0.14147	0.31984	0.55588	0.23834	0.0751	0.03814	-0.05909	0.05178	-0.03957	0.10847	-0.17447	-0.19377	-0.4251	-0.15862	0.22101	-0.15648	-0.15212	-0.1037	-0.13044	0.09281	0.07552	-0.22752	0.12853	0.17781	-0.23761	-0.00011	-0.16685	-0.02251	0.10111
ILL0274	0.14277	-0.46359	-0.33163	-0.09466	0.00926	0.06201	0.18282	-0.10881	0.01158	-0.02662	-0.12758	-0.11494	0.37618	-0.01192	-0.32611	0.68177	-0.24759	0.13436	-0.31376	-0.30223	-0.1833	-0.34345	0.1673	0.01603	0.02472	0.19603	0.00083	-0.11153	-0.34437	-0.34819	0.07882	-0.28185	-0.21934	0.22962	0.66265	-0.39947	0.40407	0.2523	0.18077	-0.0793	0.04179	0.382	0.04297	0.08651	-0.34334	0.61992	1.00566	0.25788	0.1479
ILL0286	-0.20334	0.36057	0.40873	0.01088	-0.02414	-0.02764	0.00644	0.12443	-0.07882	0.0036	-0.02321	-0.05298	-0.50225	-0.27378	1.11629	-0.38373	0.19246	-0.17892	0.32276	0.30278	0.13436	0.16047	-0.54057	-0.24491	-0.37184	-0.47802	-0.21018	-0.22659	-0.02927	-0.10282	0.05483	0.40895	0.19965	0.02301	-0.44774	0.07169	-0.32468	-0.34723	-0.2548	-0.24469	-0.26552	-0.29774	-0.45577	-0.37625	-0.06244	-0.34494	-0.60693	-0.46036	-0.54161
ILL0302	-0.26412	-0.01264	0.01058	-0.07657	-0.33877	-0.29019	-0.31061	-0.27979	-0.24002	-0.18323	-0.2257	-0.17208	0.24546	0.01552	0.06896	-0.15828	0.34403	-0.19683	0.13863	0.1695	0.35569	0.33731	0.0945	-0.1717	-0.22506	-0.18688	-0.02566	-0.06189	-0.12103	-0.11533	-0.24306	-0.05093	-0.24842	-0.0927	-0.1215	-0.09618	-0.32346	-0.30961	-0.23143	-0.03405	0.04776	-0.28573	-0.20619	-0.09537	-0.12805	-0.05421	-0.26361	-0.43253	-0.22807
ILL0252	0.25225	-0.31727	-0.3159	-0.13161	-0.13528	0.01765	-0.10292	-0.0112	-0.0408	-0.01713	0.0752	-0.13254	0.25877	0.20455	-0.56132	0.77133	-0.27844	0.14386	-0.4187	-0.39984	-0.31711	-0.34597	0.51449	0.1711	0.00911	0.16283	0.27621	0.15478	-0.10648	-0.14647	0.07364	-0.33181	-0.20697	0.30236	0.73992	-0.16134	0.30468	0.31568	0.10554	-0.05416	-0.07371	0.31747	0.105	0.10228	-0.37689	0.60195	0.93246	0.22837	0.1856
ILL0275	-0.01864	-0.11309	-0.2252	-0.22802	-0.29774	-0.36177	-0.3762	-0.29721	-0.29674	-0.30913	-0.3145	-0.24183	0.58121	0.27463	-0.30106	-0.05061	0.13261	-0.02566	0.28961	0.33036	0.01312	0.23864	0.92536	0.20205	0.23826	0.77667	0.10183	0.19942	0.15903	0.21878	-0.01803	-0.13919	-0.08374	-0.18861	0.02138	0.06208	-0.20137	0.04804	-0.08416	0.30271	0.19268	0.13574	0.52223	0.17868	0.04306	-0.10597	-0.33164	0.06523	0.3038
ILL0287	-0.05234	0.00169	-0.09758	-0.20346	0.05927	-0.17099	-0.0684	-0.11294	-0.04554	-0.10251	-0.09623	0.00977	-0.11944	-0.15132	0.37587	0.0174	0.09788	-0.07613	0.14589	0.1646	0.20743	6e-05	-0.23869	0.02506	-0.16898	-0.23089	-0.07908	-0.19251	0.10335	0.00626	-0.06848	0.21986	0.136	0.3645	0.0622	-0.0329	0.02418	0.01758	0.02346	-0.00722	-0.02143	0.04858	-0.02861	-0.17778	-0.09069	-0.07678	0.09342	-0.11499	-0.09753
ILL0303	0.11092	-0.37297	-0.33699	-0.12009	-0.06973	-0.02217	0.12634	-0.11962	-0.03159	-0.09623	-0.04997	-0.16321	0.39261	0.07983	-0.37551	0.56116	-0.2889	0.08642	-0.3357	-0.28764	-0.171	-0.32733	0.15555	0.12863	-0.03394	0.15305	0.04937	-0.09216	-0.27835	-0.25855	0.02127	-0.35731	-0.27124	0.14433	0.70324	-0.33935	0.35265	0.2576	0.14063	-0.0394	0.03004	0.29516	0.05713	0.13093	-0.35651	0.57518	0.88231	0.17618	0.13138
ILL0253	-0.02647	-0.19681	-0.16061	-0.15096	-0.30827	-0.19676	-0.23866	-0.2163	0.0107	0.00048	-0.15752	-0.11861	0.66113	0.27802	-0.13826	-0.07676	0.16139	-0.11316	0.11943	0.12326	0.1852	0.24671	0.39164	0.15702	-0.02263	0.00463	-0.23429	-0.0655	-0.03853	0.00769	-0.17179	-0.07373	-0.40242	-0.40341	-0.13426	-0.22312	-0.26372	-0.15355	-0.08286	0.09883	-0.05748	-0.2231	-0.08524	0.22829	-0.05428	0.00679	-0.10579	-0.08531	-0.03996
ILL0276	0.09956	-0.41852	-0.33732	-0.09512	0.01554	-0.00269	0.15685	-0.13954	-0.0082	-0.04042	-0.04369	-0.11757	0.41029	0.05912	-0.38966	0.61178	-0.22987	0.09329	-0.32666	-0.28593	-0.13818	-0.31864	0.16647	0.02244	-0.05328	0.14408	0.04	-0.1161	-0.34713	-0.32733	0.05957	-0.30824	-0.2583	0.14605	0.70466	-0.33126	0.40405	0.22298	0.11653	-0.04821	-0.01658	0.34146	0.01022	0.07327	-0.4022	0.61306	0.93128	0.14735	0.08315
ILL0289	-0.27226	0.28976	0.45572	0.00023	-0.10094	-0.14293	-0.11868	0.07274	-0.05313	-0.13821	-0.01313	-0.08248	-0.37475	-0.24651	0.91718	-0.38488	0.27082	-0.29383	0.4059	0.40779	0.28213	0.10883	-0.42777	-0.31285	-0.32887	-0.35455	-0.23791	-0.2656	-0.00455	-0.0226	-0.13178	0.35646	-0.00461	-0.03852	-0.32627	0.03094	-0.36084	-0.40115	-0.22405	-0.25193	-0.26523	-0.46355	-0.58796	-0.32081	-0.00851	-0.29721	-0.57542	-0.53422	-0.48204
ILL0304	0.0697	-0.03109	0.03869	-0.05665	-0.02861	0.07002	-0.00903	-0.03872	-0.23831	-0.01346	-0.14213	-0.16707	-0.16238	0.01271	0.01727	0.1232	0.07336	0.09374	0.0112	-0.03289	-0.06836	0.01583	0.03892	0.07475	0.31805	0.13984	-0.18386	-0.04515	-0.06656	-0.04712	0.30476	-0.01145	0.08019	0.11628	-0.00719	-0.00951	0.34579	0.28289	0.17671	0.01471	-0.09578	0.179	-0.01471	0.25839	0.1728	0.22189	0.11377	0.13529	0.11254
ILL0254	-0.05583	-0.13585	-0.24852	-0.1079	-0.11108	-0.22132	-0.1361	-0.16807	-0.12702	-0.16178	-0.1942	-0.11126	0.75597	0.33391	-0.17618	-0.13619	0.04416	-0.11869	-0.10841	-0.11925	0.24139	0.12499	0.46794	0.37906	0.09069	-0.0957	-0.04965	0.07247	-0.09141	0.00951	-0.19081	-0.05729	-0.48284	-0.41603	0.03032	-0.22883	-0.17995	-0.14634	-0.03518	0.21555	0.30888	-0.13249	-0.0978	0.05573	-0.06293	-0.08153	-0.1059	-0.04495	0.06876
ILL0277	-0.02159	-0.15927	-0.14595	-0.2136	-0.09369	0.03877	0.06799	0.07915	-0.13606	-0.08905	-0.0644	0.029	0.06172	-0.07306	0.14586	0.24658	-0.08724	0.06985	-0.1704	-0.159	-0.20893	-0.17763	-0.21327	-0.05566	-0.20283	-0.20397	-0.04749	-0.27299	-0.14551	-0.21066	0.17067	-0.09723	0.04189	0.32175	0.38602	-0.21058	0.16361	0.10841	0.06735	-0.17366	-0.14288	0.19385	-0.13024	-0.13551	-0.24843	0.30518	0.30729	-0.12522	-0.13318
ILL0290	-0.1052	-0.17133	-0.31753	-0.36104	-0.30288	-0.31619	-0.2761	-0.35631	-0.37235	-0.236	-0.19299	-0.1388	0.98903	0.51317	-0.23449	0.10846	0.25988	-0.13518	0.23349	0.22269	0.23542	0.45177	0.51176	-0.01621	-0.12843	5e-05	0.04671	0.21569	0.06384	0.20198	-0.05849	-0.14047	-0.244	-0.17297	0.15517	-0.07186	-0.07985	-0.10279	-0.11431	0.16989	0.06501	-0.018	-0.06832	0.10585	-0.07962	-0.0016	-0.11614	-0.1182	0.01861
ILL0305	0.03742	0.00714	0.05075	-0.02823	-0.01772	0.1158	0.11079	-0.0745	-0.07245	-0.00072	-0.00366	-0.0926	-0.16406	-0.08924	0.11603	-0.08768	0.07616	0.08638	-0.02798	-0.03355	-0.02333	-0.06661	0.06669	0.08571	0.00668	0.09192	-0.03252	-0.11598	-0.0421	-0.05012	0.04376	0.09829	0.0188	0.06811	-0.063	-0.07249	-0.02789	0.08938	0.23468	0.00581	0.01918	0.00576	-0.01308	0.01954	0.03553	0.13913	0.10304	0.23002	-0.00019
ILL0278	0.02964	-0.18985	-0.26347	-0.06472	-0.3274	-0.17685	-0.16374	-0.11214	-0.13222	-0.12881	-0.05666	-0.15549	0.51636	0.07712	-0.34876	0.01834	0.02355	-0.09388	0.09221	0.11829	0.02058	0.21299	0.89014	0.20525	0.1692	0.48955	0.14699	0.21476	-0.01957	0.0616	-0.04297	-0.07999	-0.30315	-0.18882	0.02915	0.00814	-0.20768	0.03837	-0.06818	0.30489	0.21953	0.19148	0.38607	0.35083	-0.05654	-0.03536	-0.21211	0.24468	0.21991
ILL0306	-0.24414	0.34564	0.36868	-0.11812	-0.19909	-0.1143	-0.04502	0.05707	-0.06624	-0.04053	-0.10358	-0.15879	-0.38521	-0.208	0.60555	-0.27693	0.17696	-0.19478	0.30842	0.31031	0.23301	0.17505	-0.39274	-0.11971	-0.39909	-0.34947	-0.1172	-0.153	0.08085	0.02539	-0.05136	0.41812	0.22135	0.04873	-0.38128	0.21888	-0.34137	-0.24171	-0.36143	-0.26091	-0.1624	-0.33388	-0.48954	-0.34883	-0.00119	-0.39022	-0.62947	-0.51409	-0.40261
ILL0279	-0.22076	0.09136	0.28378	0.42699	0.01097	-0.06061	0.08609	0.40831	0.27931	0.16516	0.35798	0.12359	-0.32566	-0.16265	0.09364	-0.40142	-0.06061	-0.21361	-0.10299	-0.09194	0.02319	-0.13823	-0.30274	-0.20681	-0.4158	-0.35006	-0.16166	-0.42722	0.0905	0.12373	-0.2173	0.09555	-0.18641	-0.1228	-0.27372	-0.18699	-0.34902	-0.32265	-0.37783	-0.35169	-0.30649	-0.34494	-0.16612	-0.24046	-0.22756	-0.43693	-0.47688	-0.14134	-0.17694
ILL0294	-0.01674	0.01734	0.00608	-0.11629	-0.11473	-0.0085	0.06007	-0.0558	-0.21735	-0.01955	0.06217	0.00537	-0.15301	0.16293	0.08764	0.09995	-0.01674	0.10793	0.10403	0.0745	-0.0209	0.19154	0.05917	0.09673	0.14816	0.03726	0.01484	0.06681	-0.06907	-0.02771	-0.00956	0.0736	0.10919	0.04752	0.0278	-0.18348	0.04701	-0.0426	-0.00771	0.09131	0.14315	-0.10775	0.03736	0.04018	0.04098	0.17861	-0.0045	0.07361	-0.06251
ILL0308	-0.07588	-0.2973	-0.29417	-0.34583	-0.35048	-0.38535	-0.4434	-0.51162	-0.3991	-0.38904	-0.35294	-0.32854	1.10981	0.5804	-0.30952	0.13235	0.33137	-0.12275	0.3083	0.30481	0.2877	0.37773	0.62685	0.11655	0.0528	0.05347	0.01847	0.07521	0.00733	0.1174	-0.30421	-0.32363	-0.50401	-0.16299	0.25293	-0.14964	-0.16284	-0.06539	-0.20579	0.35542	0.18098	-0.17456	0.16398	0.19622	-0.04808	-0.15409	-0.07485	-0.15177	0.21233
ILL0106	-0.09904	-0.26596	-0.34192	-0.21896	-0.39917	-0.35692	-0.41322	-0.38177	-0.35941	-0.39956	-0.28608	-0.28401	1.20527	0.40284	-0.30589	0.05185	0.30366	-0.1276	0.26826	0.25013	0.28934	0.45036	0.56648	0.02436	-0.03607	0.03431	0.117	0.1476	-0.08312	0.00437	-0.26437	-0.24081	-0.40088	-0.22718	0.1239	-0.22966	-0.14953	-0.27659	-0.22503	0.19598	0.01077	-0.15741	0.02005	0.18017	-0.25585	-0.0057	-0.09844	-0.11944	0.04674
ILL0494	-0.05974	-0.22535	-0.4023	-0.28458	-0.31874	-0.3237	-0.39543	-0.34884	-0.36211	-0.3049	-0.25499	-0.25234	1.13958	0.40715	-0.28501	0.11543	0.26702	-0.12024	0.25025	0.23941	0.24463	0.44	0.52962	0.12345	-0.06042	0.07745	0.09948	0.12935	-0.05024	0.04213	-0.21456	-0.23939	-0.33022	-0.14541	0.09391	-0.25264	-0.12193	-0.22829	-0.18336	0.17175	0.02343	-0.11601	0.00045	0.20333	-0.23295	0.03904	-0.03995	-0.10126	0.0617
ILL0320B	-0.27959	0.5561	0.36988	0.03459	-0.17217	-0.00567	-0.0568	0.07222	-0.15812	-0.0915	-0.0632	-0.1802	-0.41494	-0.15678	0.55097	-0.29809	0.1567	-0.27987	0.3283	0.3325	0.21944	0.17701	-0.34404	-0.24746	-0.23843	-0.2839	-0.03187	-0.07377	0.37095	0.28109	-0.143	0.20251	0.26843	0.02013	-0.3621	0.29387	-0.31247	-0.14766	-0.27222	-0.15066	-0.09812	-0.20789	-0.27465	-0.19376	0.18259	-0.28221	-0.60616	-0.39145	-0.28701
ILL0320	-0.23916	0.38741	0.33153	-0.06637	-0.09347	-0.00377	-0.04004	0.05425	-0.04075	-0.00615	-0.11197	-0.16973	-0.38583	-0.2009	0.62146	-0.25137	0.2353	-0.1729	0.34167	0.35827	0.25063	0.23376	-0.38902	-0.20199	-0.28783	-0.28598	-0.19703	-0.14715	0.24664	0.13729	-0.02497	0.33637	0.22582	0.00489	-0.39439	0.31691	-0.28501	-0.18835	-0.23898	-0.1742	-0.07311	-0.20642	-0.36996	-0.34513	0.17067	-0.33988	-0.57127	-0.45431	-0.37409
ILL7537	0.03233	-0.03456	0.2627	0.15893	0.51096	0.60528	0.79416	0.79544	0.7348	0.87072	1.03342	0.80888	-0.37586	-0.33357	-0.06599	0.08402	-0.22052	-0.00492	-0.45836	-0.4765	-0.35733	-0.4953	-0.3554	-0.14915	-0.14472	-0.21258	-0.10615	-0.24559	-0.30832	-0.39813	0.14008	0.08774	-0.14	0.1373	-0.14016	-0.27544	0.23794	-0.09054	-0.15014	-0.28916	-0.00096	0.06292	-0.13208	-0.06729	-0.30706	0.08192	0.12739	0.15816	-0.04426
ILL7685	0.31779	-0.17231	-0.33658	-0.02273	0.05901	0.12545	0.12553	-0.24075	-0.0605	-0.12107	-0.05198	-0.10597	0.18587	0.07695	-0.49873	0.6229	-0.35952	0.31854	-0.43927	-0.46436	-0.32385	-0.41528	0.40957	0.40122	0.30636	0.24438	0.16736	0.29044	-0.18438	-0.14696	0.04021	-0.35604	-0.14693	0.46007	0.92643	-0.27107	0.6069	0.53706	0.46619	0.27483	0.12367	0.38065	0.39565	0.21989	-0.13983	0.85969	1.33532	0.49944	0.45027
ILL0085	-0.10083	0.11446	0.28276	0.57182	0.35421	0.83669	1.03043	0.83231	0.87499	0.82451	0.81539	0.57078	-0.39309	-0.36134	-0.04879	-0.12516	-0.24383	-0.07937	-0.45399	-0.39859	-0.12151	-0.3493	-0.47917	-0.05097	-0.11526	-0.18799	-0.15281	-0.23067	-0.11177	-0.15586	-0.00584	0.16495	-0.05352	0.09006	-0.26756	-0.25365	0.0027	-0.29292	-0.11495	-0.26673	-0.15039	-0.20618	-0.1176	-0.182	-0.36407	-0.12705	-0.16487	0.00196	-0.14217
ILL0219	-0.08581	0.03946	0.10416	0.46276	0.57904	0.21848	0.30462	0.35039	0.63204	0.6996	0.4458	0.79619	-0.41367	-0.2781	-0.03386	-0.07645	-0.36832	-0.04765	-0.33703	-0.36983	-0.28849	-0.53466	-0.49535	-0.21821	-0.17988	-0.2074	-0.18692	-0.22413	-0.27162	-0.26676	0.11877	0.06465	-0.13281	-0.07741	-0.36787	-0.32805	-0.14739	-0.14487	-0.23428	-0.27771	-0.1294	-0.23204	-0.03037	-0.10573	-0.24571	-0.22165	0.05212	0.00692	-0.03736
ILL3368	-0.06886	-0.0173	0.11117	0.43179	0.57946	0.1279	0.16136	0.29321	0.51968	0.59059	0.47705	0.71995	-0.35332	-0.301	-0.05437	-0.03192	-0.31338	-0.02536	-0.29714	-0.30065	-0.2519	-0.451	-0.45547	-0.32072	-0.14747	-0.20304	-0.0738	-0.16097	-0.16646	-0.18723	0.24395	0.05174	-0.15064	-0.12272	-0.40755	-0.32614	-0.07817	-0.24856	-0.39574	-0.29601	-0.21002	-0.14207	-0.05897	-0.12121	-0.27436	-0.21751	-0.01796	0.00935	-0.08081
ILL3490	-0.05085	-0.0403	0.10739	0.43173	0.6779	0.13161	0.16381	0.29272	0.51189	0.51105	0.44719	0.66035	-0.33739	-0.31253	-0.04871	-0.01958	-0.32876	0.01868	-0.34991	-0.32412	-0.29864	-0.51147	-0.46048	-0.32272	-0.1703	-0.15057	-0.04863	-0.18237	-0.08992	-0.14778	0.31407	-0.03628	-0.11102	-0.05089	-0.34805	-0.35084	-0.04101	-0.19353	-0.3158	-0.28494	-0.19983	-0.07233	-0.04321	-0.07167	-0.23534	-0.17142	0.10152	0.00752	0.04143
ILL3523	-0.0153	-0.01301	0.03642	0.43378	0.57609	0.14449	0.13768	0.32737	0.55202	0.52256	0.40877	0.67549	-0.42638	-0.32597	0.0506	-0.07737	-0.33896	-0.03746	-0.41224	-0.4084	-0.29697	-0.46649	-0.4408	-0.32953	-0.10266	-0.23574	-0.09143	-0.15533	-0.25101	-0.24119	0.22398	0.01621	-0.14405	-0.11879	-0.36218	-0.27803	-0.00771	-0.21853	-0.24794	-0.27981	-0.16068	-0.10155	-0.11019	-0.09909	-0.20504	-0.13821	0.08438	-0.01979	-0.12857
ILL3525	-0.05415	0.02417	-0.00461	0.38004	0.54075	0.19086	0.22097	0.32598	0.48615	0.51585	0.40204	0.67225	-0.42703	-0.24583	0.02072	-0.02154	-0.2908	-0.04023	-0.39871	-0.42418	-0.30356	-0.48665	-0.3958	-0.25072	-0.09065	-0.23579	-0.12939	-0.17007	-0.18972	-0.20913	0.22388	0.01571	-0.08815	-0.11777	-0.33117	-0.30906	-0.0036	-0.15108	-0.27687	-0.32362	-0.11805	-0.09229	-0.05295	-0.0907	-0.20068	-0.12306	0.02544	-0.04139	-0.02459
ILL3528	0.04829	-0.07247	-0.08227	0.13065	0.36533	0.16557	0.13442	0.14274	0.23638	0.32469	0.27359	0.42302	-0.32765	-0.2476	-0.25746	0.34775	-0.23817	0.1062	-0.43362	-0.41492	-0.32575	-0.45539	-0.05268	-0.12411	0.0089	0.02702	0.05588	0.0161	-0.27282	-0.35072	0.2819	-0.17774	-0.17206	0.07946	0.14422	-0.40285	0.10649	0.07583	-0.03107	-0.24795	-0.12607	0.02109	0.03225	0.01303	-0.2975	0.31863	0.50096	0.15564	0.05487
ILL0220	-0.16193	0.08865	0.20988	-0.25506	-0.08283	-0.11745	-0.13048	-0.17553	-0.1456	-0.09185	-0.08472	-0.08217	-0.09901	-0.06226	0.7017	-0.37262	0.26022	-0.08414	0.3631	0.34531	0.05535	0.22307	-0.20782	-0.10667	-0.2318	-0.17417	-0.285	-0.22887	0.07235	-0.01647	0.05806	0.275	0.18362	-0.06543	-0.247	0.0564	-0.25203	-0.22634	-0.14697	-0.09263	-0.13648	-0.11551	-0.18299	-0.09908	0.16047	-0.2036	-0.41009	-0.36951	-0.31129
ILL0221	-0.16182	-0.00953	0.01203	0.05622	0.0749	-0.00929	-0.04765	0.03311	0.17814	0.14242	0.15379	0.15966	-0.10336	0.00247	0.0602	-0.30595	-0.12502	-0.11882	-0.03648	0.02624	-0.06059	-0.05609	-0.17039	-0.22611	-0.25874	-0.30006	-0.15445	-0.29392	-0.07115	-0.05918	0.03269	-0.04633	-0.26933	-0.06988	-0.24802	-0.2856	-0.20562	-0.32888	-0.31013	-0.30039	-0.19568	-0.12406	-0.0771	-0.20141	-0.28533	-0.19625	-0.22099	-0.27068	-0.18065
ILL2836	0.07402	0.05339	0.01311	0.1195	0.50046	0.32073	0.27411	0.15005	0.02226	0.1276	0.22146	0.25389	-0.17669	0.00247	-0.03488	-0.07592	-0.14877	0.12939	-0.10622	-0.13364	-0.34035	-0.24695	-0.25951	0.10058	0.21277	0.16297	-0.03093	-0.06536	-0.0072	0.00046	0.29251	0.12395	0.14728	0.07005	0.13149	-0.02711	0.21341	0.15771	0.03109	0.02388	0.2125	0.09688	0.20067	0.06341	0.00961	0.0185	0.35435	0.16419	0.12878
ILL4708	-0.04908	-0.03122	-0.10536	-0.0561	0.22954	0.02382	0.02786	-0.1142	0.04798	0.12091	0.04161	0.18305	-0.04423	0.05701	-0.09119	-0.01724	-0.07828	0.04246	-0.0398	-0.04739	-0.12129	-0.0248	-0.28372	-0.15428	-0.06497	-0.0962	0.08421	0.07709	-0.11936	-0.04675	0.08165	-0.04436	0.07841	-0.0831	-0.21995	-0.035	-0.13026	-0.0683	-0.04714	0.0341	-0.03956	0.02224	0.06213	-0.09273	-0.05128	-0.07856	0.00834	-0.09816	-0.08865
ILL0525	-0.16883	-0.07375	-0.12558	-0.24989	-0.28466	-0.34825	-0.31797	-0.33332	-0.21687	-0.29957	-0.17144	-0.32167	0.74442	0.23982	-0.12349	-0.19043	0.36024	-0.1765	0.35926	0.37044	0.26826	0.374	0.19389	-0.0797	-0.26402	-0.21013	-0.10308	-0.21713	-0.0197	-0.01799	-0.20277	-0.22509	-0.29805	-0.11534	0.01729	-0.09792	-0.34674	-0.30748	-0.34278	-0.02235	-0.14569	-0.25199	-0.07996	-0.1176	-0.0007	-0.2958	-0.36488	-0.35519	-0.10185
ILL1079	-0.10264	0.09477	0.20248	0.31637	0.19675	0.32073	0.41854	0.47704	0.57593	0.42414	0.38026	0.30181	-0.3023	-0.25302	0.01405	-0.06042	-0.29172	-0.12635	-0.22038	-0.21658	-0.19655	-0.16574	-0.35326	-0.22913	-0.21196	-0.15095	-0.09421	-0.19593	0.06328	-0.04153	-0.05143	0.01441	0.05783	-0.11133	-0.32413	-0.07029	-0.12117	-0.2459	-0.27311	-0.22469	-0.29158	-0.0816	-0.11669	-0.26144	-0.14419	-0.07284	-0.14374	-0.08883	-0.12523
ILL1177	-0.01868	-0.05625	0.0472	0.23963	0.37675	0.28516	0.33469	0.46251	0.46846	0.36855	0.3666	0.38027	-0.25263	-0.1311	-0.07654	-0.07591	-0.24302	-0.06336	-0.37414	-0.34833	-0.18604	-0.31749	-0.06757	-0.1918	-0.00715	-0.13593	0.068	-0.14165	0.11279	-0.04482	0.09937	-0.12555	-0.04382	-0.00596	-0.21891	-0.04857	0.18175	-0.11983	-0.08548	-0.0759	-0.07555	0.2063	0.13582	0.00748	-0.01426	-0.02089	0.05938	0.09062	0.05046
ILL1293	-0.0984	0.14748	0.38669	0.36884	0.35561	0.59948	0.63135	0.89194	0.8535	0.77337	0.70334	0.48437	-0.39311	-0.35817	-0.02928	-0.22371	-0.13796	-0.1924	-0.25876	-0.23256	-0.19457	-0.33004	-0.41388	-0.09547	-0.25146	-0.18838	-0.09057	-0.18942	-0.06931	-0.16705	-0.06464	0.04777	-0.24276	-0.0225	-0.39342	-0.16809	-0.10396	-0.25977	-0.26901	-0.27454	-0.21284	-0.11678	-0.19193	-0.16822	-0.24281	-0.16618	-0.0518	-0.09859	-0.12963
ILL1337	-0.13216	0.10328	0.41465	0.46118	0.30809	0.57134	0.64163	0.93163	0.91475	0.77838	0.78739	0.53989	-0.36264	-0.38652	-0.0124	-0.24746	-0.1398	-0.20512	-0.26954	-0.22142	-0.12235	-0.25038	-0.42754	-0.17346	-0.36207	-0.29582	-0.2259	-0.38761	-0.18438	-0.19685	-0.15001	0.09763	-0.11807	-0.09032	-0.32753	-0.14288	-0.13761	-0.39717	-0.26877	-0.37105	-0.28672	-0.26097	-0.39504	-0.211	-0.25821	-0.14688	-0.15503	-0.28403	-0.27819
ILL1362	-0.14721	0.12833	0.34293	0.40654	0.35983	0.62989	0.65787	0.82844	0.92049	0.7972	0.75257	0.50746	-0.37909	-0.352	-0.07387	-0.21184	-0.18992	-0.20401	-0.31733	-0.26921	-0.14181	-0.2823	-0.45383	-0.03013	-0.29486	-0.22622	-0.02836	-0.19201	-0.05954	-0.13514	-0.18048	-0.01201	-0.17831	-0.08989	-0.33678	-0.06577	-0.12151	-0.35277	-0.21129	-0.23153	-0.16193	-0.14348	-0.18157	-0.25924	-0.18207	-0.15122	-0.09459	-0.17086	-0.18742
ILL1390	0.38443	-0.175	-0.24533	-0.0342	0.02744	-0.00813	-0.01157	-0.12462	-0.06783	-0.08416	-0.11357	-0.10814	0.03608	0.06867	-0.20918	0.34654	-0.15933	0.47211	-0.22622	-0.22443	-0.15934	-0.17023	0.20334	0.1949	0.51907	0.30325	0.17097	0.29018	0.03104	0.06002	0.08386	-0.12193	0.19088	0.0217	0.15118	0.0903	0.48239	0.52369	0.40554	0.18635	0.32335	0.39842	0.32941	0.1682	0.23109	0.14718	0.3612	0.44871	0.37038
ILL1426	0.36443	-0.0862	-0.20407	-0.07318	0.07047	0.01251	-0.03416	-0.06563	-0.15598	-0.03754	-0.13815	-0.07455	-0.0814	0.08242	-0.23664	0.27689	-0.21359	0.41064	-0.17286	-0.20036	-0.11416	-0.133	0.11793	0.19214	0.44367	0.32229	0.12589	0.27039	0.10619	0.14286	0.1811	-0.12832	0.28674	0.04595	0.18653	0.23114	0.44218	0.48968	0.40132	0.16543	0.28321	0.421	0.36988	0.18624	0.29368	0.18939	0.36033	0.44144	0.3622
ILL1464	0.36471	-0.12428	-0.19552	-0.11023	0.05286	-0.04679	-0.01362	-0.13885	-0.15649	-0.08711	-0.13851	-0.11616	-0.06858	-0.01265	-0.21696	0.31373	-0.17835	0.49163	-0.24735	-0.25288	-0.2374	-0.208	0.05121	0.1398	0.55263	0.32232	0.19422	0.22569	-0.01498	-0.00246	0.21498	-0.10352	0.19715	0.0217	0.14694	0.1206	0.61139	0.53835	0.49725	0.07979	0.29527	0.45276	0.36939	0.35123	0.24282	0.30023	0.46595	0.54391	0.42747
ILL1509	0.35161	-0.09523	-0.20843	-0.09853	0.097	0.04691	-0.04096	-0.12341	-0.09514	-0.07856	-0.11892	-0.11992	-0.01797	0.02892	-0.08162	0.33572	-0.16469	0.31522	-0.13373	-0.13926	-0.1649	-0.13659	0.14734	0.24169	0.32594	0.27076	-0.02957	0.09624	0.06863	0.04044	0.14174	-0.12403	0.07575	0.0129	0.18293	0.0506	0.4153	0.40327	0.29592	0.09204	0.17745	0.25321	0.29526	0.16324	0.10805	0.2673	0.48204	0.40368	0.32456
ILL1517	-0.18837	0.05717	0.18689	0.80376	0.17939	0.35815	0.34099	0.43409	0.47637	0.4463	0.30005	0.40172	-0.19892	-0.21546	-0.04621	-0.2199	-0.1817	-0.12003	-0.3546	-0.35811	-0.09126	-0.25801	-0.34271	-0.19352	-0.30184	-0.0976	0.06796	-0.24699	-0.11212	-0.04286	-0.06863	0.08944	-0.29654	-0.21173	-0.3907	-0.22449	-0.16487	-0.4197	-0.15365	-0.2305	0.02008	-0.38161	-0.15632	-0.15992	-0.22272	-0.32973	-0.17596	-0.16371	-0.10763
ILL1602	-0.07032	-0.06892	-0.16883	-0.07587	-0.18996	-0.1077	-0.10584	-0.20736	-0.16528	-0.22802	-0.15949	-0.13501	0.3945	0.37464	-0.1126	0.01462	0.20218	-0.1156	0.16806	0.15718	0.14304	0.23979	0.19581	0.03363	0.01842	-0.01591	0.01714	0.0704	0.01227	-0.00688	-0.02047	-0.06324	-0.08659	-0.05694	0.06956	-0.1323	-0.08639	-0.1676	-0.08393	0.1802	-0.01072	-0.07107	-0.0106	0.06599	-0.06405	0.02803	-0.09119	-0.0212	0.07656
ILL1641	-0.16278	0.41986	0.13759	0.38162	-0.03925	0.15965	0.20671	0.28295	0.29005	0.10525	0.27689	0.16765	-0.18534	-0.05445	-0.03424	-0.13366	-0.23174	-0.20503	-0.09446	-0.06835	-0.06843	-0.25211	-0.12607	-0.09871	-0.18916	-0.15659	0.12648	0.06775	-0.16086	-0.12369	-0.25817	0.22343	-0.08838	-0.18079	-0.08336	-0.19052	-0.5026	-0.45479	-0.16752	-0.01414	-0.21729	-0.40036	-0.16969	-0.10344	-0.27509	-0.18062	-0.24197	-0.35419	-0.17222
ILL0232	-0.05355	-0.1888	-0.14577	-0.1364	0.18565	-0.02543	-0.05492	0.16439	0.17094	0.28761	0.45043	0.37053	0.43886	0.14541	-0.22278	-0.21315	0.07535	-0.09329	0.128	0.10255	-0.02843	0.07052	0.18856	-0.15832	0.02199	-0.12155	0.10557	-0.01642	-0.12769	-0.12743	-0.06593	0.05429	-0.20011	-0.07898	-0.19407	-0.29962	0.01634	-0.29845	-0.16367	-0.01142	0.03691	-0.17084	-0.07235	0.03271	-0.20949	-0.14005	-0.15518	-0.0548	0.07166
ILL0233	-0.14522	0.04119	0.27531	0.39072	0.10778	0.12037	0.14429	0.4918	0.42406	0.20874	0.23578	0.14117	-0.32806	-0.35231	-0.02204	-0.28049	-0.20233	-0.22963	-0.14796	-0.16603	-0.15489	-0.19145	-0.39807	-0.24476	-0.29995	-0.20962	-0.08574	-0.28757	-0.01407	-0.0635	-0.17432	-0.1259	-0.13776	-0.16759	-0.29268	-0.13279	-0.33633	-0.21946	-0.26801	-0.31386	-0.24616	-0.19863	-0.01067	-0.20448	-0.12722	-0.32282	-0.39511	-0.15401	-0.10431
ILL0234	-0.26743	0.05469	0.3712	0.31403	0.12603	0.1667	0.26019	0.62897	0.45596	0.34792	0.29227	0.22397	-0.33617	-0.41152	0.08355	-0.39211	-0.2388	-0.29092	-0.16661	-0.214	-0.10755	-0.13537	-0.44187	-0.2421	-0.3799	-0.25349	-0.10758	-0.32231	0.02856	0.00264	-0.12423	-0.14396	-0.07927	-0.19694	-0.37182	-0.11617	-0.37873	-0.44902	-0.37276	-0.2831	-0.2083	-0.28333	-0.17733	-0.32397	-0.13341	-0.30298	-0.50592	-0.1402	-0.15645
ILL0235	-0.14093	0.12343	0.31529	0.44451	0.08741	0.07224	0.1248	0.51962	0.45632	0.24362	0.24185	0.24286	-0.37303	-0.18278	0.02189	-0.22279	-0.20835	-0.15723	-0.29085	-0.287	-0.04232	-0.1862	-0.32312	-0.18784	-0.28864	-0.29222	-0.23383	-0.43676	0.02255	0.03386	-0.16414	-0.02682	-0.0965	-0.0532	-0.12339	-0.0742	-0.23935	-0.17821	-0.224	-0.28155	-0.26284	-0.36957	-0.18581	-0.27519	-0.15729	-0.41716	-0.46588	-0.07486	-0.22023
ILL0242	0.08401	-0.06567	0.08035	0.46044	0.3953	0.36424	0.29215	0.35536	0.3422	0.46381	0.47398	0.42355	-0.27496	-0.18766	0.03828	0.14444	-0.18586	0.08295	-0.24809	-0.27358	-0.02985	-0.33804	-0.23417	-0.31411	-0.1889	-0.18966	-0.10625	-0.22378	-0.24927	-0.27006	0.03934	0.10801	-0.05326	0.06486	-0.18626	-0.37404	-0.02805	-0.17581	-0.35785	-0.37006	-0.21503	-0.17801	-0.24757	-0.23701	-0.38477	0.01088	0.08418	-0.03483	-0.10247
ILL0243	-0.24818	0.16553	0.30568	0.39401	0.03691	0.10711	0.23274	0.58387	0.3716	0.12279	0.21229	0.19846	-0.36066	-0.25318	0.11224	-0.32253	-0.15817	-0.23145	-0.24126	-0.22286	-0.07594	-0.15887	-0.28673	-0.04208	-0.29693	-0.2068	-0.10764	-0.36513	0.1232	0.08905	-0.13286	0.073	-0.08755	-0.12258	-0.32461	-0.13637	-0.30368	-0.25972	-0.35015	-0.27916	-0.21529	-0.28083	-0.08763	-0.29126	-0.23009	-0.37856	-0.56998	-0.06444	-0.12389
ILL4859	-0.13573	0.00062	-0.1257	-0.16748	-0.2767	-0.169	-0.15922	-0.19028	-0.32161	-0.2319	-0.21378	-0.07305	0.46843	0.11497	-0.04566	-0.04035	0.05808	-0.03219	0.16184	0.18069	0.27705	0.42767	0.39462	-0.01373	-0.02968	0.16677	-0.05295	0.08852	0.09036	0.14107	-0.05024	0.05608	-0.08594	-0.33034	-0.0714	-0.03702	-0.24154	-0.10726	0.00836	0.07279	0.13583	-0.10982	0.01191	-0.06881	0.0013	0.03303	-0.16941	-0.04529	0.05862
ILL0051	-0.07298	0.15096	0.13164	0.78217	0.1841	0.22729	0.26226	0.47943	0.2937	0.34538	0.27154	0.37364	-0.22807	-0.05223	-0.23264	-0.03721	-0.20078	-0.05417	-0.41828	-0.43343	-0.096	-0.34	-0.09352	-0.05347	-0.02548	-0.01715	0.1708	-0.05593	-0.20323	-0.17527	-0.11027	0.09607	-0.1513	-0.2477	-0.36774	-0.10664	-0.09107	-0.19427	0.07062	-0.1678	-0.03116	-0.18754	-0.09672	-0.18426	-0.1523	-0.15163	0.0272	-0.0935	0.08903
ILL0052	-0.29582	0.3738	0.50682	0.08995	-0.2449	0.0158	-0.06879	0.27959	-0.05933	-0.01727	0.09843	-0.05802	-0.4046	-0.27213	0.63901	-0.46882	0.16841	-0.21746	0.25051	0.26193	0.21141	0.18778	-0.30662	-0.25334	-0.45609	-0.3051	-0.10738	-0.21873	0.16679	0.13926	-0.08934	0.31647	0.29644	-0.01639	-0.3745	0.0924	-0.53124	-0.3469	-0.2597	-0.29726	-0.17116	-0.44794	-0.41259	-0.36323	0.02124	-0.43342	-0.72462	-0.49914	-0.4289
ILL0053	-0.14213	-0.14946	-0.10294	0.23945	-0.20569	0.07152	0.06831	0.13215	0.0963	0.05785	-0.00755	0.12196	0.04685	0.04456	-0.2256	0.28573	-0.30818	-0.07397	-0.24538	-0.25796	-0.22747	-0.18373	0.14077	-0.01616	-0.09538	-0.07177	-0.01766	-0.05489	-0.2157	-0.25032	-0.02193	-0.17617	-0.14342	-0.08013	0.32778	-0.08485	0.12902	0.05683	-0.11903	-0.19411	-0.25549	-0.13275	-0.05201	-0.05707	-0.36343	0.19185	0.32929	-0.26858	-0.03924
ILL0061	0.09552	-0.18727	-0.33991	-0.25406	-0.25889	-0.24538	-0.24212	-0.40563	-0.31535	-0.33704	-0.34057	-0.38861	0.64822	0.2578	-0.36084	0.21023	0.09819	0.09486	0.13962	0.15119	-0.01927	0.27884	0.9346	0.38834	0.53086	0.6398	0.22606	0.48387	0.25657	0.34126	0.0919	-0.10723	-0.02127	-0.24282	0.11692	0.15027	-0.00368	0.13166	0.16614	0.50911	0.36473	0.36841	0.57095	0.27834	0.23515	-0.04601	0.04616	0.48654	0.50884
ILL4370	-0.00296	0.05854	0.04156	0.8803	0.26245	0.13915	0.28875	0.24812	0.19281	0.32479	0.13069	0.33262	-0.37548	-0.0609	-0.25456	0.03949	-0.25752	0.07576	-0.36684	-0.36739	-0.25459	-0.40295	-0.15511	-0.09006	-0.13327	-0.05913	0.05469	-0.14262	-0.09561	-0.05985	0.08987	0.12005	0.01412	-0.14408	-0.20501	-0.13565	0.1242	-0.06501	-0.06902	-0.18459	0.01206	-0.11766	-0.03392	-0.08344	-0.22962	-0.21618	0.09497	-0.11002	0.04459
ILL0341	-0.00088	-0.12555	-0.18899	-0.3303	-0.10754	-0.27998	-0.09232	-0.34798	-0.30833	-0.29816	-0.3367	-0.37345	0.39345	0.50457	-0.10654	0.14424	0.10242	-0.05247	0.10724	0.09964	0.1972	0.29021	0.2139	0.10439	-0.04743	0.08412	0.0784	0.09057	-0.05532	-0.06584	-0.13349	-0.1031	-0.05433	-0.04191	0.1884	-0.03551	0.01249	-0.16975	0.00163	0.23767	0.25323	-0.08853	-0.04809	0.04807	0.07078	0.07431	0.093	-0.06383	0.06484
ILL0342	0.08701	0.18854	0.02602	0.07137	-0.03821	0.044	-0.01552	0.04856	-0.09612	-0.08722	-0.09775	0.14012	-0.34961	0.04774	0.19513	-0.11171	-0.06968	0.07457	-0.07261	-0.07825	0.08714	-0.1255	-0.11381	0.18397	0.10194	0.15764	0.10028	0.14161	0.15649	0.13435	-0.05432	0.12492	0.0842	-0.1284	-0.22804	0.0727	-0.0557	0.11638	0.23214	0.11172	0.15094	-0.01972	0.07299	0.24624	0.16696	-0.00909	-0.11523	0.06078	0.14791
ILL0343	0.07097	-0.19678	-0.25864	-0.46426	-0.04615	-0.08014	-0.28699	-0.41747	-0.40096	-0.24843	-0.29209	-0.25322	0.30748	0.33956	-0.1526	0.17739	0.28186	0.22134	0.25119	0.21437	0.11657	0.29084	0.22429	0.25861	0.44967	0.04001	0.11879	0.22613	0.00023	0.07352	0.20985	-0.00886	0.04136	0.00074	0.16874	0.27995	0.30221	0.26424	0.37911	0.34155	0.35292	0.42096	0.19493	0.45797	0.39118	0.31848	0.30077	0.02081	0.24379
ILL0344	-0.15062	0.01623	0.05381	0.33148	0.06979	0.07268	0.1543	0.40389	0.23513	0.17094	0.17131	0.06514	0.02469	-0.004	-0.02277	-0.22363	-0.15597	-0.21138	-0.14492	-0.14118	0.01853	-0.01914	-0.21115	-0.14545	-0.2694	-0.16832	0.0478	-0.29376	0.07864	0.05052	-0.25712	0.00831	-0.03186	-0.26489	-0.33276	-0.23297	-0.24828	-0.46902	-0.25137	-0.13624	-0.09277	-0.33507	-0.157	-0.16022	-0.18807	-0.34759	-0.42915	-0.1229	-0.08527
ILL0486	-0.0103	-0.25317	-0.28151	-0.1073	-0.20927	-0.24401	-0.07478	-0.1836	-0.17759	-0.27495	-0.08526	-0.20038	0.50806	0.31112	-0.5351	0.47407	-0.1169	0.05955	-0.12169	-0.08832	0.00799	-0.08492	0.40386	-0.00441	-0.04611	0.2134	-0.06977	-0.10657	-0.19059	-0.1084	-0.18612	-0.36906	-0.4976	0.12396	0.4956	-0.40031	0.07885	0.08798	-0.05743	0.04216	-0.08509	0.06019	-0.1633	0.02924	-0.47916	0.45365	0.62412	-0.06855	0.1205
ILL4365	0.43044	-0.4455	-0.32867	-0.15161	0.13262	0.01489	0.03062	-0.24758	-0.11174	0.0345	-0.01986	-0.16357	0.08977	0.25147	-0.55271	0.7327	-0.3441	0.38374	-0.50326	-0.51371	-0.41219	-0.4678	0.70852	0.3845	0.41364	0.37865	0.07326	0.20038	-0.218	-0.22093	0.3431	-0.3192	0.06675	0.40445	0.77672	-0.31902	0.82926	0.62377	0.59118	0.058	0.0642	0.73131	0.3381	0.31262	-0.00707	1.08388	1.34352	0.80503	0.4966
ILL5062	0.22542	-0.35566	-0.42543	-0.13535	-0.16989	-0.09089	-0.12392	-0.36452	-0.10605	-0.20345	-0.04575	-0.09403	0.37476	0.31519	-0.46735	0.76604	-0.297	0.22428	-0.26537	-0.28336	-0.27646	-0.21398	0.39874	0.28618	0.29576	0.03863	0.21812	0.23139	-0.16914	-0.14233	-0.23147	-0.35779	-0.06955	0.60709	0.80819	-0.25336	0.47877	0.3122	0.21041	0.20986	0.00128	0.48026	0.24358	0.08686	-0.141	0.64848	1.07925	0.31056	0.3517
NORTHFIELD	0.4714	-0.19713	-0.33652	-0.2174	0.03018	-0.13685	-0.13795	-0.46363	-0.28421	-0.42959	-0.27248	-0.27076	0.08901	0.068	-0.29159	0.17681	-0.40008	0.49957	-0.18607	-0.19682	-0.33465	-0.16692	0.45964	0.66706	1.22301	1.04476	0.53082	0.65852	0.83663	0.84695	0.11811	-0.25278	0.68916	0.10013	0.16118	0.51044	0.38732	0.8493	0.73957	0.62597	0.85584	0.89745	1.70962	0.45509	0.84206	0.03814	0.36981	1.14481	1.40082
ILL0065	-0.11969	-0.08756	-0.1388	-0.2291	-0.22967	-0.36169	-0.31093	-0.34765	-0.2248	-0.34418	-0.16438	-0.2351	0.73437	0.23186	-0.19385	-0.18403	0.27513	-0.17248	0.29565	0.2994	0.2374	0.38015	0.23185	-0.04854	-0.20612	-0.12235	-0.12473	-0.15992	-0.03791	-0.02178	-0.24329	-0.25925	-0.28661	-0.02167	0.04365	-0.08716	-0.2244	-0.28564	-0.32875	0.00678	-0.13349	-0.18703	-0.15366	-0.00769	0.02628	-0.26534	-0.30178	-0.34648	-0.10355
ILL0191	0.2787	-0.44634	-0.30353	-0.1619	-0.03617	0.06549	0.13446	-0.13739	0.00527	0.06609	0.10986	-0.144	0.20186	0.05841	-0.61471	0.88608	-0.37603	0.29012	-0.45972	-0.45553	-0.45084	-0.36937	0.48058	0.13529	0.27903	0.36197	0.1441	0.20554	-0.237	-0.22567	0.18873	-0.46446	0.01707	0.26259	0.74796	-0.2214	0.52967	0.56387	0.48437	0.05064	-0.00443	0.61955	0.19432	0.10282	-0.1743	1.00212	1.3002	0.46937	0.38897
ILL0479	0.25156	-0.49121	-0.37683	-0.25924	0.02896	-0.07993	0.06576	-0.22862	-0.06944	0.00843	0.0508	-0.27368	0.3221	0.04475	-0.59248	0.78596	-0.41586	0.22133	-0.42604	-0.45841	-0.44698	-0.3534	0.57789	0.18438	0.22079	0.38964	0.23535	0.24156	-0.15907	-0.14526	0.13456	-0.49148	0.03777	0.25443	0.86325	-0.06933	0.53243	0.46175	0.37759	0.08277	-0.05969	0.66131	0.24416	0.16836	-0.03392	0.89417	1.29301	0.4845	0.36111
ILL0483	0.22353	-0.51316	-0.3871	-0.14293	-0.08446	-0.05102	0.02843	-0.28929	-0.1439	-0.11523	0.02516	-0.21446	0.35109	0.08845	-0.52737	0.70447	-0.343	0.18426	-0.38097	-0.37672	-0.44953	-0.44045	0.60005	0.13943	0.23005	0.32948	0.27019	0.1653	-0.2892	-0.28276	-0.00835	-0.50966	-0.13206	0.40616	0.86681	-0.30053	0.4904	0.31791	0.24045	0.07938	-0.15255	0.56743	0.30104	0.15835	-0.3248	0.96679	1.23279	0.40946	0.34576
ILL0485	-0.21211	0.05719	0.16547	-0.24756	-0.18107	-0.1632	-0.28965	-0.14938	-0.26605	-0.07474	-0.10516	-0.11767	0.29745	0.14073	0.20209	-0.30224	1.24795	-0.18134	0.6094	0.59643	0.3625	0.22032	0.02216	-0.01881	-0.21973	-0.15657	0.05147	0.00558	-0.17279	-0.19209	-0.09507	0.23857	-0.2502	0.13181	-0.12706	-0.14413	-0.46015	-0.26838	-0.32951	0.13728	-0.07816	-0.09639	-0.23875	-0.13752	-0.02257	-0.10634	-0.35139	-0.37794	-0.27474
ILL4804	0.00033	0.12521	0.03399	0.29261	0.01479	0.17046	0.25098	0.15707	-0.02206	0.09963	0.04252	0.02095	-0.30949	0.01908	-0.04709	-0.01556	0.01292	0.01114	-0.21841	-0.2629	-0.20899	-0.27634	-0.10678	-0.00965	-0.08019	0.0008	-0.10002	-0.12932	-0.06573	-0.04126	-0.09407	-0.07821	-0.13111	-0.06852	-0.07275	0.03207	0.05938	0.06062	0.02692	0.02	-0.00617	0.01325	0.00743	-0.11136	0.0628	0.10316	0.18719	0.04714	0.04307
ILL0623B	-0.17574	0.37214	0.33572	-0.02716	-0.08194	-0.07518	-0.11929	-0.01679	-0.10112	-0.05568	-0.02529	0.01878	-0.56804	-0.24422	0.86875	-0.45865	0.19206	-0.19943	0.44652	0.47774	0.175	0.25374	-0.38956	-0.38692	-0.39773	-0.32531	-0.15962	-0.09797	0.1749	0.07902	-0.00995	0.35964	0.29883	0.01593	-0.41111	0.07863	-0.29965	-0.34482	-0.16499	-0.28378	-0.25487	-0.27419	-0.31112	-0.29822	0.12746	-0.26703	-0.54586	-0.35739	-0.47757
ILL0497	-0.13965	0.14524	0.02735	0.03162	-0.25461	-0.06412	-0.07185	-0.11465	-0.13159	-0.12636	-0.21056	-0.15726	-0.09215	0.1415	0.08177	-0.10715	0.15466	-0.12343	0.23715	0.23894	0.24856	0.22994	0.03578	0.04093	-0.22289	-0.09408	-0.0823	-0.02292	0.1652	0.12568	-0.09956	0.05628	-0.00415	0.09424	-0.20314	0.07554	-0.28912	-0.16258	0.00732	0.15711	0.01497	-0.20713	-0.09346	-0.00143	-0.04879	-0.04578	-0.3202	-0.18617	-0.07535
ILL0498	-0.06314	0.17251	0.18771	-0.08841	-0.06956	-0.09928	-0.11488	-0.11999	-0.15184	-0.12276	-0.22888	-0.23455	-0.1199	0.19594	0.2079	-0.17521	0.19119	-0.01233	0.25485	0.25424	0.08735	0.16649	-0.02833	-0.14134	-0.17628	0.06176	-0.15105	-0.08534	0.24419	0.23517	-0.01541	0.05985	0.04484	-0.0506	-0.17199	0.08317	-0.08212	0.03912	-0.06039	0.00934	0.07999	-0.25979	0.01327	0.1271	0.20779	-0.22106	-0.35945	-0.05128	-0.10513
ILL0500	-0.06093	0.03061	-0.05452	0.11849	-0.29447	-0.19075	-0.08179	-0.18863	-0.1294	-0.20405	-0.21935	-0.26067	-0.07978	0.10821	-0.04417	-0.09143	-0.08399	-0.03708	0.23689	0.22385	0.2387	0.16383	0.13639	0.0159	-0.27714	-0.03256	-0.08688	0.00532	0.11071	0.11605	-0.22672	0.09573	0.09617	0.06153	-0.01258	-0.02515	-0.22532	-0.11282	0.07798	0.0721	0.01557	-0.20909	-0.01631	-0.0331	-0.08878	-0.05238	-0.20077	-0.08277	-0.08429
ILL0097	0.10498	0.05347	0.05958	-0.17624	0.10438	0.13903	-0.01098	-0.05264	-0.1075	0.0041	-0.02973	-0.12093	-0.0973	0.11537	-0.0442	0.17673	0.09607	0.11069	-0.07052	-0.04894	-0.17947	0.10239	-0.08763	0.06161	0.10188	0.24047	-0.12742	-0.04257	0.05739	0.05918	0.16767	-0.07753	0.17821	-0.16375	-0.16592	0.1567	0.20569	0.14407	0.11072	-0.07185	0.03851	0.14878	0.05909	0.15368	0.24651	-0.14413	0.12908	0.17007	-0.1704
ILL0712	-0.16174	0.4767	0.09941	-0.00418	-0.25026	-0.01884	-0.07041	0.02094	-0.08184	-0.06563	-0.08904	-0.2126	-0.36592	-0.19937	0.56059	-0.34924	0.1268	-0.1806	0.49426	0.51801	0.22527	0.34846	-0.33212	-0.30805	-0.26607	-0.28809	-0.12217	-0.10509	0.46386	0.38307	-0.25378	0.18602	0.35394	-0.12734	-0.35271	0.40446	-0.13388	0.01836	-0.1431	-0.10336	-0.06529	-0.16872	-0.19305	-0.19179	0.21555	-0.19075	-0.59664	-0.34338	-0.2706
ILL1936	-0.26579	0.52507	0.31923	0.05164	-0.22359	-0.05451	-0.14144	0.09118	-0.15832	-0.08378	-0.06171	-0.29834	-0.29823	-0.04708	0.63503	-0.44044	0.25916	-0.22959	0.58206	0.569	0.24733	0.30113	-0.3766	-0.28835	-0.38767	-0.33605	-0.14825	-0.12002	0.32564	0.22225	-0.24413	0.25157	0.23771	-0.08201	-0.46985	0.21181	-0.28142	-0.23524	-0.22711	-0.21443	-0.12977	-0.25326	-0.31489	-0.25252	0.05868	-0.2511	-0.65917	-0.39789	-0.31708
ILL4788	-0.03996	0.14384	0.14357	-0.04107	-0.05865	0.17154	0.09018	-0.08737	-0.14866	-0.0341	-0.18788	-0.10928	-0.19053	0.1869	0.11492	0.03692	0.16915	-0.03666	0.05429	0.06365	-0.08131	0.08605	-0.08101	0.08134	0.07497	0.2046	-0.12028	0.01645	0.08097	0.10793	-0.014	0.1043	0.1297	-0.0298	-0.11445	0.06026	-0.12086	-0.00616	0.06968	-0.01794	0.10884	0.10618	0.01251	0.15767	0.19452	-0.11805	-0.08823	-0.05095	-0.10928
ILL6478	0.11654	-0.16542	-0.26402	-0.18288	-0.28486	-0.20244	-0.27927	-0.26619	-0.31162	-0.30329	-0.24182	-0.30215	0.42136	0.41415	-0.22569	0.80328	-0.15822	0.19911	-0.09056	-0.11053	-0.11591	0.08749	0.25607	0.00965	0.0935	0.11103	-0.12393	-0.12886	0.04698	0.00228	0.08414	-0.43525	-0.19183	0.00207	0.37462	-0.12176	0.19861	0.28207	0.30791	-0.06034	0.04643	0.03364	0.02883	0.2449	-0.08852	-0.01011	0.42333	0.12536	0.20941
ILL0857	0.05112	-0.20825	-0.32154	-0.07886	-0.13091	0.09763	0.03615	-0.13637	-0.03994	0.02554	-0.05076	-0.09367	0.37669	0.13986	-0.2398	0.56288	-0.09717	0.0479	-0.1567	-0.16714	-0.02243	0.06102	0.35905	-0.01934	0.01726	0.02151	0.29223	0.11585	0.12631	0.05394	0.0148	-0.32156	-0.00392	-0.18291	0.21134	-0.07793	0.01704	0.07226	0.14483	0.02401	0.01778	0.20859	0.11292	0.1407	0.05653	0.04127	0.36257	0.26679	0.33046
ILL0889	-0.15902	-0.00363	0.24003	0.2907	0.02956	0.05458	0.14493	0.39128	0.25279	0.28445	0.24403	0.2269	-0.09215	-0.17963	-0.11534	-0.25074	0.10646	-0.17041	-0.17245	-0.17587	0.1534	0.02292	-0.28905	-0.11181	-0.32036	-0.22178	-0.1701	-0.37791	-0.1294	-0.10072	-0.24684	-0.019	-0.17847	-0.0781	-0.18646	-0.11764	-0.3327	-0.2701	-0.26717	-0.26747	-0.09686	-0.36591	-0.27411	-0.30971	-0.12472	-0.39515	-0.41845	-0.32509	-0.20888
ILL0910	-0.10862	-0.02171	0.14349	0.43903	0.35352	0.6465	0.60752	0.74375	0.8729	0.66419	0.62091	0.68911	-0.32751	-0.33729	0.00374	-0.15618	-0.17659	-0.18522	-0.37305	-0.33957	-0.2087	-0.39032	-0.46392	-0.22336	-0.31961	-0.42214	-0.16946	-0.27883	-0.12493	-0.17706	0.11205	-0.02291	-0.04592	0.00571	-0.28382	-0.17899	-0.02479	-0.05804	-0.32868	-0.28175	-0.28519	-0.10458	-0.15633	-0.23678	-0.30993	-0.03779	-0.05462	-0.11628	-0.21607
ILL0915	-0.20344	0.09346	-0.01211	-0.13109	-0.40633	-0.14931	-0.26654	-0.20078	-0.28657	-0.15219	-0.15295	-0.21155	0.36784	0.05617	0.00442	-0.06761	0.46421	-0.22401	0.57907	0.63449	0.44041	0.60533	0.22011	-0.13118	-0.14977	-0.18558	0.03446	0.08298	0.2231	0.25585	-0.08754	0.00416	-0.01817	0.12457	0.15266	0.19196	-0.34262	-0.17359	-0.24896	0.06709	-0.03053	-0.26146	-0.34125	-0.24678	-0.04409	-0.12461	-0.41664	-0.48681	-0.32474
ILL0920A	0.38986	-0.16739	-0.22453	-0.16212	0.05119	0.0083	-0.07345	-0.09193	-0.10846	-0.01217	-0.02138	-0.0726	-0.0544	0.01639	-0.18528	0.20696	-0.19678	0.43185	-0.22174	-0.21775	-0.14796	-0.14311	0.14036	0.25233	0.40421	0.27261	0.08237	0.18429	0.07859	0.08419	0.16763	-0.1681	0.18308	0.07921	0.23345	0.22347	0.48323	0.50367	0.51604	0.1378	0.24401	0.37807	0.32867	0.18501	0.2955	0.17058	0.42108	0.49851	0.31777
ILL4610	-0.10241	0.47179	0.12046	0.32687	0.12105	0.21488	0.17762	0.21538	0.06083	0.06434	0.21673	0.14534	-0.32905	-0.18282	-0.17456	-0.08521	-0.15967	-0.10549	-0.11873	-0.11497	-0.18309	-0.23994	-0.16648	-0.08469	-0.05571	-0.04653	0.09126	-0.00462	-0.12171	-0.05473	0.06302	0.32375	0.07629	0.00069	-0.08455	-0.20599	-0.3605	-0.23008	-0.1878	-0.03118	-0.08713	-0.13485	-0.05758	0.08756	-0.18548	-0.13343	-0.03349	-0.11873	-0.01022
ILL4611	0.06534	-0.13543	0.0544	0.23933	0.67192	0.31896	0.24096	0.23629	0.33103	0.38175	0.26539	0.60161	-0.29398	-0.23962	-0.16973	0.12871	-0.15838	0.0989	-0.36558	-0.40564	-0.39439	-0.40957	-0.29485	-0.21346	0.04193	0.02723	-0.05336	-0.15003	-0.22879	-0.19112	0.37742	-0.0891	-0.12866	-0.01358	-0.08159	-0.3137	-0.00085	-0.01924	-0.14115	-0.20198	-0.12358	-0.01158	0.10712	-0.10368	-0.09471	0.02166	0.17312	0.14976	0.08707
ILL0227	-0.21063	0.34734	0.45352	-0.03235	-0.16406	-0.04053	-0.00448	0.14617	-0.06199	0.10487	0.05376	0.02949	-0.38353	-0.30656	0.74438	-0.43765	0.21033	-0.22669	0.33013	0.30284	0.09085	0.17467	-0.19255	-0.30181	-0.4036	-0.26414	-0.3445	-0.22496	0.0768	0.03484	-0.0418	0.30434	0.39301	0.02473	-0.35983	-0.01053	-0.34503	-0.29247	-0.33415	-0.3936	-0.31199	-0.26019	-0.38601	-0.3464	-0.00419	-0.24215	-0.49064	-0.44086	-0.45427
ILL0228A	-0.1041	0.02241	0.11998	0.47134	0.58931	0.19027	0.29148	0.33667	0.61633	0.68611	0.44672	0.75675	-0.43042	-0.28778	-0.09882	-0.12818	-0.31444	-0.03656	-0.32734	-0.30886	-0.22132	-0.54668	-0.47797	-0.24354	-0.15726	-0.13811	-0.12464	-0.21066	-0.19442	-0.21289	0.1669	0.07024	-0.12823	-0.10688	-0.43622	-0.31934	-0.20314	-0.15049	-0.30797	-0.31171	-0.16841	-0.23792	-0.00952	-0.07001	-0.30409	-0.26586	0.04381	0.02187	-0.00019
ILL0248	-0.14257	-0.12895	-0.06211	-0.13602	-0.18827	-0.0488	-0.0703	0.04271	-0.1044	0.00699	-0.0474	-0.00763	0.08484	-0.09357	0.13518	0.15349	0.06861	-0.04514	0.03937	0.04865	-0.07653	-0.0508	-0.13768	-0.04465	-0.15249	-0.04411	0.18602	-0.02587	-0.0325	-0.10426	0.06515	-0.05016	0.00278	-0.05061	0.036	0.06154	0.07676	0.08134	0.08333	0.04887	-0.27019	0.29324	-0.14048	0.01491	-0.0717	0.23286	0.25855	-0.15898	-0.05445
ILL6061	0.00522	-0.04353	0.08471	0.43834	0.57981	0.27735	0.25422	0.37145	0.47806	0.52901	0.49463	0.68471	-0.41933	-0.33384	-0.06959	-0.05962	-0.25739	0.03844	-0.26937	-0.28745	-0.36692	-0.4207	-0.44818	-0.31739	-0.04039	-0.12452	-0.1479	-0.1926	-0.1927	-0.1831	0.29073	0.00938	-0.12737	-0.05845	-0.24691	-0.30067	0.06455	-0.01409	-0.16042	-0.20691	-0.05663	-0.0181	0.05865	0.04545	-0.30289	-0.10434	0.11277	0.23941	0.0527
ILL0229	-0.0906	0.07922	0.1036	0.51402	0.61453	0.20596	0.29338	0.31638	0.6339	0.65815	0.46745	0.76074	-0.46366	-0.27531	-0.02853	-0.0248	-0.29206	0.00842	-0.3221	-0.31101	-0.2307	-0.49491	-0.49156	-0.1792	-0.10755	-0.17906	-0.13761	-0.21498	-0.25228	-0.20439	0.06982	0.05872	-0.12151	-0.05694	-0.35887	-0.35398	-0.13204	-0.13835	-0.27487	-0.30329	-0.09735	-0.30947	-0.03804	-0.12964	-0.33291	-0.28025	0.05167	-0.0146	-0.04337
ILL0245	-0.06702	-0.02799	0.07867	0.45476	0.62147	0.20691	0.2194	0.34083	0.58399	0.57588	0.52908	0.74465	-0.34243	-0.31581	0.02851	-0.01448	-0.20371	-0.02508	-0.25853	-0.27662	-0.22147	-0.30201	-0.48051	-0.35024	-0.15396	-0.26906	-0.22301	-0.2795	-0.2553	-0.27501	0.03521	0.07715	-0.27155	-0.10338	-0.32429	-0.29376	-0.11514	-0.18811	-0.42287	-0.43107	-0.19898	-0.32806	-0.15408	-0.18428	-0.3988	-0.40363	-0.10657	-0.0205	-0.11179
ILL0230	0.02866	-0.09313	-0.02001	0.37905	0.64533	0.3451	0.29871	0.27413	0.45849	0.44632	0.41323	0.69819	-0.44805	-0.19286	0.03499	0.03971	-0.23056	0.07101	-0.29758	-0.30838	-0.3632	-0.47471	-0.38721	-0.18739	0.11139	-0.027	-0.12112	-0.14956	-0.07699	-0.13282	0.19719	-0.01658	-0.07235	0.08537	-0.24027	-0.30895	0.04574	0.02604	-0.241	-0.14385	-0.03422	-0.15132	0.12375	-0.02454	-0.22658	-0.19775	0.15672	0.22968	0.13531
ILL0246	-0.03704	-0.01235	0.08366	0.54638	0.61296	0.28352	0.30229	0.37568	0.58855	0.63046	0.49534	0.68848	-0.36631	-0.29975	-0.05849	-0.04198	-0.28509	0.00294	-0.30321	-0.32134	-0.32188	-0.46054	-0.47604	-0.29585	-0.08704	-0.18584	-0.24944	-0.27551	-0.27665	-0.25735	0.10464	-0.01653	-0.20889	0.00586	-0.28112	-0.34934	-0.1146	-0.09145	-0.21131	-0.30664	-0.30189	-0.05185	-0.09075	-0.11997	-0.26672	-0.08545	0.11543	-0.02291	-0.09109
ILL0231	-0.07807	-0.05511	0.08353	0.35775	0.57539	0.0192	0.03669	0.21849	0.51706	0.52677	0.33915	0.65055	-0.3132	-0.3063	-0.03838	-0.08907	-0.23657	-0.03379	-0.27245	-0.26863	-0.22752	-0.37527	-0.41653	-0.32428	-0.16203	-0.22278	-0.07627	-0.17434	-0.1177	-0.09988	0.21798	0.00441	-0.12721	-0.10233	-0.38443	-0.23144	-0.08072	-0.15091	-0.41685	-0.31121	-0.25744	-0.07549	-0.09925	-0.0613	-0.18564	-0.2628	-0.00885	-0.02213	-0.0881
ILL0222	-0.02552	0.0089	0.17834	0.46343	0.29981	0.66279	0.65012	0.74003	1.25118	0.83995	0.66971	0.51813	-0.41858	-0.30261	-0.04555	-0.07079	-0.19547	-0.10905	-0.33273	-0.32157	-0.17257	-0.31319	-0.46038	-0.22325	-0.35885	-0.41499	-0.19801	-0.2378	-0.12415	-0.19128	-0.14029	-0.03433	-0.29363	-0.02575	-0.15072	-0.22791	-0.01719	-0.1537	-0.29184	-0.17925	-0.27649	-0.17142	-0.35043	-0.31441	-0.35468	-0.07439	0.04404	-0.06259	-0.22667
ILL0226	-0.0539	0.14759	0.18875	0.1323	0.02315	0.01547	0.0644	0.0237	0.02842	0.01846	-0.11471	0.04273	-0.30467	-0.05418	0.31735	-0.33303	-0.13768	-0.05689	0.01438	-0.02064	0.0385	-0.02281	-0.08999	-0.01471	-0.1552	-0.02867	-0.1553	0.01391	-0.03398	0.04333	-0.01745	0.24522	0.04464	-0.07984	-0.07485	-0.04488	-0.20445	-0.19425	0.20461	0.10895	0.16455	-0.21036	-0.09772	0.02571	0.0106	0.01205	-0.13382	-0.09111	-0.06725
ILL0228	0.11016	0.02717	-0.02122	0.25988	0.40856	0.22072	0.08004	0.22043	0.27286	0.35154	0.26102	0.45348	-0.34903	-0.08498	-0.08138	-0.05686	-0.30283	0.08153	-0.19217	-0.18816	-0.36007	-0.32735	-0.22525	-0.16105	0.00068	0.00705	-0.03871	-0.05089	-0.00972	0.01192	-0.02309	-0.03759	-0.00944	0.00088	-0.14526	-0.14454	0.02679	0.06008	0.00395	-0.18218	-0.13232	-0.08504	0.18874	0.03569	-0.10403	-0.23648	0.09629	0.1604	0.04333
ILL0244	0.29336	-0.14596	-0.05759	-0.03392	0.15751	0.12277	0.05408	-0.15912	-0.06147	-0.00699	0.03758	0.15129	-0.06805	-0.01465	-0.28183	0.33874	-0.09622	0.34474	-0.12905	-0.14704	-0.33306	-0.12606	0.00794	0.25816	0.43548	0.19	-0.0455	0.03684	-0.02765	0.03978	0.32079	0.06189	-0.117	0.01297	0.0228	0.05103	0.41717	0.66208	0.27923	-0.01293	0.20469	0.22952	0.22718	0.30579	0.00472	0.28547	0.48165	0.35544	0.19908
ILL0266	-0.10986	-0.02218	0.04111	0.36516	0.54181	0.02119	0.03541	0.24549	0.50371	0.56793	0.41539	0.61338	-0.24883	-0.16546	0.03413	-0.02899	-0.24601	-0.10383	-0.22776	-0.22398	-0.28902	-0.37343	-0.40875	-0.33763	-0.25307	-0.26505	-0.14004	-0.23514	-0.18252	-0.16474	0.13303	-0.03254	-0.18472	-0.11654	-0.38999	-0.36579	-0.09014	-0.31085	-0.42771	-0.28767	-0.25803	-0.15267	-0.21802	-0.12347	-0.28906	-0.24694	-0.03938	-0.09232	-0.19413
ILL0267	-0.1663	0.11723	0.13707	0.2239	-0.04496	-0.08239	-0.0311	0.12679	0.21135	0.01154	0.03011	0.16003	-0.18548	-0.1245	0.24936	-0.22057	-0.00448	-0.05521	0.00992	0.01405	-0.0507	-0.0558	-0.12435	0.02525	-0.08345	-0.12128	-0.07901	-0.09484	0.06816	0.13291	-0.19554	-0.01778	-0.13004	-0.20794	-0.24165	0.05915	-0.2184	-0.23093	-0.20777	0.15866	0.04052	-0.26865	0.01222	-0.13618	0.06314	-0.291	-0.35795	-0.19497	-0.01405
ILL6300	-0.0525	-0.01884	0.09624	0.49088	0.49811	0.18046	0.20648	0.42501	0.59263	0.64191	0.46214	0.7249	-0.43296	-0.36438	0.01262	-0.10867	-0.27184	-0.03259	-0.30533	-0.34541	-0.24411	-0.43578	-0.48481	-0.32631	-0.15675	-0.29911	-0.17042	-0.23285	-0.17019	-0.1371	0.2044	-0.04096	-0.2565	-0.03321	-0.33563	-0.38156	-0.08912	-0.14994	-0.36997	-0.35698	-0.20255	-0.17233	-0.10264	-0.18249	-0.38224	-0.24366	0.00263	-0.02852	-0.08315
ILL6380	0.29041	-0.08198	0.00612	0.16786	0.57078	0.47616	0.49098	0.36457	0.29883	0.53024	0.28735	0.30303	-0.32177	-0.22923	-0.20884	0.0721	-0.23716	0.24932	-0.31232	-0.32306	-0.42825	-0.42474	-0.04803	0.07875	0.26058	0.26927	-0.10682	-0.0597	-0.07494	-0.14587	0.40147	-0.09951	0.19945	0.13116	-0.14381	-0.00219	0.44925	0.33392	0.44687	-0.07715	0.11831	0.53531	0.25684	0.20936	0.1356	0.21194	0.31902	0.62534	0.30512
ILL0513	0.01087	-0.26146	-0.2119	-0.15561	-0.1304	-0.17966	0.00677	-0.16065	-0.19054	-0.27343	-0.07799	-0.13341	0.51333	0.33231	-0.53051	0.53976	-0.09244	0.0784	-0.15514	-0.14367	-0.06165	-0.14041	0.31999	-0.02404	-0.03655	0.27578	-0.10178	-0.10626	-0.25391	-0.2157	-0.16612	-0.39393	-0.46317	0.21138	0.5056	-0.45799	0.09881	0.10761	-0.03331	-0.04648	-0.06206	0.13108	-0.09311	0.08981	-0.40619	0.5001	0.72817	-0.03962	0.1706
ILL0338	-0.12844	-0.14711	-0.19678	-0.347	-0.41552	-0.36005	-0.42942	-0.50247	-0.42479	-0.37485	-0.34332	-0.40975	0.81143	0.29545	-0.04598	0.05315	0.45992	-0.11989	0.53455	0.52375	0.38964	0.58508	0.49971	-0.01722	-0.1274	0.00261	-0.10487	-0.03124	0.06697	0.0709	-0.17337	-0.11362	-0.19661	-0.0799	0.14521	-0.1124	-0.20534	-0.15675	-0.24697	0.14531	-0.02157	-0.07763	0.00123	-0.03545	0.02665	-0.18738	-0.25185	-0.20762	-0.01797
BORINSKAJA	-0.04258	0.21138	0.15313	-0.29037	-0.04083	-0.05728	-0.10652	-0.09311	-0.21145	-0.12866	-0.08751	-0.04482	-0.33547	-0.17476	0.42107	-0.07743	0.21067	-0.03215	0.32625	0.2894	0.17966	0.1986	-0.20651	0.02666	-0.07705	-0.23942	-0.09496	0.07897	0.13058	0.00308	-0.01673	0.25489	0.36534	0.16151	-0.05297	0.14626	-0.04795	0.12939	0.06189	-0.06961	-0.087	-0.00068	-0.17457	-0.00053	0.23835	-0.01558	-0.13659	-0.20907	-0.22188
ILL0504	0.43074	0.02669	-0.18463	-0.27847	0.1061	0.07488	-0.07129	-0.15895	-0.3022	-0.20316	-0.13769	-0.12769	-0.37838	0.08122	0.0106	0.33015	-0.04701	0.38204	-0.05809	-0.12458	-0.15252	-0.07583	-0.08037	0.21781	0.39948	0.22747	-0.10864	0.05878	0.14645	0.15071	0.17467	0.04131	0.27486	0.0814	0.34238	0.25707	0.47402	0.6016	0.53093	0.09625	0.19694	0.28071	0.1987	0.34221	0.38196	0.35562	0.34956	0.56674	0.38048
ILL0603	-0.17992	0.37794	0.37542	0.01676	-0.12232	-0.05687	-0.03583	0.08011	-0.12515	-0.11225	-0.06344	-0.18326	-0.49055	-0.2267	0.68126	-0.50507	0.32261	-0.10061	0.40876	0.37885	0.23848	0.21531	-0.53749	-0.20093	-0.34859	-0.47633	-0.13437	-0.04086	0.18039	0.03895	-0.14807	0.47839	0.26784	0.03404	-0.24923	0.31787	-0.27974	-0.18881	-0.24395	-0.09359	-0.11069	-0.3029	-0.3378	-0.31531	0.15776	-0.31745	-0.61704	-0.3419	-0.3081
ILL0605	-0.21513	0.19598	0.05495	-0.22628	-0.42698	-0.20025	-0.18421	-0.20245	-0.23916	-0.22295	-0.30199	-0.3184	-0.05851	0.08944	0.46497	-0.30237	0.13586	-0.17694	0.56444	0.54453	0.44606	0.51016	-0.02197	-0.2484	-0.31467	-0.30796	-0.14742	-0.06533	0.2197	0.17868	-0.25917	0.15993	0.15564	-0.0361	-0.12912	0.10282	-0.20643	-0.2092	-0.14495	0.05575	-0.11569	-0.30235	-0.32206	-0.29328	0.08451	-0.23401	-0.55417	-0.39772	-0.39386
ILL0339	-0.04098	-0.07155	-0.19022	-0.26606	-0.25334	-0.26659	-0.27665	-0.3423	-0.26419	-0.15845	-0.30294	-0.39272	0.5249	0.66542	-0.05917	-0.08374	0.05821	-0.04418	0.268	0.27722	0.22207	0.44665	0.43544	-0.03661	-0.06223	0.03766	0.11559	0.19709	0.20025	0.29016	-0.12698	0.00921	0.10578	-0.30235	0.05561	0.05974	-0.04351	-0.20484	0.00302	0.25116	0.14579	-0.03247	-0.11713	-0.06889	0.2455	-0.113	-0.10909	-0.18471	-0.03353
ILL0340	-0.08128	-0.0558	-0.15728	-0.27449	-0.39713	-0.32246	-0.317	-0.29057	-0.28926	-0.23231	-0.27864	-0.38024	0.52051	0.59177	-0.02825	0.00433	0.12689	-0.11157	0.25561	0.2722	0.27308	0.48355	0.22192	0.00882	-0.13898	0.06365	-0.01143	0.00984	0.11762	0.22409	-0.07204	-0.15089	-0.14708	-0.15565	0.0009	0.11591	-0.13044	-0.04931	-0.02628	0.26431	0.02416	0.13435	-0.10066	0.02861	0.01011	-0.20805	-0.12361	-0.22925	-0.07392
PARDINA	-0.12068	-0.1025	-0.1311	-0.32723	-0.24829	-0.34407	-0.33672	-0.45348	-0.3188	-0.34678	-0.29704	-0.43202	0.58506	0.55722	-0.20059	0.07199	0.09629	-0.0868	0.13195	0.14337	0.18188	0.44658	0.54583	-0.03826	-0.09637	0.09713	0.01448	0.11921	0.16651	0.21692	-0.02066	-0.13157	-0.10502	-0.16053	0.21757	-0.02927	-0.09997	-0.24207	-0.15011	0.25452	0.0842	-0.0902	0.02211	0.05219	0.08403	-0.00127	-0.11512	-0.08639	-0.02602
ILL1861	-0.16155	0.23587	0.3005	1.03207	0.24928	0.34913	0.47737	0.49385	0.2994	0.42275	0.32279	0.27598	-0.41307	-0.3275	-0.14462	-0.15965	-0.15377	-0.06498	-0.37607	-0.33563	-0.1048	-0.34274	-0.28193	-0.23721	-0.23813	-0.09578	-0.08737	-0.23632	-0.05161	-0.09373	-0.10487	0.07654	-0.11798	-0.00514	-0.18726	-0.13646	-0.12087	-0.25474	-0.30779	-0.26951	-0.23932	-0.26096	-0.14036	-0.082	-0.33236	-0.33606	-0.22033	-0.1449	-0.16133
ILL0783	0.03148	0.11641	-0.1488	0.23365	0.097	0.09713	0.09027	0.07976	0.05856	-0.21183	-0.03549	0.11779	-0.13837	-0.07205	-0.16732	-0.06274	-0.06054	0.03073	-0.11652	-0.10504	-0.08061	-0.18897	0.11863	0.1086	0.09069	0.30284	0.1535	0.04767	-0.13376	-0.12072	0.14956	0.36008	-0.06469	-0.15324	-0.13358	-0.17317	-0.09411	-0.16655	-0.08051	0.07077	0.01078	-0.16966	0.07368	0.08429	-0.17002	0.02114	-0.14657	0.13265	0.08086
ILL4401	-0.14302	0.39274	0.20034	0.49351	0.21249	0.15382	0.28995	0.26166	0.25718	0.10662	0.11614	0.25373	-0.36325	-0.18945	-0.0504	-0.05809	-0.29023	-0.0688	-0.16065	-0.12723	-0.19868	-0.25863	-0.15951	-0.11847	-0.15904	-0.03445	0.01564	-0.05979	-0.11359	-0.06055	-0.06969	0.24103	0.0534	-0.15006	-0.11306	-0.2148	-0.2548	-0.1623	-0.19438	-0.11753	-0.15792	-0.31037	-0.02119	-0.00195	-0.30234	-0.17167	-0.17441	-0.17207	-0.08738
ILL4469	0.31977	-0.10348	-0.3329	-0.12413	0.15162	0.12502	-0.13741	-0.24588	-0.31333	-0.00233	-0.09657	0.0952	-0.14753	0.17059	-0.17751	0.32494	-0.14494	0.33016	-0.29502	-0.32268	-0.23305	-0.19526	0.12465	0.23248	0.36439	0.27065	0.03271	0.05079	-0.13144	-0.12141	0.47119	-0.00271	0.00769	-0.02243	0.20485	-0.14709	0.52991	0.50585	0.58636	0.11074	0.17793	0.28902	0.40339	0.3827	0.06976	0.52353	0.64691	0.69735	0.41759
ILL4486	-0.07497	0.51065	0.21817	0.23647	0.20897	0.18737	0.21569	0.21432	0.18665	0.1236	0.21269	0.27398	-0.28631	-0.04389	0.05494	-0.08295	-0.08774	-0.12544	-0.10624	-0.10953	-0.16281	-0.19339	-0.12675	-0.11185	-0.14139	-0.18354	0.14043	0.03648	-0.28586	-0.19743	-0.08161	0.26786	-0.11361	-0.10469	-0.14954	-0.27839	-0.34046	-0.354	-0.20466	-0.10886	-0.17841	-0.42442	-0.1583	-0.06816	-0.29749	-0.15144	-0.21512	-0.20498	-0.14551
ILL4489	-0.07935	0.55481	0.10173	0.35029	0.04476	0.17066	0.11895	0.24244	0.16082	0.10266	0.15184	0.18583	-0.29729	-0.06651	0.01145	-0.13261	-0.1809	-0.12218	-0.01419	-0.05426	-0.14286	-0.29065	-0.1184	-0.1063	-0.05249	-0.15606	0.1602	0.0435	-0.06307	-0.03378	-0.15056	0.40742	0.09276	-0.10242	-0.11057	-0.2383	-0.36297	-0.28492	-0.19422	0.05964	-0.23434	-0.32081	-0.06649	-0.1108	-0.18164	-0.16522	-0.13953	-0.21622	0.03883
ILL4491	-0.09415	0.43311	0.11944	0.39406	0.11671	0.18462	0.18707	0.21129	0.26215	0.18916	0.21355	0.13977	-0.24526	-0.02386	-0.07324	-0.03241	-0.14594	-0.14673	-0.13175	-0.11312	-0.07559	-0.15392	-0.01852	-0.02516	-0.08675	-0.10074	0.05854	0.0738	-0.04487	-0.06867	-0.12618	0.32247	0.04476	-0.14799	-0.17179	-0.30792	-0.40296	-0.31792	-0.16616	0.00757	-0.17169	-0.37104	-0.06217	-0.07064	-0.22135	-0.10612	-0.17668	-0.24735	-0.09131
ILL4493	0.08947	0.25237	0.122	0.24321	0.34584	0.38678	0.26245	0.20217	0.09149	0.13673	0.14649	0.26846	-0.41571	-0.03503	-0.04014	0.00459	-0.19318	0.08672	-0.11751	-0.14992	-0.2993	-0.31566	-0.20298	-0.0306	0.12583	0.15362	0.13946	-0.01245	-0.03109	0.01363	0.35693	0.22416	0.09224	0.16842	-0.03772	0.00157	0.01908	0.09565	0.21114	0.07793	0.01383	0.0145	0.0858	0.01242	0.02729	-0.01528	0.19991	0.09323	0.08221
ILL4496	-0.19395	0.43759	0.13418	0.4537	0.07962	0.08316	0.207	0.22311	0.27068	0.02679	0.12148	0.23027	-0.34416	-0.15705	-0.0375	-0.17702	-0.272	-0.15746	-0.10322	-0.08448	-0.06088	-0.20173	-0.14176	-0.08308	-0.15326	-0.13233	0.01131	-0.09977	-0.02741	0.00344	-0.06311	0.28579	-0.05579	-0.20515	-0.13039	-0.1985	-0.37832	-0.20925	-0.29527	0.04253	-0.12412	-0.39027	-0.08909	-0.12377	-0.30785	-0.23699	-0.32236	-0.19045	-0.04921
ILL4499	-0.09817	-0.01946	0.18795	0.42054	0.47977	0.372	0.29637	0.40828	0.5888	0.84611	0.643	0.50337	-0.42931	-0.32454	0.06772	-0.07075	-0.18529	-0.07077	-0.22664	-0.1862	-0.14024	-0.26536	-0.25148	-0.41416	-0.2783	-0.16582	-0.18156	-0.32635	-0.21794	-0.27657	0.22318	-0.00805	-0.37877	0.0408	-0.51609	-0.30838	-0.12573	-0.36646	-0.24488	-0.44067	-0.29864	-0.16992	-0.19103	-0.17826	-0.41769	-0.13596	0.02137	-0.07868	-0.2479
ILL4503	-0.14917	0.28933	0.19067	0.81464	0.07495	0.25533	0.40079	0.38118	0.29683	0.4492	0.35833	0.2214	-0.36673	-0.13239	-0.08843	-0.13545	-0.26245	-0.20431	-0.24546	-0.25857	-0.07807	-0.24252	-0.15261	-0.1242	-0.29747	-0.17147	0.02013	-0.25534	-0.1772	-0.11095	-0.16275	0.16334	-0.03916	-0.18262	-0.39339	-0.15692	-0.23859	-0.38463	-0.2344	-0.16661	-0.12168	-0.2232	-0.32981	-0.17988	-0.30844	-0.13428	-0.14171	-0.19606	-0.20461
ILL4511	-0.11941	0.49013	0.06861	0.2296	0.10443	0.25917	0.26975	0.11347	0.08657	-0.07288	0.07615	0.17172	-0.16855	0.04779	-0.09338	-0.03581	-0.11491	-0.04636	-0.1114	-0.09995	-0.06399	-0.16936	-0.06306	0.07515	0.01645	-0.13061	0.14987	0.01126	-0.09942	0.01359	0.04299	0.22868	-0.02566	-0.03015	0.09858	-0.24616	-0.24281	-0.23714	-0.0005	0.17266	-0.03167	-0.21802	0.01488	0.02005	-0.21932	-0.09445	-0.07739	-0.14412	0.09799
ILL4527	-0.04672	0.1784	0.14932	1.04686	0.27101	0.19165	0.28613	0.42172	0.31918	0.31223	0.25758	0.38032	-0.34911	-0.1291	-0.23732	-0.0145	-0.29479	-0.01508	-0.44068	-0.41712	-0.19273	-0.39747	-0.21652	-0.02739	-0.17065	-0.15355	0.2274	-0.09034	-0.12167	-0.11167	-0.05025	0.143	-0.12083	-0.16201	-0.25274	-0.17378	-0.07855	-0.213	0.02378	-0.09195	0.01788	-0.24682	-0.08176	-0.10684	-0.2108	-0.23579	0.01214	-0.13396	0.02075
ILL4529	-0.09575	0.24369	0.12023	0.9796	0.19381	0.29293	0.37094	0.42375	0.31116	0.36696	0.18072	0.41619	-0.27111	-0.10939	-0.23015	0.09759	-0.30574	-0.10304	-0.37126	-0.36738	-0.17901	-0.28288	-0.21531	-0.1463	-0.2374	-0.08655	-0.07294	-0.27866	-0.09458	-0.11902	-0.0737	0.08853	-0.20464	-0.13734	-0.14952	-0.14803	-0.17815	-0.21006	-0.12214	-0.22914	-0.11658	-0.40408	-0.16437	-0.19862	-0.33148	-0.31428	-0.04927	-0.21193	-0.07509
ILL4532	-0.10618	0.30786	0.1753	0.79645	0.15204	0.20365	0.23223	0.42522	0.16027	0.30332	0.19553	0.27398	-0.15905	-0.17619	-0.2346	-0.04857	-0.26553	-0.14803	-0.43813	-0.4197	-0.19059	-0.39356	-0.16615	-0.18321	-0.24571	-0.14271	0.14086	-0.22065	-0.20863	-0.21373	-0.09089	0.07016	-0.17602	-0.17173	-0.18339	-0.20898	-0.20858	-0.26534	-0.21452	-0.26337	-0.06588	-0.38212	-0.27756	-0.21361	-0.34667	-0.2559	-0.12066	-0.27595	-0.2172
ILL4549	-0.12559	0.00468	0.05224	0.47051	0.5166	0.11988	0.10484	0.30911	0.5625	0.51821	0.37453	0.70508	-0.30832	-0.28534	0.04086	-0.12422	-0.2095	-0.04409	-0.32458	-0.29147	-0.2439	-0.49237	-0.40142	-0.2915	-0.14929	-0.21387	-0.01828	-0.15101	-0.19538	-0.22202	0.19838	-0.01162	-0.22918	-0.13283	-0.41114	-0.2928	-0.09915	-0.23833	-0.38715	-0.29505	-0.23054	-0.08577	-0.07561	-0.12055	-0.31445	-0.19766	-0.05281	-0.05415	-0.11599
ILL6002	-0.05715	-0.08038	-0.15749	-0.18164	-0.18116	-0.19094	-0.34223	-0.05505	-0.24519	-0.15271	-0.20304	-0.12988	0.30664	0.12362	-0.03756	0.13758	0.23185	-0.03205	0.25342	0.26494	0.17367	0.30931	0.17221	0.13066	-0.13904	-0.13192	0.15413	-0.01742	0.01823	0.04753	-0.00948	-0.03814	-0.20471	-0.04248	0.1113	0.05154	0.00677	-0.05291	-0.08859	-0.09834	0.00484	-0.02364	-0.07517	0.02936	-0.05647	-0.22581	-0.07	-0.12708	-0.0991
ILL6025	-0.01299	-0.06684	0.05667	0.25137	-0.00789	0.05266	0.04242	0.13418	0.1805	0.19568	0.19223	0.31571	0.01291	-0.14736	-0.31163	0.38532	-0.28871	-0.00141	-0.35631	-0.38176	-0.14666	-0.35855	-0.23732	0.01735	-0.00516	-0.06638	0.224	-0.05802	-0.25926	-0.29513	0.09007	-0.17439	-0.22451	0.02	0.03411	-0.19004	0.14079	-0.11208	-0.13628	-0.07715	-0.12551	0.12956	-0.06302	0.08851	-0.30221	0.09912	0.2725	-0.07178	0.09954
ILL6525	-0.0247	-0.13392	-0.343	-0.1543	-0.45474	-0.44504	-0.36153	-0.47692	-0.29638	-0.33663	-0.32461	-0.2883	0.70259	0.30328	-0.39236	0.12935	0.07428	-0.04629	0.15624	0.21161	0.07114	0.28307	0.98985	0.32528	0.31131	0.5034	0.16908	0.39938	0.16656	0.24003	-0.17397	-0.18062	-0.13949	-0.21002	0.09653	0.11015	-0.17139	0.04843	-0.08063	0.48366	0.20669	0.19384	0.45746	0.26452	0.15526	-0.09292	-0.12036	0.10565	0.29859
ILL6601	0.09027	-0.25861	-0.26019	-0.11181	-0.20055	-0.26537	-0.21863	-0.36276	-0.25992	-0.23573	-0.41403	-0.22271	0.65395	0.17982	-0.34644	0.22672	-0.04751	0.04419	-0.00987	0.03823	-0.06108	0.10363	0.97879	0.24111	0.29812	0.67496	0.25431	0.36228	0.15183	0.20535	0.17783	-0.21084	-0.12707	-0.37004	-0.02767	0.0716	0.06079	0.12887	0.14545	0.27367	0.13722	0.30689	0.53407	0.47898	0.21092	0.09396	0.20759	0.26834	0.28861
ILL6778	-0.06689	0.23359	0.1697	1.0202	0.29173	0.23657	0.29381	0.46675	0.40422	0.27244	0.23637	0.43116	-0.31652	-0.13998	-0.22357	0.0207	-0.32492	-0.05096	-0.38735	-0.33964	-0.19288	-0.39584	-0.20525	-0.02919	-0.20751	-0.05188	0.08448	-0.09491	-0.04683	-0.10412	0.02765	0.09014	-0.0944	-0.04168	-0.27398	-0.15131	-0.13971	-0.18432	-0.07493	-0.15736	-0.11298	-0.3291	-0.09855	-0.128	-0.36075	-0.23334	-0.07242	-0.16532	0.00999
ILL7220	-0.00397	-0.01649	-0.0748	-0.31799	0.02836	-0.03465	0.02778	0.06963	-0.16444	-0.14594	-0.1099	-0.0778	0.26091	0.09373	-0.00292	0.13775	0.3985	-0.119	0.08977	0.05295	0.01492	-0.18471	-0.22894	-0.05453	-0.08467	-0.12958	0.04539	-0.16395	-0.18991	-0.23337	-0.09832	-0.14498	-0.18097	0.15885	0.22623	-0.0764	0.01285	0.05007	0.02625	-0.14463	0.03026	0.0749	-0.19195	0.02234	0.18868	0.07445	0.31856	-0.21531	-0.13889
ILL0158	-0.05023	0.17434	0.04157	0.27516	0.09979	0.10886	0.14748	0.16297	0.17611	0.05102	0.03838	0.06289	-0.31455	-0.09544	0.03299	-0.01892	-0.15044	-0.09992	-0.2095	-0.19801	-0.2397	-0.14437	-0.05094	-0.19	-0.05011	0.00654	0.03352	-0.0287	-0.1542	-0.13752	-0.07547	0.12044	0.15575	-0.01278	-0.08647	0.07255	-0.08464	-0.05636	-0.19785	-0.05925	-0.28504	0.09992	-0.11746	-0.07723	-0.02532	-0.00523	-0.0931	-0.14897	-0.0995
ILL6788	0.09727	-0.20617	-0.26401	-0.32398	-0.13605	-0.21606	-0.35785	-0.28246	-0.34708	-0.35692	-0.22941	-0.00218	0.41326	0.27405	-0.18607	0.39127	0.15139	0.11113	0.0799	0.08155	0.05054	-0.04688	0.21379	0.067	0.0376	-0.04648	-0.00393	0.13586	-0.40723	-0.38704	-0.09797	-0.14661	-0.30776	0.13178	0.77008	-0.09831	0.25853	0.12884	0.01339	0.00842	-0.18753	0.05996	-0.30244	0.06411	-0.16058	0.51579	0.49192	-0.18004	-0.13414
ILL0240	0.17095	-0.20484	-0.17459	0.0079	0.02907	0.08126	0.10904	0.14725	0.04555	0.17448	0.07733	0.14749	-0.04253	-0.03091	-0.35769	0.61064	-0.23413	0.18056	-0.3603	-0.36346	-0.16992	-0.45337	0.0963	0.08687	0.06772	0.11742	0.03154	-0.12706	-0.35325	-0.34572	0.09367	-0.24794	-0.27566	0.43104	0.67636	-0.48742	0.27184	0.09965	0.19718	-0.06862	-0.012	-0.04322	0.046	0.05418	-0.53411	0.60655	0.73528	0.25108	0.10896
ILL0192	0.25955	-0.19185	-0.22046	-0.46454	-0.11502	-0.05689	-0.20114	-0.16224	-0.23445	-0.14202	-0.20827	-0.03013	0.25709	0.13401	-0.29703	0.18627	-0.04169	0.15706	0.08664	0.07391	-0.15633	0.13256	0.49237	0.19502	0.43404	0.48394	0.00557	0.20721	-0.01885	-0.03126	0.26902	-0.17388	0.03042	-0.06613	0.14181	0.15155	0.40083	0.46467	0.30354	0.10638	0.1601	0.25857	0.41261	0.41272	0.36344	0.2831	0.17066	0.37974	0.30536
ILL0241	0.06674	-0.10838	-0.31224	-0.09729	-0.19411	-0.13735	-0.16331	-0.28012	-0.13302	-0.18776	-0.09845	-0.11348	0.39277	0.28505	-0.43248	0.19235	-0.04594	0.09758	-0.03598	-0.0269	-0.11956	0.0534	0.84899	0.23563	0.49428	0.54834	0.09071	0.29779	0.12285	0.18314	-0.05357	-0.33704	-0.19756	-0.19475	0.15171	0.05943	0.07434	0.15599	0.10449	0.35605	0.21599	0.23564	0.55603	0.41076	0.24181	0.11651	0.10975	0.29277	0.37085
ILL0193	0.14963	-0.17701	-0.27372	-0.09876	-0.09171	-0.09906	-0.11575	-0.11416	0.03228	-0.09602	-0.21854	0.01608	0.17575	0.21358	-0.2477	0.08237	-0.01369	0.13044	-0.06989	-0.05858	-0.14958	-0.06186	0.41936	0.35948	0.56845	0.44252	0.24607	0.33609	0.07118	0.11603	0.1357	-0.09352	-0.06338	0.01329	0.06818	0.22021	0.21134	0.3336	0.2458	0.32371	0.36862	0.40311	0.55435	0.46842	0.27194	0.06997	0.13683	0.41137	0.34963
ILL0194	0.01825	0.0166	0.04447	0.13719	0.11699	0.19262	0.20031	0.32975	0.33838	0.19587	0.16744	0.19323	-0.24495	-0.23139	0.0211	-0.05076	-0.24065	-0.01769	-0.1599	-0.14859	0.01749	-0.11611	-0.12907	-0.17294	-0.097	-0.08904	-0.10525	-0.13786	0.0246	-0.00786	-0.00491	-0.00191	0.08083	0.02669	0.07339	0.13411	0.01646	-0.06055	-0.12828	-0.09292	-0.10023	-0.02531	-0.021	-0.10722	-0.02611	-0.06875	-0.14399	-0.05971	-0.08217
ILL0157	0.10198	-0.3918	-0.26498	-0.01605	-0.10823	-0.04137	0.07118	-0.1481	-0.18287	-0.16093	-0.13964	-0.0892	0.39597	0.07794	-0.52524	0.55191	-0.15236	0.18226	-0.18529	-0.20311	-0.14055	-0.19896	0.42082	0.03525	0.05353	0.23198	0.02895	-0.03132	-0.28006	-0.23078	-0.09684	-0.4045	-0.32771	0.34222	0.6823	-0.44047	0.16262	0.27074	0.07172	-0.05316	-0.07382	0.08802	0.00972	0.18699	-0.39764	0.48878	0.77231	0.15298	0.23716
ILL8342	-0.10562	0.11375	0.36472	0.42319	0.22751	0.53678	0.56704	0.76671	0.65351	0.48987	0.52215	0.36072	-0.43936	-0.40896	-0.1084	-0.09785	-0.18668	-0.14679	-0.40678	-0.41006	-0.27801	-0.30554	-0.53847	-0.079	-0.16947	-0.13551	-0.07552	-0.2214	-0.11634	-0.16499	-0.03382	-0.08592	-0.16985	0.04565	-0.29741	-0.07335	-0.18988	-0.18916	-0.06602	-0.2541	-0.1585	-0.04618	-0.02021	-0.22711	-0.1182	-0.17531	-0.2191	-0.06711	-0.10631
ILL8343	-0.2635	0.19454	0.39611	0.38716	0.06986	0.18796	0.25568	0.51124	0.2651	0.20054	0.21928	0.09217	-0.42442	-0.2152	0.08213	-0.36747	-0.11161	-0.21604	-0.26496	-0.23881	-0.04435	-0.23083	-0.43557	-0.06825	-0.33197	-0.16613	-0.18962	-0.38708	0.03551	-0.0335	-0.15656	-0.02225	-0.09799	-0.09895	-0.37422	-0.12804	-0.41174	-0.41776	-0.33094	-0.29253	-0.21009	-0.42821	-0.14912	-0.30445	-0.22232	-0.42701	-0.6333	-0.28829	-0.17067
ILL8347	-0.1384	0.16129	0.24875	0.58578	0.44513	0.85746	0.96345	0.782	0.78956	0.81933	0.74431	0.55248	-0.4128	-0.29728	-0.06533	-0.00807	-0.16425	-0.10157	-0.41941	-0.40102	-0.10962	-0.29007	-0.37257	-0.05714	-0.11853	-0.10782	-0.28986	-0.36355	-0.10693	-0.10519	-0.03402	0.09638	0.02407	0.11131	-0.25883	-0.20334	-0.07176	-0.24485	-0.09677	-0.28493	-0.12214	-0.1489	-0.06579	-0.11401	-0.31336	-0.09795	-0.12486	0.01834	-0.02803
ILL0921	-0.01904	-0.22391	-0.20375	-0.01065	-0.23682	-0.26259	-0.17713	-0.25883	-0.13563	-0.17817	-0.12868	-0.21078	0.48825	0.36512	-0.34799	0.03948	0.05687	0.00487	0.13406	0.11594	0.15451	0.17913	0.77233	0.07165	0.23245	0.58885	0.03193	0.23672	0.08282	0.27817	-0.11947	-0.18751	-0.24221	-0.15083	0.03243	0.01397	-0.10135	-0.00422	0.07366	0.29266	0.10915	0.0122	0.40767	0.27792	-0.05789	0.04201	-0.16678	0.1669	0.30409
ILL6268	-0.03786	-0.07232	-0.16108	-0.20382	-0.29244	-0.33232	-0.36673	-0.29711	-0.33208	-0.30877	-0.35707	-0.32576	0.68824	0.74701	-0.12636	-0.22801	0.39937	-0.16308	0.35778	0.33012	0.27098	0.36731	0.39402	0.0663	0.02113	0.06694	0.08745	0.16121	-0.01869	0.09142	-0.23528	-0.10502	-0.29446	-0.18879	-0.05403	-0.01583	-0.18025	-0.13841	-0.07721	0.50755	0.29867	-0.13847	-0.05789	0.07306	0.0264	-0.11331	-0.29053	-0.12738	0.0665
ILL6271	-0.15015	0.08013	0.25803	0.07739	-0.02162	0.10067	0.09168	0.06317	-0.04087	-0.1061	0.04403	0.03847	-0.06472	0.0693	0.13304	-0.09374	0.17991	-0.07621	0.06485	0.06691	0.004	0.04254	-0.11841	0.03221	-0.07599	0.00058	0.06205	0.0449	-0.16514	-0.10743	-0.05017	0.26774	-0.10987	0.0045	-0.07919	-0.02368	-0.41212	-0.21316	-0.06931	0.12051	0.09583	-0.38198	-0.0861	-0.06097	0.06238	-0.09396	-0.3468	-0.176	-0.11311
CUMRA	0.39732	-0.013	-0.19878	-0.28427	0.00092	-0.36238	-0.27504	-0.46875	-0.3331	-0.35959	-0.39693	-0.31784	-0.16985	-0.06373	-0.04141	0.04546	-0.00578	0.33285	0.04966	0.00754	0.02651	0.16594	0.25704	0.36246	0.82388	0.49593	0.38352	0.61178	0.85328	0.83888	0.22325	-0.08817	0.77982	0.0412	0.25589	1.19565	0.45715	0.7601	0.78547	0.4642	0.59436	0.84478	0.74222	0.44266	1.53547	0.02744	0.20987	0.6687	0.63948
ILL0112	0.02985	-0.02233	0.04563	0.18849	0.12387	0.09937	0.10807	0.02238	0.06447	-0.10593	-0.01797	-0.0438	-0.11063	0.02559	-0.11229	0.08755	-0.09297	0.0269	-0.22728	-0.20851	-0.14357	-0.20108	-0.03055	0.1127	0.02472	0.10557	-0.14815	-0.00313	-0.03903	-0.06924	0.06568	-0.07619	-0.02119	-0.05854	0.10171	-0.08047	0.14675	-0.00309	-0.07577	0.06139	-0.04364	-0.05023	0.08137	0.19015	-0.03023	0.06502	0.13275	0.07363	0.01134
ILL0122	-0.12835	0.26807	0.1477	0.82067	0.11433	0.24976	0.31772	0.37727	0.208	0.21751	0.20644	0.22731	-0.28236	-0.16773	-0.18647	-0.13548	-0.24304	-0.14587	-0.36406	-0.34046	-0.15567	-0.38486	-0.254	-0.04861	-0.20053	-0.04347	0.14737	-0.16632	-0.13283	-0.1044	-0.09134	0.13959	-0.14015	-0.12444	-0.25837	-0.16915	-0.12385	-0.26813	-0.22985	-0.17883	-0.00525	-0.19029	-0.19099	-0.05984	-0.28382	-0.2562	-0.01749	-0.17209	-0.114
ILL0128	0.00474	0.12858	0.18248	0.28388	0.23297	0.10552	0.00067	0.22975	0.10742	0.12798	0.1161	0.25929	-0.42672	-0.19393	0.06129	-0.15465	-0.1985	-0.03738	-0.25386	-0.23533	-0.00947	-0.2469	-0.29404	-0.15466	-0.17777	-0.05926	-0.05588	-0.27075	-0.00364	-0.01117	0.01143	0.13612	0.04345	-0.10225	-0.2181	-0.03383	-0.09989	-0.1309	-0.08908	-0.22273	-0.05096	-0.20873	0.03625	-0.06407	-0.04126	-0.22675	-0.24543	0.0214	-0.09953
ILL0130	-0.13145	0.51767	0.38863	0.31862	0.12995	0.17952	0.2316	0.3142	0.01759	0.11251	0.1139	0.21921	-0.42748	-0.09169	0.24893	-0.06432	-0.01232	-0.16325	-0.12767	-0.16775	-0.03232	-0.20029	-0.23533	-0.09393	-0.06809	-0.24701	0.01254	-0.11898	-0.07516	-0.10889	-0.0853	0.32823	0.15576	-0.01103	-0.15398	-0.13417	-0.31964	-0.33512	-0.2337	-0.25725	-0.33795	-0.34514	-0.27219	-0.14941	-0.20946	-0.2562	-0.32894	-0.34179	-0.21683
ILL0135	0.09572	-0.06322	0.02687	0.08781	0.2876	0.31723	0.3524	0.23092	0.13477	0.14644	0.05427	0.09662	-0.20559	-0.31042	-0.13907	0.04917	-0.15439	0.20564	-0.12959	-0.18432	-0.25404	-0.18965	-0.01432	0.08077	0.2539	0.20153	0.07009	-0.0215	-0.0897	-0.13514	0.31996	0.1108	0.20999	0.09229	-0.0349	-0.00261	0.30648	0.12847	0.00311	-0.02326	0.17764	0.2739	0.18072	0.0066	0.30402	0.08346	0.33077	0.25819	0.21154
ILL0139	-0.1399	0.02387	0.02907	-0.06327	0.09029	-0.00017	-0.00591	0.22424	0.15783	0.02212	0.1388	-0.00372	-0.21789	-0.15269	0.10665	-0.28056	-0.20881	-0.21151	-0.17885	-0.14543	0.12831	0.05016	-0.34191	-0.27816	-0.34339	-0.3317	-0.02988	-0.2064	-0.13922	-0.16618	-0.18047	-0.07125	-0.09029	-0.05383	-0.25173	-0.05629	-0.08676	-0.43266	-0.30662	-0.31887	-0.27598	-0.24138	-0.30448	-0.18052	-0.20545	-0.22357	-0.43737	-0.3852	-0.36795
ILL0149	-0.23198	0.35545	0.43859	0.09885	-0.16571	-0.07408	-0.10524	0.26964	0.08242	0.02498	0.05539	0.03852	-0.46273	-0.25276	0.71363	-0.4271	0.10371	-0.23532	0.18854	0.24176	0.17426	0.12187	-0.35798	-0.24751	-0.33312	-0.17761	-0.09099	-0.16708	0.20206	0.14083	-0.02469	0.22431	0.32594	-0.08404	-0.44786	0.21854	-0.25876	-0.38023	-0.35815	-0.34614	-0.29984	-0.25139	-0.35105	-0.37234	0.04311	-0.33949	-0.65987	-0.48722	-0.49056
ILL0151	-0.14802	0.0445	0.22171	0.12589	0.03074	0.0903	-0.01319	0.31418	0.23142	0.15002	0.12039	0.06875	-0.30505	-0.15867	0.19894	-0.20961	-0.11659	-0.21872	-0.17214	-0.16055	-0.03482	-0.11	-0.38863	-0.38585	-0.42534	-0.30789	-0.28019	-0.3666	-0.12758	-0.16498	-0.10936	-0.0396	-0.11024	-0.15921	-0.37718	-0.09349	-0.25083	-0.35799	-0.16018	-0.40839	-0.25082	-0.33559	-0.28208	-0.21352	-0.08754	-0.27909	-0.48368	-0.31633	-0.38404
ILL0153	-0.14677	0.18141	0.22224	-0.16881	-0.19163	-0.06702	-0.07116	-0.20283	-0.30013	-0.23357	-0.0929	-0.08364	-0.10708	-0.0797	0.51231	-0.19018	0.22936	-0.02558	0.35779	0.34297	-0.05124	0.15549	-0.31608	0.08391	0.00696	-0.23839	0.01592	0.03215	0.00439	0.05611	-0.01273	0.15118	0.22791	0.13623	-0.15673	0.1021	-0.18183	-0.2588	0.06599	-0.06838	0.07274	0.14194	-0.03638	-0.08859	0.07581	-0.0577	-0.23961	-0.23	-0.2244
ILL0155	0.05081	-0.16188	-0.10138	0.26291	0.39411	-0.0277	0.04605	0.02696	0.2849	0.26944	0.21528	0.3224	-0.18237	-0.28065	-0.25314	0.16359	-0.26629	0.08982	-0.45505	-0.42176	-0.3	-0.577	-0.04989	-0.1727	-0.07197	0.01718	-0.00853	-0.05232	-0.24938	-0.24277	0.0402	-0.20579	-0.14888	0.12291	0.17228	-0.29116	0.12718	0.07655	-0.05266	-0.17947	-0.13929	0.03532	0.05845	-0.05708	-0.28552	0.29776	0.51433	0.14806	0.06652
ILL0163	0.0001	0.30599	0.2532	-0.11333	-0.04329	0.00297	-0.01148	-0.08199	-0.08057	0.01454	0.04608	0.11539	-0.38334	-0.13665	0.39202	-0.05313	0.07312	0.09268	0.14888	0.09742	-0.06528	0.01601	-0.20469	0.05042	0.05533	-0.17153	-0.21279	0.03507	0.023	0.03649	0.13572	0.20888	0.26049	0.10276	-0.17224	0.27383	0.17352	-0.00329	0.13493	-0.05864	-0.01041	-0.00935	-0.2532	-0.0051	0.28595	0.14261	-0.14517	-0.10607	-0.16622
ILL0325	-0.10845	0.01062	-0.07964	-0.00462	-0.17366	-0.00577	-0.04495	-0.05165	-0.09031	-0.10805	-0.10051	-0.12982	0.14784	0.02237	0.0311	-0.16358	0.13396	-0.21681	0.17912	0.17159	0.10909	0.20965	-0.15612	-0.04066	0.01435	-0.15341	-0.05914	-0.14701	-0.11719	-0.04283	-0.207	-0.0557	-0.01925	-0.06142	-0.14613	-0.07027	-0.14692	-0.44433	-0.19731	-0.03383	0.04497	-0.27289	-0.28942	-0.21673	-0.02881	-0.21505	-0.31713	-0.31052	-0.24295
ILL0541	0.27757	0.02671	-0.11979	-0.08047	-0.00277	-0.0192	-0.0413	-0.08982	-0.24578	-0.14083	-0.16931	0.01606	-0.09692	0.26607	-0.02604	0.19413	0.16061	0.22619	0.0558	0.02827	-0.05158	-0.02354	-0.06887	0.2466	0.31365	0.10103	0.17312	0.21164	-0.04959	-0.04002	0.13886	0.09368	0.04373	0.23116	0.20778	0.25293	0.33267	0.37492	0.3844	0.17904	0.20645	0.19189	0.20579	0.31203	0.13459	-0.11043	0.12406	0.25314	0.22557
ILL0551	0.22955	-0.18018	-0.15803	0.36757	0.2243	0.12626	0.1731	0.09048	0.06857	0.03243	0.10063	0.25953	-0.25218	-0.04928	-0.4534	0.17938	-0.25579	0.31107	-0.43798	-0.47278	-0.36068	-0.32131	-0.02187	0.07255	0.16226	0.24968	0.09312	0.02113	-0.13305	-0.12922	0.164	0.03951	0.0212	0.03618	0.32453	-0.0761	0.44388	0.44896	0.36219	-0.15941	0.02637	0.19684	0.29732	0.08654	-0.04378	0.14274	0.57002	0.57362	0.33605
ILL0552	-0.10958	0.11883	0.17952	0.18837	0.0154	0.19081	0.19022	0.26357	0.13481	0.1346	0.21802	0.05052	-0.47164	-0.2349	0.097	-0.27259	-0.19429	-0.19676	-0.13905	-0.17142	-0.01315	-0.03024	-0.37261	-0.22496	-0.23688	-0.27018	-0.2788	-0.44015	-0.05394	-0.01236	-0.02374	0.03455	-0.06226	-0.12258	-0.23331	-0.01505	-0.18057	-0.27978	-0.25737	-0.28753	-0.22819	-0.30138	-0.18611	-0.01819	-0.09336	-0.28617	-0.49706	-0.17563	-0.15133
ILL0553	-0.13233	0.22582	0.09813	0.26022	0.11747	0.16785	0.12848	0.38274	0.22921	0.19401	0.21595	0.22032	-0.44696	-0.33327	0.16444	-0.29168	-0.203	-0.1585	-0.38609	-0.39657	0.06623	-0.16931	-0.54563	-0.18141	-0.21767	-0.32728	-0.07469	-0.34553	-0.05296	0.03897	-0.01611	-0.06279	0.06739	-0.31219	-0.22638	0.17277	-0.177	-0.25045	-0.16879	-0.30558	-0.16817	-0.28469	-0.23874	-0.13028	0.07835	-0.38822	-0.44233	-0.18034	-0.19762
ILL0560	-0.23067	0.03139	0.13721	0.09461	-0.04749	-0.04783	0.05819	0.08232	0.12367	-0.11085	0.08267	-0.11189	-0.05774	-0.15264	0.10758	-0.26332	-0.18527	-0.26792	-0.05234	-0.03397	0.13465	0.15126	-0.34767	-0.24967	-0.34259	-0.38204	-0.29493	-0.41624	-0.01409	-0.02081	-0.18619	-0.09239	-0.05868	-0.04878	-0.16451	-0.05565	-0.28675	-0.34694	-0.41127	-0.31989	-0.27646	-0.32239	-0.32316	-0.15852	-0.19124	-0.36095	-0.50511	-0.49474	-0.35142
ILL0563	-0.16032	0.13895	0.30977	0.19908	0.10518	0.03912	0.14237	0.39335	0.23697	0.17476	0.19277	0.02658	-0.53087	-0.20304	0.35904	-0.30159	-0.2916	-0.26591	-0.26994	-0.22918	0.02849	-0.17108	-0.44097	-0.1697	-0.36125	-0.33964	-0.17214	-0.37918	-0.0327	0.00617	-0.0592	-0.05658	-0.02116	-0.11481	-0.429	-0.20173	-0.24303	-0.4607	-0.17646	-0.32408	-0.17847	-0.35552	-0.18327	-0.21507	-0.17859	-0.38387	-0.40868	-0.20302	-0.28623
ILL0567	0.31719	-0.1406	0.0054	-0.02953	0.23242	0.05402	-0.07927	-0.15519	-0.05506	-0.08569	0.02382	-0.01427	-0.29286	0.12857	-0.12053	0.35596	-0.27268	0.31924	-0.32704	-0.35252	-0.33801	-0.39469	0.14129	0.28566	0.43393	0.23494	-0.19782	-0.01154	0.02045	0.00215	0.25454	-0.04216	0.13098	0.14773	0.15157	0.04982	0.38052	0.53807	0.38667	-0.06898	0.13235	0.34235	0.31167	0.32948	0.35845	0.22298	0.54619	0.5253	0.34688
ILL0590	-0.22877	0.07448	0.27666	0.14581	0.00656	0.10772	0.08584	0.30918	0.17308	0.1093	0.12294	0.08747	-0.20854	-0.13585	0.22349	-0.42296	-0.1102	-0.25029	-0.08617	-0.02345	0.0451	-0.05038	-0.30788	-0.19064	-0.31263	-0.22765	-0.02146	-0.26535	-0.0001	0.00765	-0.13093	0.02486	-0.10911	-0.05538	-0.37772	-0.06944	-0.28333	-0.36058	-0.30926	-0.28969	-0.18196	-0.36274	-0.10633	-0.15984	-0.18398	-0.33442	-0.54711	-0.28174	-0.30737
ILL1909	-0.12835	0.18057	0.25523	0.19093	-0.03813	0.09427	0.04232	0.40261	0.2466	0.14216	0.21151	0.10814	-0.40671	-0.25359	0.20347	-0.27216	-0.10382	-0.16847	-0.10612	-0.09456	0.14631	-0.08459	-0.36511	-0.21491	-0.34379	-0.3638	-0.09471	-0.23082	-0.04316	-0.00418	-0.10263	0.08262	-0.0155	-0.17963	-0.36523	-0.0019	-0.43949	-0.29952	-0.21652	-0.1964	-0.18664	-0.38656	-0.17023	-0.17389	-0.06499	-0.29834	-0.6211	-0.26431	-0.21482
ILL1923	-0.18899	0.0776	0.18666	0.16719	-0.05959	0.12648	0.08051	0.30877	0.23051	0.10326	0.21989	-0.02952	-0.3099	-0.24463	0.25609	-0.32234	-0.38727	-0.20341	-0.03986	0.00819	-0.03884	-0.10405	-0.3057	-0.16187	-0.25456	-0.2025	-0.04598	-0.26461	0.07622	0.05834	-0.13996	-0.04195	0.00115	-0.15781	-0.35964	-0.03215	-0.38885	-0.46406	-0.28578	-0.21686	-0.09673	-0.35167	-0.21313	-0.227	-0.11549	-0.28227	-0.41218	-0.26924	-0.16145
ILL0172	-0.11737	0.24963	0.10168	0.88095	0.06106	0.25364	0.26198	0.39088	0.18413	0.15501	0.17862	0.17047	-0.14342	-0.09097	-0.15995	-0.1362	-0.21812	-0.15431	-0.32997	-0.32109	-0.12363	-0.29301	-0.22511	-0.09987	-0.29336	-0.09459	0.08035	-0.22457	-0.10195	-0.05981	-0.10238	0.07784	-0.163	-0.21419	-0.24271	-0.12017	-0.13935	-0.31365	-0.24907	-0.19553	-0.08346	-0.21579	-0.25238	-0.11303	-0.24903	-0.29788	-0.05781	-0.25842	-0.12449
ILL0183	-0.07981	0.25945	0.35424	-0.0702	-0.05932	0.01271	0.00301	0.18608	0.01382	0.21713	0.12617	0.20577	-0.32614	-0.22415	0.61513	-0.31171	0.13496	-0.105	0.13085	0.12039	-0.02031	0.11046	-0.28181	-0.20664	-0.25833	-0.2046	-0.2263	-0.14225	-0.01026	-0.02696	0.08768	0.16868	0.23219	-0.03685	-0.2626	0.1839	-0.18844	-0.1764	-0.06672	-0.39146	-0.25647	-0.07258	-0.37124	-0.25633	0.13789	-0.12876	-0.42345	-0.31043	-0.41634
ILL0195	-0.09117	0.55154	0.26856	0.37879	0.01192	0.12684	0.15533	0.30477	0.10773	0.26702	0.24015	0.29271	-0.29718	-0.12059	0.10204	-0.18413	-0.06501	-0.14676	0.02955	0.01906	-0.12573	-0.22425	-0.13034	-0.10385	-0.14558	-0.25047	0.13909	0.04914	-0.14827	-0.09755	-0.03315	0.42368	-0.02606	-0.17349	-0.16871	-0.19359	-0.53996	-0.35316	-0.25303	-0.12752	-0.2188	-0.50027	-0.28912	-0.16709	-0.28576	-0.20779	-0.30521	-0.41965	-0.18487
ILL0160	-0.17443	0.13891	0.1139	0.14695	-0.20062	0.07881	0.04057	0.2108	0.03392	0.02956	0.10075	-0.12064	-0.22742	-0.1601	0.23736	-0.2746	-0.12116	-0.23831	0.02618	0.03762	-0.00569	-0.04911	-0.17231	-0.20178	-0.28865	-0.25203	-0.06901	-0.14535	-0.10722	-0.08458	-0.19658	0.05204	-0.11716	-0.03451	-0.23123	-0.12784	-0.31431	-0.33122	-0.17052	-0.23841	-0.13334	-0.26793	-0.17771	-0.06477	-0.24066	-0.18313	-0.43045	-0.26667	-0.11188
ILL0173	-0.00693	0.21458	0.31742	-0.156	-0.00459	-0.04895	-0.10859	-0.04612	-0.15553	-0.00507	-0.01262	0.04996	-0.40792	-0.1512	0.46359	-0.23865	0.11919	-0.02039	0.18988	0.2085	0.1466	0.05997	-0.33576	-0.19851	-0.12637	-0.40211	-0.19747	-0.11282	0.09988	-0.01928	0.22767	0.16005	0.27968	0.09922	-0.18245	0.11593	-0.12746	0.04039	-0.06417	-0.31898	-0.16463	-0.19755	-0.23121	-0.07206	0.18432	-0.04413	-0.24637	-0.30154	-0.27096
ILL0184	-0.07486	0.07341	0.16006	0.35961	0.37575	0.29038	0.14533	0.42781	0.35345	0.37636	0.34349	0.59019	-0.32059	-0.12482	-0.04306	-0.1412	-0.18859	-0.00435	-0.27003	-0.2589	-0.20035	-0.31	-0.30545	-0.16989	-0.27113	-0.01942	-0.119	-0.30013	-0.09261	-0.11272	0.06925	0.13867	-0.028	-0.1289	-0.39232	-0.19053	-0.09086	0.01039	-0.03979	-0.31158	-0.20859	-0.24664	-0.03656	0.05992	-0.2201	-0.22079	-0.09522	-0.03074	-0.02063
ILL0196	-0.05303	0.07865	-0.00926	0.23452	0.15342	0.01447	0.10104	0.23395	0.2013	0.08504	0.1099	0.12299	-0.29264	-0.0841	-0.02254	-0.09017	-0.20433	-0.05625	-0.3006	-0.28955	0.07891	-0.21316	-0.29526	0.05314	-0.15825	-0.22175	-0.23193	-0.44671	-0.03556	0.00135	-0.09762	0.07677	0.1126	-0.22306	-0.06256	-0.07778	0.08714	-0.0364	0.04799	-0.2302	-0.21776	-0.19327	-0.05256	-0.06753	-0.04894	-0.16027	-0.08395	-0.00918	-0.14222
ILL0162	-0.14115	0.12336	0.20004	0.13397	-0.03473	-0.00058	0.06605	0.19025	0.0836	0.05923	0.14154	0.01928	-0.3578	-0.21557	0.33953	-0.38305	-0.13383	-0.16651	-0.03716	-0.0281	0.04016	-0.07237	-0.34143	-0.18342	-0.28151	-0.3111	-0.08629	-0.28083	-0.08715	-0.06261	-0.11987	0.11096	-0.03797	-0.1122	-0.20214	-0.063	-0.2676	-0.52506	-0.36118	-0.23589	-0.10839	-0.26557	-0.31233	-0.16243	-0.05564	-0.25199	-0.56741	-0.29966	-0.29502
ILL0174	-0.03392	0.23318	0.43332	0.07762	-0.03066	0.13949	0.10648	0.181	0.02527	0.16687	0.18998	0.10048	-0.3115	-0.15487	0.4512	-0.24412	0.0524	-0.12502	0.05077	0.04035	-0.03891	0.04413	-0.31373	-0.21754	-0.27041	-0.14279	-0.06672	-0.08381	0.20183	0.14456	0.06188	0.0614	0.18223	0.03002	-0.23091	0.20818	-0.18899	-0.13851	-0.20759	-0.24999	-0.18305	-0.1494	-0.15457	-0.0903	0.23457	-0.3447	-0.27545	-0.2883	-0.26894
ILL0185	0.28981	-0.46349	-0.16601	-0.06833	-0.0324	0.00918	0.13365	-0.16673	-0.05805	-0.0142	0.21276	-0.02144	0.33882	0.09662	-0.49695	0.55852	-0.32551	0.2391	-0.43315	-0.42168	-0.53813	-0.45248	0.47461	0.3261	0.15875	0.35715	0.16743	0.22579	-0.2906	-0.27095	0.04257	-0.34392	-0.12768	0.39354	0.71243	-0.28425	0.5168	0.31998	0.34845	0.02051	-0.14359	0.40061	0.17532	0.19587	-0.35279	0.84095	1.15666	0.45117	0.29766
ILL0198	-0.04135	0.12784	-0.02715	0.21108	-0.06731	0.06635	0.00751	0.08	-0.07376	-0.07414	0.02576	-0.03338	-0.23183	0.03479	0.04923	-0.21515	0.00343	-0.10255	0.06117	0.0653	-0.05578	-0.14676	-0.01358	-0.09729	0.01676	0.06262	0.08801	-0.03828	0.09564	0.19087	-0.04292	0.26082	0.08271	-0.04338	-0.0912	-0.07133	-0.3384	-0.10386	-0.1272	0.15846	0.00783	-0.05022	-0.0842	-0.13006	-0.15521	-0.19264	-0.12291	0.00684	-0.00481
ILL0164	-0.18812	0.4119	0.30454	-0.00236	-0.29293	-0.12548	-0.15496	0.01567	-0.11446	-0.21526	-0.04666	-0.07018	-0.27815	-0.14148	0.75023	-0.43436	0.24049	-0.17966	0.43442	0.45095	0.298	0.12277	-0.47828	-0.13301	-0.27169	-0.47699	0.00627	-0.01564	0.09738	0.10055	-0.06257	0.38057	0.14183	0.07882	-0.16751	0.14724	-0.39164	-0.37939	-0.05213	-0.01321	0.01396	-0.30943	-0.34298	-0.28868	0.01804	-0.28065	-0.51303	-0.50882	-0.44468
ILL0175	-0.17894	0.2741	0.41674	-0.06978	-0.04765	0.1328	0.05934	0.09245	0.04719	0.08915	0.04173	-0.01178	-0.45594	-0.21953	0.73431	-0.28783	0.06921	-0.18179	0.20131	0.21284	0.03592	0.07952	-0.27493	-0.28573	-0.32181	-0.25235	-0.16176	-0.15651	0.16142	0.0458	0.08857	0.2114	0.28519	0.1342	-0.31589	0.13915	-0.29972	-0.25841	-0.25461	-0.33846	-0.23323	-0.29509	-0.29874	-0.28215	0.03514	-0.35762	-0.37907	-0.34094	-0.36927
ILL0186	-0.0703	0.09052	0.06286	1.00912	0.20804	0.27553	0.40373	0.3404	0.46742	0.38965	0.23269	0.32645	-0.27842	-0.12883	-0.3014	-0.0917	-0.3967	-0.05007	-0.54029	-0.49989	-0.22087	-0.44797	-0.12365	-0.08633	-0.19995	0.04818	-0.00241	-0.17403	-0.08213	-0.00871	-0.16672	0.03715	-0.13672	-0.19598	-0.26597	-0.10129	-0.04417	-0.08436	-0.09195	-0.20163	-9e-05	-0.27946	-0.06985	-0.16802	-0.28016	-0.21559	0.00614	-0.00878	-0.02931
ILL0199	-0.13257	0.17019	0.04625	0.88584	0.05663	0.35136	0.38367	0.36155	0.30991	0.22656	0.25554	0.32479	-0.28296	-0.1569	-0.2339	-0.01155	-0.23883	-0.12896	-0.35416	-0.36715	-0.05875	-0.23019	-0.22715	-0.06721	-0.16103	-0.11989	0.04986	-0.3044	-0.14584	-0.07025	-0.1602	0.0079	-0.21322	-0.17933	-0.11146	-0.15828	-0.23798	-0.25182	-0.14895	-0.26619	-0.0581	-0.28668	-0.13839	-0.14771	-0.22047	-0.21867	-0.0734	-0.1506	-0.05796
ILL0250	0.0265	-0.01091	0.10299	0.06295	0.10771	0.1311	0.07737	0.28704	0.16143	0.00713	0.02853	0.01778	-0.4528	-0.09405	0.23153	-0.23194	-0.25987	-0.08117	-0.20755	-0.22745	-0.09424	-0.15285	-0.30738	-0.27906	-0.16824	-0.23683	-0.14761	-0.23931	-0.03254	-0.06198	0.05538	-0.09617	0.12068	-0.09774	-0.19045	-0.01839	-0.13095	-0.03165	-0.04759	-0.29481	-0.16832	-0.05112	-0.03998	-0.03229	0.05971	-0.10793	-0.24494	-0.00936	-0.07791
ILL0165	-0.0889	-0.0562	0.05227	0.51764	0.4761	0.54161	0.63352	0.65283	0.82494	0.79272	0.64689	0.6998	-0.3326	-0.3211	0.01634	-0.11388	-0.26655	-0.14976	-0.43129	-0.46413	-0.29152	-0.38904	-0.47831	-0.22082	-0.25978	-0.40055	-0.22725	-0.37357	-0.18092	-0.18602	0.05947	-0.03951	-0.06135	-0.03619	-0.19039	-0.19233	0.09427	0.01474	-0.25948	-0.26837	-0.20409	-0.0886	-0.14635	-0.21829	-0.2156	-0.09151	-0.07361	-0.09115	-0.10805
ILL0176	0.05939	-0.07599	-0.0822	-0.03442	0.11213	0.04673	0.08649	0.11082	0.13599	-0.02028	0.18769	0.06858	0.09289	-0.08374	-0.08168	-0.02851	-0.06997	0.06585	-0.07863	-0.05995	-0.07573	-0.0642	-0.06624	-0.08147	-0.03778	-0.0731	-0.0481	-0.06306	-0.07339	-0.05984	-0.024	0.01526	0.09634	0.04209	0.14876	0.01795	0.22635	0.01192	-0.03382	-0.00866	-0.09771	0.02054	-0.10712	-0.07278	0.03857	0.02695	0.00705	0.03785	-0.17139
ILL0187	0.17522	-0.04214	-0.05105	-0.05224	-0.03242	0.0236	0.08499	0.05272	0.10113	-0.04979	0.05937	-0.08886	-0.09503	-0.14403	-0.03898	0.1983	-0.248	0.20024	-0.12745	-0.13085	-0.16162	-0.08943	0.03969	0.08336	0.21903	0.13518	0.10229	0.21739	0.09024	0.08096	-0.10032	-0.07815	0.20748	0.08409	0.13784	0.14525	0.148	0.27382	0.19338	0.06915	0.01601	0.26332	0.27476	-0.08814	0.10135	0.11962	0.15727	0.27984	0.13767
ILL0201	-0.18361	0.36249	0.39358	-0.04692	-0.05202	0.03578	-0.07643	0.19519	-0.01194	0.0172	0.18073	0.04777	-0.44435	-0.30328	0.75789	-0.49241	0.21513	-0.19145	0.28253	0.29405	0.08675	0.15678	-0.35358	-0.29468	-0.38916	-0.3669	-0.23443	-0.27061	0.07394	0.03917	0.00275	0.37297	0.26081	0.09937	-0.41063	-0.01396	-0.38877	-0.36723	-0.21986	-0.41389	-0.22877	-0.28527	-0.37467	-0.33891	-0.05212	-0.41307	-0.54946	-0.35098	-0.45369
ILL0145	-0.03594	0.13263	0.01091	0.10691	-0.08614	0.15925	0.10654	0.23823	-0.00111	0.04687	0.08622	-0.14594	-0.43664	-0.22333	0.26006	-0.2269	-0.11464	-0.13487	-0.05336	-0.09748	0.00078	-0.01047	-0.33857	-0.1752	-0.18735	-0.32773	-0.14653	-0.27386	-0.04332	-0.04847	-0.1985	0.07235	0.11208	-0.09777	-0.12602	-0.06434	-0.09193	-0.20831	-0.07472	-0.19967	-0.23363	-0.15305	-0.25968	-0.1723	0.02954	-0.1039	-0.28184	-0.27834	-0.11584
ILL0166	-0.08568	0.21803	0.25307	-0.16088	-0.20587	-0.15196	-0.08901	-0.11547	-0.05638	-0.16353	-0.11619	-0.2332	-0.25532	-0.08336	0.48404	-0.12007	0.28664	-0.1089	0.33507	0.31494	0.31496	0.22212	-0.08626	-0.10375	-0.09024	-0.20303	-0.20608	0.01254	0.23924	0.16006	-0.04507	0.23535	0.30373	-0.05972	-0.08286	0.26484	-0.22214	-0.11074	-0.07776	-0.05726	-0.13228	-0.13331	-0.22856	-0.30109	0.26375	-0.07761	-0.32499	-0.26661	-0.27692
ILL0177	-0.01782	0.01928	0.27939	0.07113	0.10992	0.09964	0.11902	0.21717	0.1757	0.09203	0.12896	-0.00208	-0.45607	-0.25592	0.30421	-0.09358	-0.18579	-0.1224	-0.06575	-0.09812	-0.07868	-0.06541	-0.36312	-0.2686	-0.27026	-0.28765	-0.13513	-0.2018	-0.09767	-0.09063	-0.11762	0.1245	0.03104	-0.01715	-0.14704	0.06195	-0.09166	-0.19513	-0.15648	-0.32455	-0.17423	-0.21012	-0.2468	-0.19113	0.05784	-0.21158	-0.28126	-0.12056	-0.25946
ILL0188	-0.15713	0.1748	0.20089	0.22513	0.11317	0.27179	0.18405	0.43816	0.28605	0.30076	0.26628	0.19158	-0.33749	-0.32918	0.29274	-0.31575	-0.23667	-0.19866	-0.20669	-0.23932	0.06801	-0.13875	-0.44688	-0.21562	-0.41095	-0.38307	-0.09326	-0.29797	-0.13093	-0.08043	-0.08744	0.10694	-0.00366	-0.24758	-0.34214	0.02079	-0.38011	-0.42457	-0.30841	-0.22899	-0.18631	-0.41753	-0.2677	-0.27597	-0.05126	-0.30675	-0.61038	-0.24443	-0.22493
ILL0147	-0.21903	0.41584	0.25335	-0.01079	-0.2246	-0.00724	-0.10689	0.00628	-0.16811	-0.08317	-0.10556	-0.28963	-0.25073	-0.08104	0.61038	-0.29807	0.2107	-0.1725	0.5238	0.51806	0.2081	0.27194	-0.30531	-0.24562	-0.28743	-0.25744	-0.17278	-0.09304	0.29376	0.22906	-0.26454	0.16594	0.23673	0.03441	-0.37687	0.23787	-0.26006	-0.16682	-0.14752	-0.18258	-0.0883	-0.22267	-0.23997	-0.19907	0.04931	-0.23784	-0.53007	-0.28896	-0.31647
ILL0167	0.00069	-0.03354	0.35509	0.16459	0.28661	0.35986	0.33895	0.46891	0.46065	0.66125	0.6485	0.58887	-0.28329	-0.23567	0.05315	-0.04506	-0.06481	0.02965	-0.27228	-0.30466	-0.17222	-0.23753	-0.11316	-0.17186	-0.14348	-0.21369	-0.1419	-0.14098	-0.21845	-0.17995	0.06977	0.00919	-0.26847	-0.05794	-0.16917	-0.12059	-0.00161	-0.28511	-0.00408	-0.22577	-0.14435	-0.21412	-0.15204	-0.04206	-0.1755	0.0021	0.00402	-0.01051	-0.07298
ILL0178	-0.0308	0.12376	0.17306	-0.1429	0.09322	0.01079	-0.05022	0.04837	0.05882	0.02096	0.08424	0.01348	-0.18984	-0.16998	0.3597	-0.19453	0.02979	-0.06485	0.11112	0.15194	0.04037	0.10422	-0.15429	-0.20301	-0.0915	-0.07831	-0.08026	-0.02362	0.13392	0.06084	-0.06252	0.06627	0.15008	0.00286	-0.04478	0.14169	-0.18131	-0.18903	-0.22913	-0.24369	-0.08667	-0.10312	-0.12088	-0.25402	0.0682	-0.2781	-0.18362	-0.25949	-0.34011
ILL0189	-0.09804	0.16369	0.09342	0.06038	0.0508	0.24838	0.20884	0.35725	0.20357	0.17774	0.21201	0.12717	-0.32398	-0.23088	0.16629	-0.28926	-0.16358	-0.05372	-0.18432	-0.18023	-0.01617	-0.14379	-0.38371	-0.12229	-0.26022	-0.16878	-0.03985	-0.11075	-0.10569	-0.10553	-0.01667	0.09295	0.03275	-0.20655	-0.20095	0.0575	-0.2598	-0.28178	-0.21782	-0.20261	-0.09728	-0.22653	-0.11008	-0.06392	-0.0274	-0.0624	-0.38606	-0.08655	-0.13031
ILL0148	-0.12914	0.15217	0.29652	0.4313	0.0786	0.19118	0.15311	0.42592	0.34677	0.29994	0.21889	0.09923	-0.33939	-0.21905	0.17943	-0.25852	-0.28296	-0.15424	-0.23795	-0.21216	0.02369	-0.22641	-0.28321	-0.20899	-0.32308	-0.1908	-0.09347	-0.26431	-0.10607	-0.0249	-0.24982	0.0497	-0.01936	-0.23842	-0.29144	0.0262	-0.25782	-0.40526	-0.22683	-0.29576	-0.13578	-0.36115	-0.16968	-0.07639	-0.09277	-0.32058	-0.43179	-0.24587	-0.27713
ILL1911	0.04788	0.03843	0.117	0.19385	0.16288	0.18622	0.16475	0.26468	0.13411	0.09333	0.0116	0.15328	-0.34397	-0.1769	-0.02691	-0.15494	-0.32155	-0.04931	-0.30255	-0.29873	-0.16788	-0.17408	-0.33366	-0.1667	-0.09999	0.03329	-0.19546	-0.23873	0.07603	0.03885	-0.16343	-0.19045	-0.09422	-0.03412	-0.2273	-0.00606	-0.0258	-0.06461	0.07423	-0.35663	-0.0729	-0.14394	0.12004	-0.00931	0.01514	-0.21013	-0.12551	0.15482	0.12989
ILL1913	0.02573	0.11972	0.10737	0.07287	0.04994	0.06578	0.05412	0.04459	-0.02252	0.02922	-0.06936	0.17381	-0.35254	-0.038	0.36555	-0.28214	-0.06887	-0.02614	0.09887	0.09576	0.05687	-0.11475	-0.10943	-0.22123	0.00694	-0.03803	-0.0788	-0.02107	-0.01188	0.02449	0.17578	0.35746	0.06062	-0.09271	-0.04066	0.04328	0.08835	-0.04364	0.25532	-0.02171	-0.10077	-0.08042	-0.16564	0.17217	0.12027	0.01614	-0.13509	-0.05426	-0.06674
ILL0190	-0.15122	0.0655	0.12524	0.19124	0.05022	0.0324	0.01441	0.20646	0.13447	0.01074	0.00727	0.10432	-0.43299	-0.15944	0.23941	-0.27043	-0.19166	-0.18596	-0.17101	-0.18878	0.11308	-0.07078	-0.23879	-0.1581	-0.30425	-0.27104	-0.21009	-0.38387	-0.14083	-0.12256	-0.03169	0.15819	-0.00212	-0.07468	-0.32698	-0.12491	-0.22152	-0.38267	-0.27314	-0.24992	-0.21239	-0.34441	-0.2239	-0.152	-0.10751	-0.4009	-0.61241	-0.26627	-0.26127
ILL0326	-0.12018	-0.06432	-0.14509	-0.16966	-0.13452	-0.07063	-0.1529	-0.07387	-0.07993	-0.07401	-0.09913	-0.08713	0.14182	0.00724	0.05473	-0.1749	0.01312	-0.20738	0.17194	0.1519	0.1655	0.24034	-0.11263	-0.19745	-0.09223	-0.22732	-0.08325	-0.1632	-0.11279	-0.01623	-0.20206	-0.09399	-0.03494	-0.18395	-0.15646	0.00963	-0.13238	-0.49516	-0.31958	-0.0581	0.00915	-0.19007	-0.3835	-0.23638	0.02875	-0.24528	-0.37944	-0.40354	-0.2972
ILL0150	-0.21226	0.10764	0.30911	0.33255	0.05113	0.08212	0.05136	0.29966	0.20721	0.15188	0.22028	0.11936	-0.33638	-0.28046	0.10889	-0.19856	-0.1552	-0.20443	-0.16972	-0.14396	0.02639	-0.17049	-0.35515	-0.19863	-0.35472	-0.24084	-0.09281	-0.40256	-0.10304	-0.12734	-0.08623	-0.01957	-0.21544	-0.14455	-0.34699	-0.21445	-0.18254	-0.45809	-0.3166	-0.32773	-0.27735	-0.25714	-0.23238	-0.22763	-0.29219	-0.24438	-0.40914	-0.31717	-0.27352
ILL4731	-0.24855	0.21471	0.38009	0.01977	-0.04036	0.0113	-0.06028	0.06296	-0.05646	-0.11535	-0.04374	-0.01191	-0.35586	-0.16558	0.82447	-0.51944	0.31144	-0.20179	0.37858	0.39738	0.22013	0.18798	-0.40273	-0.17848	-0.28356	-0.44626	-0.21379	-0.13013	0.00939	-0.0006	0.01576	0.2419	0.06226	0.07239	-0.43598	0.12464	-0.37235	-0.37853	-0.24159	-0.22945	-0.11197	-0.38061	-0.16756	-0.36771	-0.0734	-0.36807	-0.70396	-0.3968	-0.43667
ILL0327	-0.03795	0.00416	-0.00746	-0.01082	0.0008	0.05898	0.03218	0.21725	-0.10225	-0.04265	0.0969	0.12416	-0.01905	-0.2019	-0.00898	-0.1839	-0.17103	-0.14039	-0.10932	-0.14945	-0.10025	0.00381	-0.28976	-0.03467	-0.13557	-0.21058	-0.12921	-0.27718	-0.10969	-0.15892	0.01453	0.02711	-0.16585	0.06669	-0.20169	-0.04304	-0.06669	-0.16995	-0.15151	-0.16521	-0.05619	-0.20244	-0.17977	-0.11988	-0.12699	-0.1944	-0.28939	-0.19508	-0.16618
ILL0152	0.0938	-0.08993	0.00421	0.02392	-0.02266	0.07764	0.12271	0.05789	0.09981	0.06907	0.07936	0.09944	-0.06173	0.0669	-0.01242	0.07421	-0.30751	0.02172	-0.31603	-0.34884	-0.05879	-0.20303	-0.22662	0.02197	-0.10753	0.05919	-0.23955	-0.3856	-0.03887	-0.02687	0.07829	-0.03036	0.0696	-0.12205	-0.01171	-0.15406	0.18749	0.06993	0.18732	-0.26079	-0.21062	-0.00667	-0.16383	0.06118	-0.06019	0.03431	0.08216	0.06449	-0.05509
ILL0169	-0.11938	0.08405	0.22049	0.09403	0.01965	0.21409	0.07327	0.27124	0.16376	-0.00961	0.19722	0.0991	-0.33242	-0.1693	0.22474	-0.15158	-0.17355	-0.09926	-0.14102	-0.10781	-0.12821	-0.06999	-0.3207	-0.17778	-0.27547	-0.13163	-0.16423	-0.17238	-0.02054	-0.00721	-0.15581	-0.04571	0.01075	-0.02179	-0.24009	-0.07832	-0.11497	-0.30728	-0.05773	-0.3054	-0.18227	-0.2195	-0.01488	-0.10472	-0.0739	-0.19057	-0.31422	-0.0496	-0.17616
ILL0180	-0.07341	0.02602	0.12009	0.14115	0.33275	0.62056	0.56558	0.6607	0.96547	0.66097	0.61937	0.58398	-0.35413	-0.23156	0.08217	0.02422	-0.13377	-0.11381	-0.22892	-0.24674	-0.24739	-0.22508	-0.32596	-0.20079	-0.2595	-0.29995	-0.24442	-0.2739	-0.23563	-0.29556	0.04141	0.18676	-0.12941	-0.04151	-0.17046	-0.25324	0.06926	-0.23952	-0.18244	-0.12119	-0.2229	-0.11215	-0.32407	-0.13497	-0.23133	0.08594	-0.04191	-0.111	-0.1849
ILL0328	0.08312	-0.04456	0.06287	-0.08197	-0.11764	0.03546	0.01581	0.07189	-0.05316	-0.11365	-0.04962	-0.11859	-0.11164	0.13943	-0.06185	-0.04796	-0.1521	0.04243	-0.05189	-0.04071	-0.02816	0.00431	-0.11882	-0.03978	0.10683	-0.04607	-0.03224	-0.01144	-0.04149	-0.06652	-0.03408	0.02238	-0.06263	0.17884	-0.10639	0.00712	0.21546	0.01367	-0.04813	-0.08699	-0.06931	0.06549	-0.00433	0.10246	0.02477	0.06996	-0.02387	0.04929	-0.04759
ILL0154	0.15507	0.01984	-0.05144	0.01999	0.09889	0.13701	0.1879	0.16739	0.07746	0.10352	0.16648	0.09244	-0.21581	0.02327	-0.0293	0.20249	-0.21224	0.16354	-0.26762	-0.27078	-0.25792	-0.17183	0.07029	0.21225	0.20492	0.26469	0.03343	0.03686	-0.10912	-0.05198	0.19345	-0.06895	0.03517	-0.11623	-0.05585	-0.07716	0.26756	0.19081	0.48162	0.13208	0.12681	0.15672	0.09789	0.12698	0.13274	0.17282	0.22907	0.22696	0.06632
ILL0170	-0.07891	0.08098	0.16587	0.23291	0.02673	0.16615	0.11264	0.33479	0.14861	0.16749	0.13109	0.07103	-0.42324	-0.29975	0.2597	-0.21452	-0.09635	-0.11219	-0.10572	-0.11621	0.1175	-0.0812	-0.34413	-0.17072	-0.3172	-0.29829	-0.03596	-0.22873	-0.19368	-0.14054	-0.14323	0.10452	0.00057	-0.11336	-0.3581	-0.001	-0.20264	-0.38986	-0.31235	-0.24154	-0.08462	-0.34007	-0.25	-0.14787	-0.1577	-0.1956	-0.5663	-0.23742	-0.32145
ILL0181	-0.01078	0.03221	-0.03519	0.2403	0.15431	0.24689	0.23385	0.33076	0.44594	0.36218	0.39156	0.36146	-0.17163	-0.20196	-0.01916	-0.0049	-0.18674	-0.02115	-0.21006	-0.22077	-0.17658	-0.08281	-0.19912	-0.1059	-0.07575	-0.08428	-0.16461	-0.12771	-0.0619	-0.03028	0.02004	-0.09002	0.0877	-0.06149	-0.07568	0.094	0.07748	-0.014	-0.06637	-0.08521	-0.23702	0.04495	-0.03539	-0.13325	-0.04362	-0.12588	-0.11485	-0.09994	-0.15773
ILL0329	0.05252	-0.15723	0.0054	-0.05411	-0.11487	0.06372	0.01567	-0.02003	-0.03834	0.04163	0.1264	0.22379	-0.14549	0.20042	-0.0924	0.06526	-0.08748	0.1444	-0.18862	-0.22337	-0.07472	-0.22413	0.08658	0.06971	0.09422	0.02132	0.09432	0.03555	-0.17274	-0.14798	0.07825	-0.17566	-0.13923	0.21101	0.00483	-0.1446	0.22958	0.1752	0.03728	0.02817	-0.13941	0.19923	0.13154	0.35149	-0.02311	0.23992	0.07438	0.19719	0.06654
ILL0171	0.00804	0.021	0.14208	0.25795	-0.00528	0.18233	0.18403	0.27268	0.25631	0.11188	0.16221	0.03667	-0.24104	-0.31268	0.04306	-0.0594	-0.35956	-0.10537	-0.25398	-0.23535	-0.0402	-0.12987	-0.19978	-0.14182	-0.16228	-0.10747	0.02019	-0.08583	0.07138	0.07205	-0.14617	-0.08658	0.09978	-0.02646	-0.15613	0.08375	-0.13598	-0.23005	-0.16181	-0.18252	-0.15967	-0.02215	-0.06477	-0.15706	0.07883	-0.15938	-0.23972	0.01297	-0.14359
ILL0182	-0.03023	0.13126	0.05947	-0.05987	-0.13444	-0.05221	-0.09257	-0.19443	-0.06419	-0.08341	-0.14845	-0.09094	-0.13438	-0.00523	0.23136	-0.15996	0.00597	-0.03516	0.21105	0.16875	0.11325	0.26308	-0.03772	-0.15341	-0.12313	-0.05277	-0.29785	-0.06428	0.1619	0.15254	0.00459	0.14274	0.08588	-0.08502	-0.15693	0.35165	-0.09471	0.0477	0.11387	0.0535	-0.12573	0.07512	-0.1019	0.06773	0.23499	-0.08296	-0.15851	-0.10927	-0.0568
ILL1914	-0.17865	-0.15209	-0.04056	-0.1016	0.00046	0.00582	-0.03339	-0.00384	0.08721	-0.03309	-0.07839	-0.03083	0.06014	0.02987	-0.06737	0.02324	-0.20988	-0.1459	-0.11001	-0.09144	-0.04188	0.11791	-0.16065	-0.21043	-0.28023	-0.27572	-0.15946	-0.22402	-0.06959	-0.11447	-0.13827	-0.17497	-0.13041	-0.07977	0.02868	-0.05147	0.00212	-0.27083	-0.25016	-0.24548	-0.07318	-0.21928	-0.16829	-0.1378	-0.22295	-0.07402	-0.0936	-0.23723	-0.23812
ILL0330	0.41394	-0.15451	-0.30131	-0.03344	-0.0369	0.03002	-0.07761	-0.25556	-0.21655	-0.19769	-0.28644	-0.14526	0.0126	0.17798	-0.15372	0.39172	-0.15287	0.43259	-0.16698	-0.17249	-0.13732	-0.17286	0.20642	0.33249	0.50713	0.32937	0.35387	0.35023	-0.05883	-0.00716	0.24828	0.03179	0.17994	-0.00334	0.15061	-0.10026	0.53973	0.48007	0.50741	0.286	0.2223	0.40759	0.4436	0.28409	0.16868	0.36818	0.59755	0.52602	0.50897
ILL0331	-0.07876	0.08781	0.02944	-0.07939	-0.12136	-0.06028	-0.15541	0.10625	0.04684	-0.025	-0.07503	-0.04138	-0.1374	0.02027	0.08356	-0.07912	0.01601	-0.14207	0.14797	0.15217	0.12617	0.16067	-0.08281	-0.12046	-0.22905	-0.2156	-0.19172	-0.20653	-0.012	0.03036	-0.11861	0.05422	-0.10014	-0.06574	-0.13826	-0.06814	-0.18467	-0.25404	-0.01724	-0.21316	-0.11154	-0.20594	-0.17884	-0.15761	-0.03418	-0.30622	-0.33945	-0.23985	-0.24156
ILL0332	0.15216	0.05718	0.18867	-0.07	0.12964	0.14374	0.0765	0.17672	0.11645	0.03812	0.08926	0.19957	-0.3151	-0.03356	0.11779	-0.1559	-0.19547	-0.01294	-0.16433	-0.17937	-0.23756	-0.14221	-0.29829	0.00955	-0.08202	0.0895	-0.11328	0.02852	0.08336	-0.0253	0.09509	-0.05518	0.09153	-0.0908	-0.03336	0.1604	0.14078	0.08158	0.13156	-0.18302	-0.03687	0.14961	0.13853	0.18529	0.28117	0.13452	0.04994	0.19956	0.01648
ILL0333	-0.04873	0.17949	0.28812	-0.05485	-0.0713	-0.02519	0.0211	0.12883	-0.10706	-0.02531	0.08367	0.07359	-0.26266	-0.22961	0.35647	-0.14081	0.01068	-0.0812	0.04201	0.02407	-0.12605	0.08867	-0.23401	-0.07099	-0.14711	-0.02161	-0.21998	-0.18512	0.01999	0.02867	0.20946	0.253	0.28484	-0.01239	-0.26631	0.07505	0.03915	0.10647	0.01911	-0.30061	-0.17727	0.05307	-0.14013	0.0421	-0.00814	0.01433	-0.19015	0.02514	-0.24443
ILL0334	-0.19073	0.28032	0.49161	0.04006	-0.11094	-0.04695	-0.00386	0.22979	0.02236	0.21095	0.17616	0.12917	-0.58321	-0.34834	0.66449	-0.53086	0.08473	-0.1468	0.13615	0.16005	0.11502	0.023	-0.47149	-0.28728	-0.38916	-0.274	-0.15843	-0.28328	0.08139	0.0568	-0.05015	0.20419	0.34241	-0.0407	-0.42188	0.09946	-0.36657	-0.29674	-0.24003	-0.46888	-0.24084	-0.31278	-0.31662	-0.35559	0.03998	-0.35819	-0.50506	-0.36012	-0.47277
ILL0127	-0.07663	-0.01502	0.16039	0.40581	0.41364	0.62704	0.68406	0.90096	1.42681	0.80889	0.72363	0.58399	-0.39098	-0.25305	0.00314	-0.09104	-0.3051	-0.16429	-0.33226	-0.29145	-0.2224	-0.33658	-0.38172	-0.17436	-0.31989	-0.29596	-0.10769	-0.21343	-0.14424	-0.24171	-0.17421	0.01067	-0.3229	-0.20792	-0.25229	-0.27298	-0.02051	-0.22601	-0.2901	-0.15386	-0.30732	-0.174	-0.30717	-0.29593	-0.37326	-0.02785	0.03863	-0.04628	-0.18268
ILL8257	0.01338	0.12911	0.13846	0.1095	0.23051	0.34518	0.2424	0.25058	0.01747	-0.10386	0.05632	0.06042	-0.30246	-0.18445	-0.05834	-0.12902	-0.0921	-0.07845	-0.17189	-0.19004	-0.16788	-0.16472	-0.18602	0.05241	0.0692	-0.02391	-0.06092	-0.1924	-0.02297	-0.10315	0.19396	-0.01171	-0.05508	0.13425	-0.10468	0.01874	0.13911	-0.00657	-0.02712	-0.05625	0.18479	0.11029	0.05396	0.00795	0.06742	-0.09781	-0.11956	0.16796	-0.08251
DNEPROVSKAJA3	-0.13267	0.12526	0.03595	-0.19861	-0.29725	-0.15548	-0.08326	-0.24694	-0.19582	-0.26506	-0.20942	-0.33359	0.13381	0.00987	0.23551	-0.33129	0.1827	-0.15326	0.4392	0.46278	0.44094	0.60205	-0.0853	-0.10615	-0.20447	-0.21066	-0.05763	0.02932	0.18333	0.1338	-0.17075	0.08427	0.19019	0.0425	-0.16842	0.1336	-0.12747	-0.06799	-0.14647	0.16147	-0.03599	-0.27303	-0.24232	-0.07103	0.00882	-0.27812	-0.6758	-0.26622	-0.16755
ILL0238	-0.22192	0.09847	-0.02569	-0.29022	-0.25316	-0.10187	-0.07934	-0.11428	-0.13976	-0.02797	-0.14724	-0.23885	0.13821	-0.08235	0.26521	-0.26257	0.23493	-0.20128	0.43095	0.40331	0.51114	0.59349	-0.13435	-0.27501	-0.23312	-0.29547	-0.12671	-0.19255	0.12828	0.05394	-0.31561	0.07343	-0.04126	-0.01231	-0.29885	0.03848	-0.2026	-0.18261	-0.43196	-0.11256	-0.05002	-0.40127	-0.42329	-0.22177	-0.11529	-0.31127	-0.48117	-0.47119	-0.3416
ILL0013	0.2853	-0.37004	-0.32721	-0.26562	-0.00376	-0.11821	-0.14174	-0.25133	-0.0973	-0.02754	-0.0413	-0.1515	0.23866	0.02425	-0.54011	0.74528	-0.23412	0.2451	-0.30169	-0.3048	-0.31211	-0.18531	0.66546	0.2294	0.09633	0.21426	0.24362	0.19821	-0.28449	-0.32286	0.20237	-0.35962	-0.13558	0.33079	0.7776	-0.37894	0.43999	0.40501	0.22393	0.00364	-0.04218	0.47832	0.18937	0.08168	-0.3092	0.89968	1.24684	0.59684	0.21547
ILL0037	0.01286	-0.02432	-0.01827	0.02453	-0.11373	0.05382	-0.02945	-0.14986	-0.13903	-0.05207	-0.01839	0.0283	0.17195	0.10224	-0.13242	0.09542	-0.11451	-0.02479	-0.01983	-0.0379	-0.04627	0.07643	0.22339	0.12115	-0.05006	0.29302	-0.01799	0.10221	0.15426	0.18278	0.04092	0.00615	0.28658	0.01369	0.13643	-0.01356	-0.08723	0.03467	0.13991	-0.12016	-0.04279	-0.00636	0.14453	0.08849	0.02192	-0.04039	-0.03501	0.17642	0.07041
ILL1014	0.34215	-0.11135	-0.22726	-0.1424	0.19027	-0.05676	-0.04728	-0.08191	-0.1138	0.01503	-0.06357	-0.00323	-0.08775	0.01243	-0.17062	0.30385	-0.18052	0.46895	-0.20707	-0.2126	-0.11412	-0.18781	0.14441	0.10243	0.41404	0.26084	0.14632	0.20453	-0.03521	-0.03561	0.16251	-0.12636	0.26724	-0.00486	0.10214	0.15076	0.5459	0.3848	0.51464	0.06948	0.27941	0.46535	0.26896	0.17585	0.28168	0.23311	0.4678	0.46208	0.31306
ILL1020	-0.08891	-0.08072	-0.18724	-0.11479	-0.14687	-0.13519	-0.21335	-0.08594	-0.04447	-0.31769	-0.16158	-0.21657	0.37043	0.13486	-0.2009	-0.01991	0.03408	-0.11436	0.04025	0.00746	-0.08979	0.04177	0.14418	-0.03714	-0.12238	-0.01856	0.10856	-0.1046	-0.08061	-0.12658	-0.04229	-0.10604	-0.26377	-0.00661	-0.0335	-0.11558	0.02249	-0.05061	-0.09074	-0.00823	-0.16037	-0.02704	0.16415	0.00653	0.06987	-0.02026	-0.07564	0.02571	0.06337
ILL1027	0.12093	-0.03225	-0.29839	-0.0745	0.07861	-0.00711	-0.03564	-0.11146	-0.05977	-0.05191	-0.00475	-0.06061	0.00912	0.10379	-0.15089	0.14757	-0.24614	0.23356	-0.16359	-0.18378	-0.30126	-0.11151	0.15688	0.04942	0.22	0.21931	0.10781	0.11109	-0.16178	-0.19058	0.21757	-0.09446	0.04853	-0.06406	0.23915	-0.12247	0.50358	0.24332	0.29185	0.03821	0.08854	0.13734	0.11789	0.23547	-0.01946	0.4144	0.39	0.40271	0.16373
ILL1050	0.46321	-0.12898	-0.29169	-0.09556	0.10204	0.11637	-0.04947	-0.18206	-0.33906	-0.20332	-0.1337	-0.00223	-0.07557	0.23146	-0.38625	0.43349	-0.2067	0.43302	-0.37734	-0.41217	-0.29624	-0.21406	0.18397	0.41129	0.49249	0.56458	0.01246	0.15961	-0.04186	-0.00354	0.57999	-0.11456	0.14244	0.14281	0.24276	-0.01239	0.63721	0.74335	0.72668	0.13713	0.15841	0.47674	0.46265	0.3514	0.10864	0.45181	0.66149	0.81518	0.59597
ILL2979	0.28528	-0.17548	-0.09345	0.03485	0.27971	0.34298	0.25658	-0.11354	-0.08587	0.19763	0.02018	0.19798	-0.25139	-0.06531	-0.11714	0.2773	-0.20461	0.4072	-0.39893	-0.44854	-0.22046	-0.22144	-0.10548	-0.00696	0.28117	0.24487	0.01366	-0.05053	-0.11987	-0.13693	0.52727	-0.12875	0.09007	0.00487	0.02701	-0.06052	0.65854	0.37387	0.24358	0.03455	0.12375	0.32704	0.21214	0.30286	0.22558	0.33317	0.61832	0.51233	0.34516
ILL3005	0.06531	0.30067	0.0367	0.16412	0.24135	0.33897	0.23517	0.2374	0.13778	-0.01658	0.08584	0.10838	-0.2888	0.13802	-0.16884	-0.00639	-0.22195	0.05705	-0.17355	-0.18403	-0.2254	-0.44661	0.03271	0.12707	0.13723	0.16325	0.15885	0.10072	-0.13807	-0.06277	0.16161	0.25865	0.01237	-0.04353	0.04249	-0.26299	0.04	-0.0049	0.164	0.15844	-0.02265	-0.06937	-0.02719	0.20528	-0.14551	0.19737	0.18377	0.1608	0.10756
ILL3122	0.35125	-0.13656	-0.04027	0.11125	0.51924	0.28489	0.27392	0.10327	0.09598	0.20508	0.08242	0.18368	-0.41049	-0.24069	-0.19536	0.24506	-0.20438	0.41113	-0.34911	-0.3526	-0.28561	-0.41316	-0.16092	0.15614	0.49906	0.29597	-0.04898	-0.05265	-0.01213	-0.00076	0.56315	-0.0745	0.18021	0.18742	-0.02017	0.02817	0.46002	0.54889	0.21513	0.1769	0.22332	0.40845	0.29975	0.15118	0.06498	0.29375	0.53947	0.41233	0.41418
ILL3240	0.36274	-0.41531	-0.36018	-0.20421	0.21355	-0.10945	-0.04522	-0.26709	-0.08831	-0.05288	-0.00656	-0.17066	0.16647	0.16097	-0.42619	0.32965	-0.28869	0.32076	-0.43274	-0.40662	-0.41315	-0.48127	0.19575	0.26043	0.29082	0.43545	-0.05729	0.07626	-0.17403	-0.22815	0.30207	-0.30723	0.03515	0.2902	0.53701	-0.13428	0.7006	0.43408	0.44268	0.03644	0.06833	0.6247	0.39135	0.29893	0.02203	0.69047	1.10552	0.61424	0.43304
ILL3257	0.13937	-0.12327	-0.18005	0.16294	0.15996	0.1322	0.15482	0.01678	0.07797	0.07984	0.05914	0.2528	-0.04774	0.05858	-0.33108	0.36483	-0.32985	0.17676	-0.3937	-0.42648	-0.39842	-0.38895	0.21723	0.13149	0.29363	0.13229	0.06498	0.06705	-0.08931	-0.16246	0.20578	-0.18375	-0.09393	0.18298	0.13078	-0.33974	0.35661	0.25778	0.14523	-0.18642	-0.10551	0.2079	0.3102	0.15791	-0.04508	0.42424	0.59577	0.39306	0.39369
ILL3321	0.15212	-0.29541	-0.22697	0.16369	0.24992	-0.08097	0.07662	-0.13948	0.16579	0.04642	0.08789	0.08245	0.00883	-0.24632	-0.42059	0.37848	-0.26384	0.16887	-0.50131	-0.47535	-0.28976	-0.54847	0.20271	-0.0798	0.02852	0.15768	0.06135	0.05418	-0.25209	-0.26016	0.01483	-0.32084	-0.12071	0.23819	0.48413	-0.22748	0.22527	0.26538	0.10334	-0.03546	-0.05069	0.28529	0.18758	0.05155	-0.31105	0.5643	0.8346	0.28342	0.1832
ILL3413	-0.05326	0.38293	0.20451	0.32845	0.1292	0.17748	0.22952	0.17818	0.1643	0.03021	0.2626	0.19105	-0.27347	-0.03758	-0.13224	0.04275	-0.14349	-0.0644	-0.27031	-0.25143	-0.17827	-0.35769	-0.00269	0.03783	-0.03515	0.04265	0.18312	0.0398	-0.1832	-0.09911	0.1207	0.20428	-0.03654	-0.04192	-0.0934	-0.18204	-0.24508	-0.18996	-0.00521	0.06732	-0.1418	-0.14392	-0.02375	0.19245	-0.15923	0.00983	0.05016	-0.0825	-0.00044
ILL3433	0.0187	0.01461	0.0564	0.04361	0.23708	-0.04313	0.08757	0.09748	0.03628	-0.02727	0.04263	0.08867	-0.16514	0.01766	-0.2446	0.09053	-0.13666	0.01746	-0.16935	-0.19446	-0.15654	-0.13997	-0.03926	0.17446	0.29535	0.10997	0.0675	0.06238	-0.09548	-0.05949	0.19227	0.02242	-0.04323	-0.02118	0.03431	-0.1276	0.20697	0.00969	0.12548	0.13988	0.16957	0.17047	0.09204	0.23008	0.11836	-0.01769	0.25019	0.11493	0.13919
ILL3455	0.25265	-0.02312	-0.17524	0.12071	0.58131	0.28854	0.33382	0.20768	0.26744	0.34326	0.27839	0.38873	-0.40219	-0.14902	-0.27231	0.1559	-0.31213	0.2484	-0.42785	-0.46777	-0.3833	-0.50758	-0.11513	0.02312	0.3998	0.2925	-0.06909	0.11565	-0.12441	-0.14528	0.39974	0.01983	0.12885	0.15326	0.03687	0.10101	0.36155	0.40956	0.24785	0.0983	0.15685	0.41149	0.33718	0.25309	0.06013	0.24131	0.42621	0.46056	0.25094
ILL3485	0.1977	-0.40522	-0.36757	-0.11143	0.12508	-0.0618	0.01186	-0.21879	-0.06107	-0.00557	0.02289	-0.05316	0.19718	-0.06922	-0.50246	0.40032	-0.16141	0.19799	-0.44533	-0.44333	-0.33586	-0.51143	0.44416	0.14335	0.03737	0.22449	0.07104	0.08695	-0.37584	-0.37734	0.0377	-0.41359	-0.1508	0.28888	0.64093	-0.3298	0.28817	0.29872	0.27839	-0.02288	-0.01724	0.30041	0.2473	0.05063	-0.28196	0.66154	0.9672	0.37388	0.21286
ILL3570	0.19221	-0.14407	-0.08513	0.35142	0.39337	0.16381	0.13942	0.26873	0.37812	0.37954	0.36632	0.44892	-0.51769	-0.23828	-0.10638	0.17015	-0.30676	0.27699	-0.40824	-0.40439	-0.36995	-0.53205	-0.26003	-0.05128	0.33181	0.10531	0.03107	0.06971	-0.11126	-0.12911	0.26133	0.01071	0.0242	0.00349	-0.2235	-0.29674	0.21105	0.17091	0.25674	-0.12695	0.11699	0.17344	0.16525	0.126	-0.10297	0.11184	0.36654	0.34087	0.1684
ILL3640	0.43928	-0.19802	-0.28158	-0.02263	0.41135	0.22127	0.15692	0.13761	0.05442	0.10373	0.08337	0.32868	-0.1751	0.01154	-0.33776	0.33267	-0.42785	0.44855	-0.57606	-0.59634	-0.44155	-0.5282	0.0657	0.25494	0.59962	0.39832	0.14854	0.20733	-0.07198	-0.09992	0.31353	-0.17224	0.07285	0.00687	0.25702	0.02729	0.61128	0.68658	0.52947	0.1001	0.22599	0.69111	0.57236	0.35758	0.31385	0.47835	0.88122	0.78706	0.57109
ILL3979	-0.05248	0.03243	0.08156	0.5278	0.5542	0.24275	0.17426	0.3229	0.49527	0.53439	0.39688	0.68266	-0.37166	-0.29898	-0.04968	0.00344	-0.31844	-0.00803	-0.35928	-0.3628	-0.30775	-0.49745	-0.37821	-0.32548	-0.13527	-0.16711	-0.0538	-0.17031	-0.20505	-0.20053	0.23872	-0.00815	-0.1813	-0.08684	-0.36836	-0.28571	-0.10407	-0.15267	-0.24779	-0.2503	-0.25341	-0.10635	-0.07002	-0.06174	-0.28438	-0.10915	0.08257	0.03953	-0.04711
ILL4400	-0.0376	-0.01708	-0.24787	-0.00773	-0.28443	-0.21606	-0.22132	-0.27122	-0.17286	-0.3012	-0.18781	-0.22319	0.46113	0.16612	-0.29473	0.08956	0.08375	-0.02808	0.10188	0.14262	-0.00678	0.17456	0.95182	0.18228	0.34934	0.55849	0.13084	0.26639	0.22525	0.31552	-0.15333	-0.17795	-0.08973	-0.28075	0.00992	0.03714	-0.15634	0.10602	-0.00104	0.31753	0.14886	0.14914	0.51675	0.27644	0.1827	-0.11731	-0.169	0.17082	0.40975
ILL4686	0.32401	-0.29135	-0.25316	-0.0082	0.49254	0.104	0.17568	0.0537	0.07324	0.15318	0.15744	0.33088	-0.20052	-0.03484	-0.44258	0.35689	-0.27986	0.42108	-0.39439	-0.43872	-0.31112	-0.36966	-0.09	0.27773	0.40009	0.2629	0.0607	0.03592	-0.26386	-0.18079	0.45047	-0.11721	0.05883	0.03614	0.10643	-0.26226	0.51885	0.44051	0.35419	-0.07552	0.11624	0.40234	0.25338	0.15622	-0.08624	0.42399	0.64202	0.48952	0.27017
ILL5895	0.21853	-0.42308	-0.30465	-0.03237	0.11679	-0.11775	-0.00758	-0.20627	-0.0878	-0.07853	-0.01774	-0.14514	0.23663	-0.14213	-0.55281	0.43576	-0.19227	0.20352	-0.46091	-0.44945	-0.29731	-0.52121	0.45629	0.14515	0.0955	0.23414	0.05917	0.06566	-0.39072	-0.33262	-0.078	-0.43821	-0.18041	0.33391	0.76221	-0.21813	0.31631	0.35725	0.3278	0.00222	0.06415	0.34559	0.26756	0.0321	-0.29442	0.7369	0.97225	0.30047	0.29698
ILL5925	0.18599	-0.38906	-0.33636	-0.04595	0.07976	-0.14345	-0.04222	-0.21053	-0.04862	-0.05585	-0.02334	-0.16065	0.26783	-0.10944	-0.49134	0.39718	-0.19411	0.1477	-0.40681	-0.42462	-0.23038	-0.45794	0.45746	0.09034	0.0163	0.16228	0.02349	0.05069	-0.38848	-0.31534	-0.1046	-0.418	-0.2483	0.29266	0.72856	-0.24918	0.28591	0.27658	0.24019	-0.00792	-0.07053	0.29184	0.17998	0.01339	-0.30552	0.68304	0.8465	0.25536	0.22766
ILL5957	0.18384	-0.36412	-0.25761	-0.0177	0.07546	-0.15477	-0.07659	-0.23218	-0.04592	-0.1454	-0.0466	-0.19059	0.2735	-0.06735	-0.52783	0.39389	-0.21429	0.16726	-0.44167	-0.40088	-0.2378	-0.51422	0.45538	0.1282	0.03106	0.25312	0.11036	0.11662	-0.34479	-0.33017	-0.10924	-0.49594	-0.23176	0.21041	0.76084	-0.23493	0.2806	0.27452	0.24693	0.04285	-0.04152	0.32397	0.26224	-0.00112	-0.30363	0.74526	0.93678	0.24848	0.25765
ILL5962	0.17661	-0.36467	-0.28272	-0.02348	0.09016	-0.20325	-0.09303	-0.22459	-0.05459	-0.10531	-0.02857	-0.17138	0.23092	-0.08728	-0.47381	0.40041	-0.17425	0.16361	-0.45202	-0.40396	-0.17898	-0.52404	0.40471	0.07164	-0.03405	0.16118	0.10412	0.05747	-0.34473	-0.33069	-0.10665	-0.46237	-0.24949	0.27252	0.76286	-0.18034	0.27432	0.23526	0.24836	-0.04236	-0.06703	0.26438	0.17487	-0.01708	-0.3076	0.67098	0.88905	0.2398	0.19575
LC00600854E	-0.1599	0.1837	0.28178	0.00143	-0.11539	-0.07555	0.00649	0.04005	-0.00231	-0.01108	-0.00139	-0.04611	-0.11246	0.00551	0.27921	-0.16912	0.32801	-0.17875	0.16689	0.19811	0.20705	0.16063	-0.22522	-0.06706	-0.21306	-0.31062	0.01955	-0.05071	-0.05315	-0.19674	-0.10902	0.30732	-0.04756	0.21295	-0.23778	-0.1126	-0.26552	-0.24387	-0.27373	-0.0439	-0.09926	-0.33482	-0.46205	-0.15469	-0.0791	-0.27039	-0.38027	-0.32831	-0.37057
LC760139L	0.14011	0.01543	0.03057	-0.05943	0.18145	0.06592	0.14841	-0.02042	-0.09902	-0.07458	-0.08565	-0.09403	-0.06615	0.0727	-0.11168	0.22272	-0.11506	0.07436	-0.06876	-0.09407	-0.28162	-0.10479	-0.04687	0.48509	0.35924	0.27739	-0.01572	0.09489	0.20068	0.20534	0.09772	-0.11297	0.07474	0.25167	0.0194	0.02454	0.06559	0.39635	0.19376	0.20085	0.32532	0.26603	0.3639	0.24384	0.16671	0.03121	0.14094	0.34794	0.3498
LC860443L	-0.13511	-0.00065	0.16458	-0.20385	-0.23672	-0.20569	-0.13423	-0.21326	-0.24277	-0.06305	-0.22512	-0.21507	0.20493	0.0237	0.26149	-0.2456	0.74272	-0.18472	0.40937	0.40177	0.30681	0.24743	0.00057	0.01313	-0.27413	-0.15522	0.0807	0.03816	-0.12054	-0.17991	-0.05092	0.22351	-0.16481	0.20236	-0.16584	0.01854	-0.27853	-0.21527	-0.27479	0.0374	-0.00923	-0.12572	-0.36295	0.01262	-0.00518	-0.25084	-0.29989	-0.38126	-0.34816
PALOUSE	0.39029	-0.17071	-0.21775	-0.15897	-0.02797	-0.0582	-0.0689	-0.1732	-0.1892	-0.12915	-0.14072	-0.12385	-0.09683	-0.00772	-0.13897	0.2669	-0.1751	0.43778	-0.14631	-0.16644	-0.12087	-0.12769	0.11153	0.2228	0.42743	0.19991	0.06875	0.16827	0.03699	0.02312	0.14019	-0.12774	0.19048	0.08802	0.17823	0.10868	0.44901	0.47842	0.45655	0.06293	0.22026	0.40333	0.30885	0.21532	0.23512	0.30741	0.48048	0.48233	0.38198
RICHLEA	0.06229	0.00084	0.05541	-0.20602	-0.15753	-0.06155	-0.0848	-0.2109	-0.16812	-0.16484	-0.22094	-0.16657	0.07684	0.02531	0.27051	-0.09966	0.09044	-0.09579	0.14332	0.12844	-0.03407	0.06372	-0.21451	0.12397	0.11395	-0.07905	0.15282	0.2268	0.00392	-0.07173	0.05053	-0.04174	-0.0672	0.17661	-0.13692	0.09912	0.14038	0.09492	0.12049	0.15811	0.13367	0.11074	0.05525	0.05532	0.20299	-0.01388	-0.06543	0.08521	0.00948
LC01600743E	0.38011	-0.11128	-0.35742	-0.15187	0.04156	0.1593	-0.02553	-0.16467	-0.19971	-0.08373	-0.14142	-0.07601	-0.13807	0.23369	-0.26751	0.43961	-0.17992	0.44491	-0.26156	-0.28918	-0.28816	-0.19145	0.18617	0.30614	0.4949	0.33003	0.15677	0.17481	-0.02614	-0.04654	0.38901	-0.0073	0.16655	-0.02603	0.22439	-0.03737	0.76267	0.66821	0.56411	0.09519	0.39806	0.48706	0.50955	0.46895	0.17328	0.35166	0.5946	0.70611	0.69522
LC01601752T	-0.15473	0.35334	0.40105	0.38792	-0.09705	0.02106	0.12557	0.29379	0.11028	0.1143	0.09376	0.10124	-0.3931	-0.05006	0.20576	-0.29762	0.15246	-0.21842	-0.03469	0.00388	0.11931	-0.09197	-0.26617	-0.16917	-0.22844	-0.28545	-0.10421	-0.29739	-0.14227	-0.17601	-0.26675	0.27478	0.02185	0.01792	-0.47247	-0.14228	-0.34673	-0.34269	-0.22964	-0.1688	-0.19074	-0.40518	-0.48506	-0.19625	-0.25624	-0.24464	-0.51982	-0.34443	-0.37582
LC02600377P	-0.26115	0.25513	0.18906	0.01516	-0.17053	-0.17818	-0.11569	0.00617	-0.0769	-0.11945	-0.09953	-0.09965	-0.1416	-0.07458	0.30579	-0.28288	0.14324	-0.22541	0.09971	0.131	0.27952	0.22487	-0.18361	-0.15961	-0.21104	-0.18843	-0.08684	-0.12544	0.03992	-0.03935	-0.3105	0.05588	-0.05553	-0.13833	-0.34725	0.02793	-0.31008	-0.30873	-0.15029	-0.08975	-0.09149	-0.24471	-0.33585	-0.20863	-0.03204	-0.15379	-0.44687	-0.4285	-0.34374
LC02601112E	-0.04202	0.05895	0.12286	-0.05915	-0.18311	-0.10193	-0.17487	0.03464	-0.17937	-0.27328	-0.05515	-0.09463	-0.25115	-0.15429	0.29556	-0.21677	0.40404	-0.12142	0.14943	0.15882	0.12697	0.05674	-0.31694	0.02921	-0.11208	-0.18767	-0.08011	0.0022	-0.16599	-0.21506	0.04446	0.08884	-0.07729	0.33947	0.06369	0.50213	0.06605	0.12191	-0.03864	0.0822	-0.01472	-0.02149	-0.33425	-0.07332	0.10306	-0.07111	-0.20904	-0.27198	-0.22749
LC02601144P	0.01064	0.14861	0.24045	0.00621	0.01976	-0.11443	-0.12694	-0.2138	-0.03025	-0.1676	-0.16904	-0.208	-0.32707	-0.20501	0.46741	-0.22907	0.19046	0.01876	0.09889	0.10084	0.32899	0.15003	-0.39563	-0.11408	-0.07309	-0.26138	-0.09338	0.13614	0.22769	0.09359	0.06	0.23638	0.36399	-0.07233	-0.20523	0.59137	-0.01531	0.11636	0.2092	-0.10669	-0.03191	-0.10181	-0.23525	-0.27301	0.56669	-0.16117	-0.3466	-0.23575	-0.21331
LC03600190T	0.0473	-0.04734	0.03586	0.18255	0.28684	0.20588	0.14811	0.10846	0.10346	0.12218	-0.08865	0.17366	-0.3521	-0.19402	0.0648	-0.10457	-0.19819	0.05229	-0.14664	-0.1941	-0.2429	-0.222	-0.15903	-0.06504	0.13829	0.02086	0.00302	-0.07928	0.05257	0.09488	0.20852	0.22913	0.07758	-0.07601	-0.16016	-0.01511	0.049	0.1164	0.13025	-0.0117	0.11599	0.07639	0.16854	-0.02282	0.02262	-0.05568	0.01005	0.16935	-0.04183
LC03600204P	-0.19451	-0.00068	0.0568	-0.23443	-0.11856	-0.20748	-0.21401	-0.14778	-0.12575	-0.09109	-0.16678	-0.1283	0.07673	0.05419	0.21185	-0.16022	0.32914	-0.11877	0.29302	0.2533	0.29561	0.41943	0.04693	-0.13946	-0.19774	-0.22488	-0.11689	-0.10239	0.02127	-0.05525	-0.01652	0.13248	-0.03144	-0.02931	-0.14484	0.05733	-0.13401	-0.13461	-0.13923	-0.0027	0.01447	-0.05102	-0.3516	-0.16846	0.01327	0.00486	-0.30727	-0.28153	-0.24067
LC03600264T	0.12141	-0.12094	0.05582	-0.24203	0.19654	0.07428	0.16641	0.00489	-0.03649	0.04159	-0.04397	-0.00534	0.02435	0.01724	-0.16996	0.16042	-0.0003	0.22311	-0.03078	-0.05095	-0.14982	0.04275	0.28505	0.16843	0.4204	0.41745	0.22072	0.18911	0.08383	0.11932	0.2895	0.01593	0.13302	-0.0885	-0.12282	0.21325	0.18066	0.33538	0.34401	0.1335	0.25827	0.32739	0.38284	0.27745	0.32693	0.01216	0.23812	0.34604	0.40822
LC03600962L	0.0065	0.09989	-0.01453	0.01061	-0.0182	0.0091	0.0014	0.01003	-0.07451	0.05327	-0.08908	0.01118	-0.14396	0.03676	0.00245	-0.12252	0.29889	0.04103	0.16829	0.13849	0.08959	0.06146	-0.01976	0.01465	-0.00792	0.05262	-0.09988	-0.06753	-0.13252	-0.18516	0.0467	0.05803	-0.17725	0.07557	-0.09429	-0.12163	-0.09463	0.0168	0.02707	0.02021	0.04259	-0.21756	-0.09599	-0.04507	-0.12136	-0.03787	-0.15054	-0.11331	-0.15537
LC03601115L	-0.11607	-0.02802	-0.1488	-0.37673	-0.06917	-0.26057	-0.30811	-0.35597	-0.25831	-0.23966	-0.37151	-0.28749	0.23127	0.11158	0.14422	-0.18765	0.1297	-0.12953	0.17636	0.22956	0.02894	0.39021	-0.0752	-0.10641	-0.13904	-0.20304	-0.03503	0.08697	0.08681	0.02202	-0.04735	-0.20003	-0.01423	0.00759	-0.17112	0.17488	0.11273	-0.20505	-0.0256	0.06492	-0.05	-0.00225	-0.14801	-0.13221	0.08182	-0.0209	-0.25424	-0.30598	-0.39675
LC03601127P	-0.18259	0.15048	-0.01952	-0.17628	-0.19415	-0.15301	-0.002	-0.22805	-0.09497	-0.15566	-0.12012	-0.16328	-0.03577	-0.09704	0.2068	-0.27058	0.22988	-0.15208	0.23638	0.27718	0.21568	0.40702	-0.05119	-0.00098	-0.2642	-0.32878	-0.00625	-0.03155	0.14275	0.0981	-0.09887	0.1672	-0.00293	0.07652	-0.08489	0.11078	-0.30419	-0.06669	-0.34237	0.14912	0.11779	-0.19766	-0.31314	-0.25944	-0.03638	-0.20843	-0.40516	-0.34557	-0.35341
LC03601629P	-0.20309	-0.04862	0.01148	-0.00398	0.15537	-0.19338	-0.08839	0.06754	0.14288	0.08207	0.049	0.19799	0.01655	-0.04544	0.14617	-0.19006	0.06909	-0.17724	-0.00182	-0.00761	0.16138	0.06401	-0.18202	-0.25197	-0.31769	-0.37516	-0.06742	-0.26449	-0.17627	-0.18175	-0.09838	0.04445	-0.0223	-0.05798	-0.38986	-0.00132	-0.16673	-0.3484	-0.38449	-0.24474	-0.14828	-0.13262	-0.31911	-0.14696	-0.2499	-0.251	-0.2495	-0.30942	-0.3612
LC04600023L	-0.20827	0.01027	0.13182	-0.14392	-0.14474	-0.10606	-0.1532	-0.08088	-0.05125	-0.11896	-0.10348	-0.18067	0.06751	-0.0045	0.32955	-0.20905	0.3571	-0.23077	0.28817	0.2897	0.27459	0.20843	-0.20117	-0.10325	-0.27209	-0.31649	0.11808	0.02944	-0.06314	-0.08248	-0.20988	0.05985	-0.20026	0.1902	-0.30921	-0.02098	-0.25674	-0.35027	-0.36196	-0.0241	-0.11268	-0.178	-0.3139	-0.11316	-0.11778	-0.22482	-0.28069	-0.31637	-0.25022
LC04600246L	-0.21038	0.06454	0.26715	-0.16977	-0.16384	-0.19401	-0.21911	-0.19538	-0.18364	-0.17309	-0.25246	-0.20335	0.19892	0.04742	0.41514	-0.43684	0.63143	-0.26024	0.51622	0.55482	0.24536	0.42869	-0.18617	-0.04403	-0.39386	-0.33258	-0.04513	0.06552	-0.08218	-0.14998	-0.06277	0.04347	-0.20784	0.04281	-0.22525	-0.01182	-0.35561	-0.31954	-0.3247	-0.10216	-0.07658	-0.27231	-0.38516	-0.14873	0.02582	-0.27691	-0.44799	-0.48889	-0.42282
LC05600043T	0.38779	-0.14989	-0.17044	-0.11462	0.05616	-0.00075	-0.03816	-0.06311	-0.12351	-0.05597	-0.07081	-0.00991	-0.05262	0.0363	-0.21617	0.27615	-0.20054	0.47366	-0.18011	-0.19296	-0.21763	-0.18957	0.0441	0.19895	0.52539	0.29679	0.11296	0.15659	-0.04329	-0.01374	0.20119	-0.07238	0.11528	0.08469	0.19342	0.07495	0.50798	0.43841	0.44592	0.04409	0.30197	0.34893	0.3228	0.23659	0.25883	0.29386	0.51867	0.5084	0.42132
LC05600812E	0.46353	-0.10632	-0.33364	-0.07035	0.19202	0.11266	0.09909	-0.13003	-0.20426	-0.12154	-0.10447	0.06049	-0.03442	0.13651	-0.37967	0.56002	-0.18083	0.40507	-0.37437	-0.40184	-0.3638	-0.38982	0.19774	0.5399	0.48071	0.41716	0.23206	0.25069	-0.16778	-0.17225	0.40345	-0.1508	0.02194	0.02154	0.24746	-0.10759	0.71526	0.64291	0.58738	0.18795	0.36872	0.55447	0.44679	0.50382	0.10545	0.63174	0.87618	0.79053	0.6745
LC05600820P	0.03575	0.00367	0.11477	0.06721	0.08094	0.12219	0.20992	0.11657	0.10429	0.06761	0.05515	-0.07883	-0.08455	0.04189	-0.06744	0.14472	-0.25858	0.04411	-0.24863	-0.25392	-0.29423	-0.0792	0.3916	0.10698	0.21997	0.40133	-0.14486	0.03345	0.17498	0.06623	0.01151	-0.07207	0.07426	-0.17848	-0.05756	0.11901	0.13209	0.25039	0.27397	-0.02949	0.06409	0.21721	0.32778	0.09302	0.25859	0.12224	0.19344	0.36092	0.29722
LC05601303R	0.34197	-0.10034	-0.29671	-0.07647	0.20038	0.08648	-0.05247	-0.19707	-0.28761	-0.10573	-0.23794	0.03145	-0.15461	0.19675	-0.2544	0.40264	-0.28602	0.37742	-0.2124	-0.24963	-0.26781	-0.22632	0.11145	0.33699	0.36679	0.20883	0.07476	-0.01133	-0.05979	-0.05778	0.33417	-0.0412	0.12022	0.02556	0.19969	-0.19906	0.63391	0.64494	0.59715	-0.06095	0.17873	0.26233	0.40889	0.54192	-0.0146	0.49306	0.7345	0.74807	0.58315
PI435956	0.37605	-0.11605	-0.23725	-0.17729	0.12064	-0.01225	-0.03029	-0.13053	-0.13485	-0.01164	-0.0132	0.00618	-0.02588	0.08809	-0.10523	0.25433	-0.06686	0.37108	-0.12935	-0.13487	-0.04413	-0.10559	0.03791	0.12249	0.41838	0.20151	0.11076	0.18158	0.0062	0.05804	0.23844	-0.0805	0.18997	0.06023	0.14857	0.19057	0.45256	0.37681	0.46535	0.05048	0.222	0.37766	0.23962	0.18724	0.33673	0.16308	0.37706	0.42732	0.31356
ILL8250	0.09198	0.21122	0.28841	-0.22465	0.3067	0.0863	0.15751	0.08445	-0.00396	0.00667	0.04058	0.08247	-0.44523	-0.31042	0.41524	-0.24736	-0.00993	0.11383	0.01584	0.04704	-0.10472	-0.07967	-0.38037	0.25444	0.12717	0.0389	-0.0738	0.0678	0.15936	0.07345	0.31017	0.07893	0.30491	0.03166	-0.1552	0.2295	0.07572	0.13226	0.11378	-0.08632	0.14357	0.25152	0.17176	-0.01506	0.17615	-0.04996	-0.09521	0.19771	-0.03691
ILL8252	-0.19581	0.41666	0.49984	0.04149	-0.27478	-0.1074	-0.08483	0.12674	0.05714	0.05494	-0.06414	-0.11251	-0.60962	-0.34814	0.84112	-0.41051	0.1948	-0.14862	0.45731	0.47392	0.26174	0.20049	-0.47444	-0.31911	-0.50662	-0.43302	-0.26311	-0.17973	0.18	0.09993	-0.11687	0.33329	0.25992	-0.05039	-0.42119	0.24587	-0.41596	-0.30196	-0.27817	-0.35268	-0.2693	-0.35241	-0.43407	-0.35953	0.09828	-0.38226	-0.63378	-0.45471	-0.52417
ILL8256	0.22878	0.16145	0.2486	-0.15784	0.17707	0.12391	0.03557	-0.04535	-0.12922	0.0795	-0.11569	-0.1462	-0.51171	-0.33314	0.43521	-0.10461	-0.09832	0.27995	0.05597	0.03561	-0.06522	-0.01865	-0.34371	0.13625	0.23832	0.11642	-0.15922	-0.03508	0.10039	0.03576	0.22313	0.11569	0.43962	0.11413	-0.08506	0.33802	0.19769	0.27493	0.31798	-0.10946	0.11253	0.1866	0.07604	-0.04897	0.42903	0.00409	-0.07593	0.21114	-0.03706
ILL4750	0.08345	-0.0255	0.03363	-0.02057	0.02026	-0.0075	0.0366	0.02995	0.10543	-0.03251	0.01344	-0.10878	0.01769	-0.07514	-0.14533	0.20243	-0.15664	-0.02051	-0.26031	-0.21225	-0.2221	-0.30909	0.05235	0.00222	-0.12514	0.08057	0.01087	0.00035	-0.03303	-0.08954	-0.03432	-0.12871	-0.16953	0.06999	0.27397	-0.06273	0.11413	0.0843	0.0209	-0.1236	-0.00253	0.18394	0.01283	-0.11806	-0.13125	0.41621	0.39228	0.00334	0.06852
ILL4753	0.20711	-0.36804	-0.24561	0.04169	0.15001	-0.14116	0.05822	-0.1297	0.06765	-0.04465	0.06295	-0.14392	0.23078	-0.06049	-0.50173	0.46838	-0.31682	0.2078	-0.51771	-0.47695	-0.33956	-0.6072	0.44798	0.11797	0.05016	0.28236	0.10663	0.081	-0.34578	-0.30746	-0.06878	-0.42632	-0.31819	0.19453	0.74548	-0.31642	0.38478	0.22222	0.20157	0.02266	-0.10403	0.27567	0.30704	0.0635	-0.38465	0.72471	0.96282	0.27994	0.28347
ILL4760	0.17607	-0.44356	-0.27063	-0.053	0.29709	-0.07179	0.01168	-0.17762	0.0387	-0.07499	0.03568	-0.04701	0.28203	-0.10678	-0.46902	0.42482	-0.31096	0.19025	-0.5578	-0.51702	-0.40197	-0.63976	0.43503	0.06798	0.0928	0.34002	-0.01195	0.04276	-0.37506	-0.4134	0.01135	-0.46873	-0.30927	0.13172	0.61853	-0.3696	0.34552	0.30401	0.16022	0.02707	0.10199	0.30919	0.28429	0.13097	-0.31774	0.64599	1.06413	0.37685	0.31122
ILL4765	0.03829	-0.02779	-0.04161	-0.02812	-0.02528	-0.13464	-0.02311	-0.16593	-0.19473	-0.24276	-0.15562	-0.27351	-0.04058	-0.10891	-0.09323	0.00201	0.07118	-0.04268	0.01034	0.03423	-0.06565	-0.18087	-0.06298	0.13072	-0.11073	0.00793	0.11503	0.03659	-0.1834	-0.20034	0.0624	0.05782	-0.15965	0.26796	0.28	-0.22893	-0.01349	0.15788	0.08761	0.04493	0.0494	0.07266	0.06509	0.08807	-0.12441	0.27014	0.40846	0.11622	-0.00881
ILL0225	0.18668	-0.38096	-0.21989	0.04024	0.15081	-0.11109	-0.00768	-0.12393	0.05565	-0.01365	0.07202	-0.08751	0.19695	-0.12893	-0.46658	0.35932	-0.28108	0.15231	-0.52368	-0.47562	-0.3181	-0.61331	0.38955	0.06077	-0.02443	0.15036	0.05947	0.05102	-0.3817	-0.38271	-0.13083	-0.49772	-0.32343	0.234	0.66158	-0.24503	0.28592	0.21646	0.16615	-0.11354	-0.08931	0.25301	0.19774	0.03763	-0.36281	0.63841	0.91887	0.23272	0.17421
ILL0323	-0.02791	-0.17826	-0.29153	-0.27656	-0.45328	-0.28585	-0.28263	-0.39385	-0.38746	-0.32736	-0.38843	-0.36997	0.91232	0.54981	-0.30373	0.05545	0.2706	-0.07861	0.13168	0.1335	0.22462	0.26093	0.51192	0.21849	0.10309	0.09217	0.22808	0.3104	-0.15539	-0.0449	-0.27323	-0.23816	-0.27674	-0.06801	0.28825	-0.19506	-0.05561	-0.08869	-0.00989	0.3544	0.02102	-0.01048	0.10031	0.03917	-0.05206	0.12878	0.15243	-0.17833	0.09734
ILL0324	-0.17974	-0.01208	0.02618	-0.16524	-0.35577	-0.20859	-0.146	-0.14915	-0.14439	-0.26831	-0.15027	-0.23438	0.22292	0.01563	0.18133	-0.11886	0.32924	-0.19921	0.33825	0.3768	0.36246	0.46235	0.0947	-0.13298	-0.24289	-0.20477	-0.09884	-0.04622	-0.03286	-0.05963	-0.19624	0.11997	-0.01074	0.10281	-0.10351	0.06399	-0.12746	-0.18151	-0.17858	-0.00955	-0.30336	-0.33644	-0.2477	-0.12687	-0.04184	-0.17246	-0.42157	-0.43835	-0.42155
[truncated: 456 more columns]
