# Supplementary material for: Assessment of genetic variation within a global collection of lentil (Lens culinaris Medik.) cultivars and landraces using SNP markers
Source: BMC Genet. 2014 Dec 24;15:150. doi: 10.1186/s12863-014-0150-3 (PMC4300608; doi:10.1186/s12863-014-0150-3)
Supplement: Additional file 5: — Nei’s coefficient data from lentil cultivars and landraces. This file contains genetic distance data between lentil cultivars (sheet 1) and landraces (sheet 2) calculated using NTSYS software. [file 12863_2014_150_MOESM5_ESM.xlsx]

## Sheet: VARIETIES_GD
' SIMGEND: input=J:\Molecular Genetics\Pulses\Dimpy\Lentil_Diversity_2013\Reanalysis_505lines_266SNPs\VARIETIESONLY_NTSYSinput.xls	coeff=NEI72	dir=Rows'
2	111	111	0
	01-068L*04H014	02-082L*04HS005	02-161L-05H4015	02-182L-05H4005	03-083L*1-06H401À	03-090L*4-04HS00À	03-098L*3-04HS01À	03-114L*5-04HS00À	04-190L-05HG1002À	1175s-12	1205M-5	1267M-88	1277D-17	1283d-10	1300M-30	1308M-8	1372s-10	1448S-3	1646S-4	1788S-4	1805S-21	1844S-27	1897T-30A	1913T-15	2154S-4	2187T-10	2265-3	2268-7	901-1-28RS	98-019L*01H056	ALDINGA	BOOMER	BORINSKAJA	CALLISTO	CDC_BLAZE	CDC_MATADOR	CDC_ROBIN	CDC_ROSETOWN	CDC_ROULEAU	CIPAL0501	CIPAL0611	CIPAL0708	CIPAL0709	CIPAL0714	CIPAL0715	CIPAL0716	CIPAL0717	CIPAL0719	CIPAL0723
01-068L*04H014	0
02-082L*04HS005	0.111568	0
02-161L-05H4015	0.14946	0.0796022	0
02-182L-05H4005	0.127198	0.106899	0.111355	0
03-083L*1-06H401À	0.126853	0.115497	0.132362	0.124881	0
03-090L*4-04HS00À	0.128046	0.0513894	0.0973866	0.112962	0.149905	0
03-098L*3-04HS01À	0.148063	0.0988983	0.0970338	0.114782	0.158936	0.0858866	0
03-114L*5-04HS00À	0.152282	0.12021	0.132875	0.141036	0.154115	0.135301	0.139901	0
04-190L-05HG1002À	0.176503	0.113023	0.128943	0.120293	0.12971	0.128955	0.142377	0.148583	0
1175s-12	0.123865	0.0813761	0.123166	0.114267	0.153954	0.0710456	0.0878422	0.106695	0.118587	0
1205M-5	0.125569	0.0960759	0.121738	0.128632	0.147649	0.0875323	0.0899791	0.112236	0.128609	0.0450181	0
1267M-88	0.120094	0.119896	0.130368	0.111052	0.142048	0.109064	0.128221	0.146184	0.133345	0.0858514	0.101943	0
1277D-17	0.154091	0.0868453	0.120192	0.123146	0.144444	0.0790568	0.0945478	0.120904	0.135208	0.0612465	0.0635467	0.0853972	0
1283d-10	0.136211	0.0982965	0.121742	0.11395	0.156829	0.0826187	0.119936	0.144773	0.124591	0.0676249	0.0828087	0.0891671	0.0879254	0
1300M-30	0.127718	0.0912037	0.123984	0.121834	0.135469	0.0933641	0.111297	0.116926	0.125769	0.047373	0.0475848	0.101624	0.0767788	0.0804955	0
1308M-8	0.120315	0.110285	0.126442	0.109149	0.14427	0.0957046	0.100338	0.127976	0.127617	0.0647708	0.0570759	0.0838238	0.0764099	0.0741797	0.0727054	0
1372s-10	0.137934	0.0866057	0.13192	0.142344	0.15227	0.0843208	0.0998505	0.12883	0.144196	0.05769	0.0540977	0.127029	0.0853254	0.0995028	0.0707043	0.0907723	0
1448S-3	0.13858	0.0966005	0.135197	0.124362	0.155081	0.0824178	0.103119	0.119955	0.139221	0.0462705	0.0512884	0.0888557	0.0534844	0.072001	0.0634597	0.0715799	0.0735956	0
1646S-4	0.13617	0.105102	0.120121	0.113436	0.139085	0.109975	0.125754	0.138841	0.129458	0.0754531	0.0782971	0.0811054	0.0825446	0.0895788	0.0841677	0.079566	0.0993253	0.0943034	0
1788S-4	0.121346	0.113804	0.139236	0.12315	0.167407	0.0951593	0.114511	0.136479	0.13837	0.0699187	0.0685857	0.0931429	0.0860877	0.0561757	0.0913682	0.0785951	0.110016	0.0760157	0.0879249	0
1805S-21	0.159761	0.125031	0.146918	0.139344	0.1677	0.118529	0.134325	0.140952	0.144014	0.0869321	0.0781563	0.107962	0.0964716	0.0710547	0.0948733	0.0867681	0.108141	0.0815499	0.100829	0.0685296	0
1844S-27	0.140825	0.0723608	0.120334	0.128088	0.144176	0.0796196	0.102055	0.114715	0.120635	0.0374125	0.0393224	0.10335	0.0619215	0.0760783	0.0552307	0.0766963	0.0572548	0.0593027	0.0871447	0.0800824	0.0891078	0
1897T-30A	0.144093	0.111796	0.143207	0.124306	0.165919	0.129232	0.139654	0.141492	0.149166	0.107066	0.10971	0.108572	0.122828	0.111855	0.112696	0.103412	0.139011	0.119566	0.0893225	0.105637	0.116669	0.111615	0
1913T-15	0.138741	0.0753506	0.122521	0.13258	0.141138	0.0771598	0.102552	0.112486	0.1378	0.0458288	0.0658396	0.0892256	0.0626365	0.093551	0.0634315	0.0766143	0.0735557	0.0741334	0.0906527	0.0920358	0.113218	0.0473739	0.109364	0
2154S-4	0.149534	0.084193	0.110372	0.110241	0.128835	0.0888711	0.112154	0.130228	0.124118	0.0788604	0.0657768	0.106268	0.0804575	0.0747441	0.0865503	0.0800417	0.0913513	0.0816845	0.0838347	0.0839054	0.0881964	0.0632289	0.0948411	0.0863762	0
2187T-10	0.120571	0.119421	0.150401	0.134571	0.167304	0.124542	0.123857	0.157245	0.177075	0.109449	0.105264	0.117306	0.103709	0.103244	0.114557	0.0912475	0.127403	0.118234	0.0997997	0.10981	0.125994	0.111307	0.121822	0.118925	0.118782	0
2265-3	0.153322	0.101363	0.122848	0.119778	0.168039	0.0987884	0.118541	0.145696	0.11807	0.0777233	0.0842113	0.0959127	0.0998233	0.0883024	0.0975175	0.0944022	0.103322	0.097786	0.0759578	0.0837697	0.0975374	0.0839991	0.103226	0.0991332	0.069727	0.116644	0
2268-7	0.152083	0.0919084	0.113707	0.111121	0.147785	0.0851299	0.105503	0.12198	0.121733	0.0754383	0.0812639	0.085442	0.0861641	0.0820709	0.0916172	0.0945925	0.0983984	0.0911726	0.07586	0.0840077	0.0981579	0.0802384	0.115674	0.0797026	0.0785248	0.11331	0.0781059	0
901-1-28RS	0.150286	0.130722	0.147388	0.119432	0.160537	0.115204	0.124533	0.152818	0.146526	0.0929896	0.0975654	0.105996	0.103837	0.0773577	0.111698	0.091747	0.119992	0.0913358	0.10724	0.0630412	0.077049	0.0985953	0.0998152	0.110103	0.0830649	0.120475	0.0889282	0.095289	0
98-019L*01H056	0.144527	0.100243	0.110734	0.119033	0.113286	0.10147	0.126199	0.145697	0.136749	0.115873	0.11181	0.116065	0.109256	0.1113	0.1228	0.104945	0.117187	0.116032	0.109493	0.124302	0.125436	0.110117	0.135067	0.105229	0.109849	0.138681	0.136253	0.101782	0.120424	0
ALDINGA	0.152973	0.108243	0.121245	0.13658	0.11444	0.121378	0.126821	0.121899	0.146674	0.125699	0.108557	0.132164	0.122275	0.149853	0.132433	0.116136	0.0989309	0.112861	0.131411	0.147082	0.151488	0.11762	0.150131	0.125849	0.107834	0.137257	0.129859	0.112791	0.144049	0.11502	0
BOOMER	0.115197	0.0899261	0.110824	0.0998547	0.118963	0.11138	0.112742	0.134792	0.131422	0.117499	0.125495	0.116234	0.111196	0.132013	0.123067	0.116417	0.111707	0.120594	0.127454	0.138446	0.13159	0.124952	0.13666	0.128694	0.107848	0.129756	0.14031	0.125707	0.127508	0.104719	0.116755	0
BORINSKAJA	0.131627	0.106042	0.130003	0.117182	0.156087	0.118295	0.124613	0.129798	0.14583	0.0906985	0.0937919	0.121811	0.0947613	0.11204	0.0827361	0.107573	0.108831	0.0903538	0.113619	0.108434	0.117607	0.09499	0.126552	0.102762	0.118998	0.121121	0.128907	0.106845	0.109565	0.133828	0.131468	0.13024	0
CALLISTO	0.135795	0.100235	0.127873	0.125157	0.145836	0.104	0.116815	0.122079	0.121019	0.0572493	0.05255	0.0870642	0.0709533	0.0802855	0.0643169	0.0762272	0.0885777	0.0673925	0.0806745	0.0679219	0.0800126	0.0693619	0.107228	0.0790921	0.0819085	0.10765	0.0839716	0.095048	0.0758238	0.123422	0.117398	0.10493	0.0881557	0
CDC_BLAZE	0.12013	0.106448	0.13649	0.118168	0.166904	0.100356	0.114873	0.133269	0.139051	0.0848688	0.0806882	0.10844	0.0861044	0.0929864	0.0955351	0.101654	0.110291	0.0927428	0.092243	0.0723571	0.0865625	0.0949313	0.109693	0.101786	0.0961708	0.125834	0.0762611	0.0854947	0.0929363	0.126967	0.132573	0.155702	0.108572	0.0775612	0
CDC_MATADOR	0.16369	0.131404	0.148059	0.137531	0.185059	0.124909	0.132479	0.149012	0.137037	0.0765287	0.0888647	0.101538	0.10182	0.0789059	0.0918318	0.0928274	0.130248	0.0900603	0.0878669	0.074077	0.0675533	0.101153	0.108013	0.105607	0.0981109	0.121226	0.0804869	0.0908634	0.0627698	0.1331	0.157231	0.152612	0.111193	0.0692094	0.0713326	0
CDC_ROBIN	0.124064	0.136209	0.135842	0.128404	0.127122	0.143686	0.141626	0.122888	0.152435	0.10839	0.0930845	0.141184	0.108869	0.103937	0.117178	0.103881	0.113182	0.0990898	0.112976	0.0951568	0.106432	0.114	0.142459	0.122158	0.117848	0.170733	0.125555	0.133177	0.106297	0.113341	0.116477	0.144306	0.116952	0.0939899	0.109948	0.123405	0
CDC_ROSETOWN	0.162106	0.119026	0.142569	0.131937	0.16052	0.135346	0.133117	0.144023	0.145655	0.102444	0.0896603	0.136417	0.108309	0.101374	0.106979	0.0967483	0.123499	0.10486	0.122496	0.104475	0.106008	0.0935212	0.127274	0.10747	0.109935	0.111848	0.118869	0.119322	0.10048	0.142091	0.144718	0.138717	0.108941	0.0970484	0.101535	0.109322	0.132712	0
CDC_ROULEAU	0.148498	0.090293	0.11513	0.122175	0.141854	0.0957956	0.116059	0.132005	0.117202	0.0703274	0.0634391	0.0851446	0.07631	0.0772658	0.0797777	0.0833511	0.092601	0.087975	0.093148	0.0768323	0.0757102	0.0661648	0.114299	0.0794395	0.0745468	0.108092	0.0791356	0.0727801	0.0941315	0.113564	0.12689	0.12993	0.0994761	0.0708239	0.0923274	0.0950829	0.120474	0.0975174	0
CIPAL0501	0.162025	0.106392	0.125416	0.11109	0.136117	0.0975176	0.123268	0.132639	0.134396	0.116064	0.133371	0.124355	0.137565	0.127644	0.137197	0.119243	0.144499	0.126881	0.122901	0.148366	0.142958	0.132388	0.14265	0.147401	0.135134	0.121005	0.119897	0.108618	0.139856	0.09106	0.118648	0.114167	0.139267	0.136542	0.151994	0.15275	0.144111	0.144577	0.11548	0
CIPAL0611	0.165398	0.121763	0.128246	0.11957	0.121761	0.132956	0.132585	0.116816	0.135156	0.128614	0.126683	0.149191	0.149734	0.141283	0.125977	0.126592	0.124366	0.135115	0.137232	0.154003	0.155943	0.134187	0.158677	0.145921	0.131177	0.162448	0.13347	0.124148	0.147874	0.118949	0.0972257	0.13053	0.140404	0.138008	0.148422	0.165517	0.135493	0.171316	0.135459	0.0947239	0
CIPAL0708	0.135711	0.0935185	0.114259	0.113017	0.127459	0.0828564	0.10939	0.142523	0.108123	0.0939979	0.0899386	0.112806	0.110442	0.110551	0.10866	0.104365	0.101969	0.096689	0.119742	0.114217	0.136138	0.100013	0.13826	0.104175	0.109622	0.120434	0.113515	0.095046	0.133701	0.10767	0.115267	0.11103	0.115563	0.109547	0.111031	0.132926	0.126199	0.135799	0.112209	0.0952545	0.114169	0
CIPAL0709	0.15336	0.12476	0.146684	0.137372	0.156273	0.113183	0.152243	0.152422	0.134284	0.12437	0.125417	0.152542	0.142395	0.137909	0.13803	0.1388	0.132306	0.126129	0.155147	0.142186	0.15804	0.135079	0.15622	0.142255	0.147643	0.158613	0.142377	0.138138	0.148207	0.14508	0.118813	0.144802	0.143294	0.141071	0.13992	0.148741	0.141042	0.153845	0.146799	0.14187	0.130642	0.0825775	0
CIPAL0714	0.15306	0.100168	0.125718	0.131132	0.137418	0.122477	0.129745	0.126015	0.126805	0.115041	0.115042	0.134563	0.134566	0.127246	0.121615	0.128967	0.130474	0.130674	0.119432	0.111712	0.122891	0.119077	0.132741	0.130813	0.132065	0.146843	0.135964	0.129061	0.109158	0.110787	0.139127	0.135505	0.133383	0.095876	0.127986	0.123663	0.110672	0.15134	0.135654	0.12062	0.118531	0.131605	0.142596	0
CIPAL0715	0.151039	0.0932778	0.124654	0.129563	0.147496	0.115929	0.133138	0.139448	0.130694	0.11758	0.131828	0.139026	0.14376	0.134869	0.130781	0.145937	0.119957	0.131326	0.12648	0.125732	0.131829	0.132973	0.144362	0.13843	0.133116	0.156387	0.132051	0.127112	0.128195	0.113506	0.13531	0.132458	0.134376	0.114678	0.137918	0.127972	0.122	0.167105	0.147004	0.1166	0.119151	0.129742	0.146601	0.0369887	0
CIPAL0716	0.132583	0.125269	0.138294	0.134908	0.159487	0.12813	0.136467	0.169188	0.166525	0.110873	0.116702	0.111755	0.112035	0.106638	0.131783	0.124377	0.126875	0.11561	0.102301	0.0811658	0.103102	0.121873	0.121012	0.106443	0.0967662	0.11978	0.109743	0.11369	0.0934819	0.124562	0.143542	0.120445	0.122001	0.0981211	0.09819	0.0967213	0.11689	0.105946	0.118596	0.173662	0.169706	0.131717	0.147929	0.130144	0.12899	0
CIPAL0717	0.138887	0.112959	0.148768	0.124143	0.147472	0.128503	0.146236	0.151303	0.169358	0.10661	0.108731	0.124901	0.100835	0.104821	0.0924358	0.12518	0.119045	0.104569	0.107516	0.111331	0.108304	0.117361	0.133691	0.112663	0.103799	0.138912	0.118897	0.103573	0.125479	0.124375	0.134669	0.119739	0.113293	0.109962	0.103109	0.125203	0.137386	0.140684	0.131503	0.171052	0.159944	0.134954	0.162113	0.145252	0.147031	0.111503	0
CIPAL0719	0.14022	0.138431	0.161318	0.123189	0.155273	0.139413	0.161442	0.153094	0.13885	0.121828	0.111818	0.113771	0.137784	0.116661	0.114705	0.114313	0.144832	0.119638	0.126042	0.106018	0.129959	0.13508	0.132533	0.152364	0.133527	0.149224	0.132092	0.14744	0.116995	0.131951	0.137536	0.13838	0.12229	0.106797	0.117535	0.126514	0.134066	0.155418	0.128469	0.146108	0.131198	0.127396	0.136762	0.105385	0.125829	0.139118	0.120866	0
CIPAL0723	0.127166	0.096683	0.136753	0.147473	0.11567	0.116352	0.132929	0.144198	0.168922	0.101958	0.0940041	0.128861	0.10633	0.126716	0.0971341	0.0927947	0.112385	0.10931	0.113078	0.1075	0.13156	0.104699	0.124174	0.0939894	0.113374	0.141028	0.138144	0.121515	0.133084	0.128243	0.119055	0.133211	0.113651	0.107573	0.130149	0.149722	0.110172	0.137094	0.120298	0.146485	0.153169	0.136037	0.163622	0.123648	0.137426	0.119623	0.116651	0.133147	0
CIPAL0801	0.143501	0.118344	0.143618	0.13772	0.103668	0.140856	0.155213	0.162583	0.173713	0.153205	0.140527	0.136547	0.133363	0.144841	0.13592	0.132756	0.140033	0.155751	0.145205	0.155071	0.147456	0.138925	0.158189	0.143225	0.129641	0.134229	0.160543	0.133806	0.155174	0.123897	0.111671	0.138975	0.151922	0.140867	0.161281	0.176744	0.136196	0.141204	0.135677	0.129384	0.141149	0.15043	0.151012	0.139487	0.142509	0.149667	0.146207	0.162265	0.112725
CIPAL0802	0.142194	0.118884	0.132359	0.108546	0.141083	0.110727	0.134636	0.142641	0.0929523	0.0882514	0.108321	0.117698	0.119491	0.0880413	0.118681	0.100465	0.137967	0.104097	0.114898	0.0848802	0.0962468	0.107487	0.129571	0.126635	0.113569	0.154365	0.103016	0.102471	0.0878431	0.118204	0.150805	0.14117	0.127312	0.0967051	0.0990466	0.0809876	0.118364	0.124648	0.102586	0.107875	0.131207	0.115503	0.135659	0.0986837	0.104624	0.126158	0.154494	0.114124	0.156497
CIPAL0803	0.168422	0.16635	0.1468	0.130601	0.124164	0.152531	0.161401	0.186962	0.151034	0.148038	0.138986	0.0975953	0.135346	0.138059	0.15555	0.127813	0.183939	0.130277	0.124758	0.129734	0.146386	0.130107	0.127322	0.130424	0.123677	0.142006	0.157363	0.126308	0.144955	0.133634	0.129757	0.158113	0.159623	0.133202	0.144509	0.150792	0.155142	0.144775	0.133618	0.13019	0.172591	0.131741	0.14941	0.1423	0.183068	0.128776	0.170656	0.142055	0.129572
CIPAL0804	0.127906	0.120204	0.118312	0.106212	0.10674	0.131229	0.122409	0.13454	0.126149	0.114322	0.11743	0.12615	0.124223	0.122703	0.138055	0.120638	0.110028	0.120284	0.099876	0.130043	0.119888	0.112612	0.132246	0.137605	0.122605	0.157736	0.135887	0.140055	0.124044	0.0905462	0.145327	0.10761	0.154699	0.108154	0.123408	0.12092	0.1185	0.149429	0.119902	0.120716	0.138496	0.130043	0.152465	0.106683	0.123838	0.106439	0.152606	0.122853	0.133047
CIPAL0901	0.123091	0.108664	0.107289	0.0941149	0.125558	0.0895668	0.114983	0.130424	0.0971587	0.092751	0.097183	0.0970822	0.109355	0.0736997	0.0944417	0.0911899	0.101542	0.092154	0.100098	0.087207	0.0952989	0.0997501	0.11302	0.102791	0.0891792	0.117207	0.114056	0.0870813	0.104453	0.0996886	0.102562	0.0937116	0.136025	0.0987995	0.0923697	0.0997997	0.130759	0.10601	0.106617	0.126426	0.128597	0.0820783	0.103893	0.120002	0.118494	0.115002	0.121686	0.108546	0.131159
CIPAL0902	0.131207	0.0905318	0.113504	0.109403	0.116622	0.0712514	0.113902	0.139141	0.121256	0.100814	0.0884114	0.123453	0.121212	0.106066	0.0960952	0.093715	0.100045	0.0965823	0.122094	0.12117	0.126188	0.101315	0.144136	0.118818	0.10175	0.129246	0.125218	0.106394	0.137453	0.103489	0.104941	0.112843	0.132173	0.108306	0.124428	0.14593	0.121559	0.135246	0.108925	0.0999784	0.116299	0.0737759	0.116114	0.113729	0.118621	0.151584	0.135448	0.114797	0.129805
CIPAL0903	0.116072	0.0681236	0.113765	0.111551	0.124497	0.0805144	0.114077	0.138906	0.136776	0.103318	0.123079	0.135297	0.125545	0.118682	0.128472	0.120309	0.131986	0.116654	0.119295	0.122892	0.131217	0.11295	0.122623	0.112275	0.1097	0.1222	0.130001	0.112358	0.117719	0.104524	0.111892	0.102385	0.141357	0.11527	0.117925	0.125896	0.1305	0.138984	0.118405	0.0918746	0.115172	0.0933199	0.123543	0.0970704	0.097368	0.122421	0.132942	0.123967	0.128772
CIPAL1002	0.164847	0.110983	0.123364	0.0980327	0.113464	0.107854	0.126391	0.144972	0.113529	0.106928	0.112501	0.110766	0.122997	0.125025	0.117166	0.100397	0.129639	0.120352	0.0955597	0.121718	0.126621	0.111939	0.117627	0.125457	0.111638	0.131727	0.112253	0.109992	0.129317	0.120892	0.120641	0.112209	0.140706	0.120879	0.122969	0.12461	0.144289	0.149219	0.109805	0.107081	0.125811	0.106644	0.14261	0.128204	0.129272	0.129798	0.150536	0.117475	0.121186
CUMRA	0.130945	0.106136	0.121329	0.0911209	0.143833	0.108741	0.105865	0.125819	0.116687	0.109738	0.108213	0.129913	0.136448	0.116507	0.123266	0.113563	0.126287	0.113627	0.134621	0.110795	0.0962329	0.111104	0.130708	0.137147	0.0990067	0.138619	0.118688	0.116062	0.116167	0.115256	0.126197	0.12304	0.116402	0.110339	0.106847	0.115985	0.130874	0.122458	0.107496	0.101463	0.115525	0.102856	0.130839	0.0981139	0.100188	0.130448	0.144175	0.105015	0.141615
DIGGER	0.12232	0.0944025	0.120074	0.102649	0.128017	0.11134	0.132456	0.129164	0.13592	0.137392	0.141911	0.120763	0.115459	0.145837	0.130888	0.134217	0.149155	0.137858	0.124087	0.153574	0.164823	0.141022	0.1281	0.132686	0.120571	0.13714	0.140023	0.127521	0.155388	0.099926	0.114074	0.114737	0.133888	0.140959	0.143951	0.169662	0.154887	0.172276	0.141133	0.101322	0.0926319	0.111419	0.13708	0.111697	0.105941	0.144266	0.134651	0.121234	0.133482
DNEPROVSKAJA3	0.151992	0.105302	0.14974	0.141292	0.166116	0.10233	0.13678	0.157717	0.156038	0.081927	0.076344	0.127839	0.0850397	0.0987419	0.0849063	0.0805723	0.100388	0.0790253	0.114004	0.0876009	0.0835305	0.0817448	0.120106	0.0998368	0.0970257	0.124182	0.114846	0.118563	0.104836	0.133781	0.120914	0.14473	0.125499	0.0878098	0.0996772	0.109199	0.10994	0.112728	0.0910782	0.139141	0.151163	0.122153	0.138007	0.118727	0.134189	0.127871	0.121766	0.128399	0.118421
ESTON	0.121727	0.0958717	0.125479	0.123471	0.156211	0.088614	0.102109	0.139155	0.130764	0.0531596	0.0621535	0.0961784	0.0702569	0.0568957	0.0752073	0.0676078	0.0883509	0.0706226	0.0810702	0.0562678	0.0697654	0.0610909	0.112707	0.0802851	0.0700392	0.0977264	0.0776213	0.0828312	0.0848491	0.117598	0.128537	0.124349	0.0999941	0.049176	0.0685335	0.0694454	0.100206	0.0914007	0.0618234	0.128188	0.138259	0.110855	0.136203	0.116621	0.128716	0.101487	0.112768	0.129535	0.108315
FRENCHGREEN	0.141208	0.112759	0.139389	0.135768	0.154449	0.112245	0.144074	0.116424	0.150349	0.0821971	0.0815733	0.104448	0.0946202	0.0917951	0.0936888	0.0996829	0.103407	0.0874364	0.0846342	0.0749577	0.0874295	0.0895457	0.10097	0.0979782	0.0894199	0.105112	0.0994382	0.100286	0.0908453	0.130326	0.125198	0.133465	0.107079	0.0680204	0.093751	0.0966887	0.111914	0.123018	0.0902062	0.139968	0.134239	0.132587	0.162852	0.0820362	0.0924255	0.105646	0.115945	0.103946	0.114752
KYE	0.116569	0.129165	0.142384	0.147453	0.103096	0.140765	0.172657	0.144006	0.154714	0.16125	0.14941	0.126972	0.143711	0.158569	0.142601	0.148896	0.14325	0.15321	0.136319	0.153987	0.165552	0.157127	0.180154	0.143554	0.132937	0.181789	0.16199	0.130816	0.158585	0.123297	0.108545	0.140759	0.16912	0.161164	0.157477	0.168552	0.133885	0.174803	0.146315	0.155752	0.149217	0.148117	0.166335	0.161111	0.160684	0.135808	0.136906	0.168262	0.11774
LAIRD	0.135567	0.112661	0.146625	0.141287	0.165451	0.119634	0.141623	0.148994	0.152736	0.0968331	0.102049	0.116926	0.0992416	0.123352	0.116691	0.0991224	0.136359	0.116578	0.13276	0.127505	0.137152	0.10836	0.144652	0.101391	0.121221	0.138251	0.127876	0.122756	0.123225	0.142467	0.135432	0.143037	0.11248	0.100479	0.132837	0.135547	0.136586	0.131083	0.108957	0.140062	0.145735	0.12238	0.156465	0.144774	0.157235	0.141933	0.137728	0.131201	0.123184
LAIRDB	0.140391	0.105732	0.125578	0.132347	0.155103	0.103612	0.112971	0.129155	0.136471	0.0950534	0.0893253	0.128603	0.0905823	0.107908	0.102962	0.102128	0.0994322	0.102783	0.102334	0.105268	0.116311	0.0965513	0.130574	0.0993204	0.102747	0.143156	0.120164	0.119908	0.113729	0.118367	0.13662	0.115142	0.103424	0.0926024	0.110838	0.126471	0.107205	0.113202	0.10876	0.142773	0.149581	0.110807	0.142416	0.117019	0.126018	0.100527	0.126929	0.143392	0.128737
LC00600854E	0.141513	0.104192	0.140069	0.144019	0.146086	0.106922	0.127573	0.129518	0.150343	0.0736787	0.0744094	0.133318	0.090457	0.110384	0.0854901	0.0907215	0.0860651	0.0804652	0.125897	0.118975	0.128712	0.0761931	0.139225	0.0898813	0.0985834	0.128098	0.126679	0.126036	0.136374	0.125445	0.129156	0.132603	0.120934	0.105152	0.133887	0.129496	0.137762	0.121165	0.107029	0.136456	0.129896	0.114432	0.161904	0.144087	0.1493	0.131109	0.141224	0.140692	0.119729
LC01600743E	0.106838	0.0940862	0.107487	0.119507	0.107584	0.0864794	0.111043	0.102262	0.135836	0.0849128	0.0842129	0.0988877	0.0832077	0.094861	0.0837975	0.0865685	0.0850983	0.0836875	0.0888838	0.0893198	0.0886542	0.0814983	0.113573	0.0848614	0.08965	0.0985117	0.0932729	0.0893103	0.100164	0.0878089	0.0910293	0.0929352	0.114344	0.0840772	0.0968319	0.11593	0.0943271	0.108845	0.0938396	0.104602	0.112724	0.0925892	0.113775	0.10786	0.113484	0.092752	0.0960541	0.115538	0.0859711
LC01601752T	0.144183	0.119436	0.142429	0.138242	0.156657	0.107282	0.141504	0.142173	0.154787	0.0818362	0.0910831	0.0947602	0.0988773	0.10496	0.082086	0.108443	0.107665	0.0800225	0.106489	0.0990203	0.118438	0.094128	0.138056	0.0934326	0.114826	0.153053	0.109751	0.120121	0.104041	0.112799	0.123456	0.142364	0.118857	0.0855619	0.107231	0.104981	0.117207	0.132871	0.110843	0.136004	0.130913	0.115604	0.138994	0.13011	0.128538	0.118946	0.116065	0.109291	0.123198
LC02600377P	0.14072	0.112465	0.132631	0.1261	0.132757	0.100009	0.132752	0.132528	0.147129	0.0806304	0.0878689	0.107488	0.0956308	0.102012	0.076093	0.0918014	0.101502	0.0931234	0.105267	0.0850692	0.101671	0.091966	0.125976	0.0833182	0.106134	0.129011	0.096668	0.109363	0.0957991	0.109909	0.119383	0.145234	0.118502	0.0791501	0.0964663	0.0963112	0.118107	0.121586	0.0895694	0.133016	0.134206	0.103442	0.13271	0.120337	0.113098	0.116339	0.120055	0.121039	0.118939
LC02601112E	0.122232	0.100843	0.120628	0.101002	0.128318	0.0830324	0.106445	0.123738	0.116556	0.0637854	0.0645846	0.0953931	0.0684538	0.0663229	0.0758923	0.0479597	0.0971318	0.0745396	0.0804321	0.0640595	0.081011	0.0738781	0.110912	0.0813716	0.0764061	0.0896528	0.0945444	0.0837078	0.0850532	0.103658	0.129211	0.120795	0.0969479	0.0778434	0.0769837	0.0762034	0.105183	0.0997376	0.0744482	0.129765	0.138671	0.115204	0.144354	0.130582	0.142031	0.104442	0.117512	0.129458	0.0968114
LC02601144P	0.130784	0.126221	0.142561	0.131829	0.159753	0.115628	0.128246	0.145232	0.146875	0.0894567	0.0962976	0.099909	0.0967446	0.0744638	0.100798	0.0994127	0.125967	0.106324	0.0967043	0.0582799	0.0714618	0.0970891	0.117882	0.116793	0.0870681	0.119255	0.0906075	0.0952355	0.0717166	0.124905	0.148039	0.14982	0.118127	0.0674079	0.0777099	0.0693677	0.101923	0.100011	0.0890539	0.143006	0.164864	0.132541	0.157986	0.117361	0.129786	0.0976042	0.114191	0.124907	0.135312
LC03600190T	0.145563	0.0966334	0.10916	0.127868	0.12064	0.106941	0.113035	0.124563	0.128079	0.0946446	0.104395	0.104962	0.0805969	0.12595	0.105721	0.110068	0.117771	0.114093	0.11511	0.103445	0.137863	0.0985259	0.119615	0.0873798	0.103018	0.123408	0.109262	0.102715	0.115844	0.125277	0.117199	0.127567	0.127568	0.0915786	0.107342	0.114976	0.129569	0.138846	0.111409	0.142987	0.133985	0.105253	0.152514	0.119074	0.133032	0.110505	0.112958	0.139148	0.119539
LC03600204P	0.137298	0.11333	0.136597	0.132034	0.147597	0.10599	0.126339	0.137719	0.162065	0.0880853	0.0871707	0.12095	0.098678	0.109309	0.0953155	0.0887113	0.091639	0.0900301	0.0897898	0.0872474	0.0961677	0.0979245	0.125961	0.0849223	0.104515	0.13094	0.0979564	0.09868	0.0979456	0.11132	0.109252	0.137336	0.116208	0.0875161	0.0935111	0.107276	0.101004	0.121508	0.0927554	0.149268	0.149073	0.107145	0.135496	0.13469	0.130318	0.108782	0.121206	0.14229	0.122113
LC03600264T	0.160657	0.125893	0.12836	0.143361	0.156372	0.117325	0.131635	0.152791	0.138477	0.125632	0.118651	0.11533	0.13155	0.138757	0.13003	0.124665	0.124249	0.128467	0.124119	0.1386	0.139373	0.117353	0.138203	0.125742	0.119941	0.131568	0.127521	0.13333	0.134688	0.134946	0.132155	0.11687	0.147669	0.127674	0.150187	0.145229	0.150154	0.13713	0.131139	0.15601	0.156142	0.116204	0.154809	0.138866	0.14578	0.118594	0.141977	0.141855	0.151803
LC03600962L	0.14579	0.125938	0.142883	0.13816	0.148259	0.141678	0.13632	0.140237	0.137224	0.11444	0.098122	0.144544	0.115685	0.134133	0.105562	0.116397	0.112891	0.109769	0.121341	0.132289	0.144206	0.114188	0.121263	0.125288	0.10495	0.135707	0.153241	0.125142	0.131507	0.129122	0.121346	0.1377	0.119104	0.113465	0.134749	0.135656	0.124548	0.138574	0.132912	0.139675	0.148335	0.13979	0.171772	0.13794	0.144527	0.139961	0.130652	0.145813	0.125975
LC03601115L	0.135989	0.103489	0.138289	0.134544	0.153263	0.105515	0.113503	0.13436	0.124588	0.064849	0.0732712	0.126071	0.0994858	0.0907853	0.0754459	0.084328	0.0853801	0.0838456	0.110893	0.0880254	0.100262	0.0711916	0.121258	0.0937262	0.0944243	0.124161	0.0911259	0.121087	0.0962157	0.129419	0.117423	0.143306	0.111039	0.0834016	0.0999986	0.106513	0.106805	0.106032	0.0826326	0.139493	0.120522	0.105957	0.140325	0.125549	0.121481	0.133269	0.134143	0.120908	0.119063
LC03601127P	0.130828	0.109276	0.148094	0.130059	0.150033	0.0945427	0.118289	0.142653	0.159558	0.0768613	0.0838859	0.107881	0.0853868	0.0939979	0.0786181	0.0833727	0.0929347	0.0830849	0.105751	0.092079	0.1071	0.0902676	0.120636	0.085177	0.0995248	0.116859	0.120272	0.106412	0.0989968	0.113565	0.122978	0.129881	0.101944	0.0980355	0.106024	0.109451	0.115275	0.120818	0.0947926	0.150634	0.152895	0.121895	0.150029	0.130104	0.128732	0.10408	0.101021	0.133726	0.106173
LC03601629P	0.144248	0.137459	0.148955	0.135746	0.14356	0.107175	0.132152	0.156205	0.150966	0.0851182	0.109162	0.116777	0.113886	0.106288	0.0979673	0.10055	0.111635	0.0973315	0.12175	0.0975137	0.118646	0.112088	0.145074	0.10406	0.125649	0.1611	0.116459	0.130797	0.107039	0.127078	0.139797	0.156942	0.130244	0.0922058	0.102912	0.116097	0.118744	0.140592	0.122373	0.166958	0.165047	0.121239	0.147316	0.142505	0.143474	0.110597	0.122942	0.123328	0.126913
LC04600023L	0.135172	0.0989274	0.12983	0.130292	0.159351	0.087514	0.107998	0.145996	0.137158	0.0701985	0.0687409	0.111066	0.0962413	0.103408	0.0838581	0.0752472	0.0929709	0.0807198	0.104908	0.0977224	0.112445	0.0797245	0.114838	0.0912286	0.0890195	0.132989	0.109857	0.118172	0.116959	0.128025	0.123459	0.133178	0.12588	0.0893062	0.112092	0.114751	0.129255	0.11365	0.0932581	0.132614	0.143417	0.106575	0.151953	0.121277	0.132752	0.12346	0.140854	0.138423	0.108369
LC04600246L	0.118951	0.0829853	0.120061	0.115404	0.148526	0.0737004	0.0859206	0.110013	0.136843	0.0485337	0.0489735	0.0971027	0.0565931	0.0762514	0.068071	0.0555334	0.0657995	0.061719	0.081631	0.066504	0.0803204	0.0474754	0.101482	0.0649313	0.0655535	0.0718618	0.0711891	0.0807892	0.0860396	0.110967	0.100551	0.117157	0.0884147	0.0667975	0.0758626	0.0875549	0.103862	0.0839952	0.0570441	0.119806	0.123238	0.0932308	0.134382	0.127564	0.141456	0.101296	0.117356	0.131412	0.103399
LC05600043T	0.0892569	0.0801495	0.0901159	0.0927757	0.0944036	0.0808678	0.0869135	0.10055	0.0952971	0.0785854	0.0805649	0.0822746	0.0736288	0.0856059	0.0843038	0.0788127	0.0845757	0.0821355	0.0792812	0.0826047	0.0977262	0.0823944	0.0984464	0.0914151	0.0803167	0.103138	0.0882951	0.0773863	0.0878143	0.079479	0.0837427	0.0884178	0.0888706	0.0814902	0.0845978	0.099312	0.0858867	0.100806	0.0875725	0.0874352	0.0907792	0.0841849	0.110626	0.0948207	0.102605	0.0756253	0.0940237	0.0933192	0.0878841
LC05600812E	0.0825593	0.0901342	0.114572	0.0975341	0.104246	0.0931996	0.100317	0.103034	0.115506	0.0686627	0.0620752	0.075124	0.0744996	0.0799338	0.0689438	0.0664835	0.0786459	0.0760432	0.0732704	0.0757736	0.0822778	0.0737228	0.101724	0.0837134	0.0844298	0.0908333	0.0812962	0.0859335	0.0852063	0.0862914	0.0911111	0.0964329	0.0908087	0.0635029	0.0917542	0.0875787	0.0764203	0.108947	0.0828835	0.104515	0.10609	0.0926223	0.112309	0.0926754	0.0978005	0.0894034	0.0848003	0.0953496	0.0882945
LC05600820P	0.10554	0.127009	0.142684	0.135907	0.140875	0.131324	0.146926	0.143028	0.153533	0.125293	0.110331	0.137068	0.132462	0.137549	0.131662	0.131921	0.134071	0.133346	0.125841	0.114057	0.144835	0.121493	0.148748	0.128113	0.121723	0.145844	0.128202	0.123765	0.136729	0.149603	0.109651	0.160645	0.148313	0.118437	0.12303	0.151198	0.119608	0.155779	0.140617	0.136418	0.135385	0.130279	0.143529	0.133148	0.141958	0.131108	0.141178	0.143197	0.141913
LC05601303R	0.0977025	0.0889488	0.105652	0.116438	0.0963243	0.0925733	0.104611	0.111543	0.124897	0.0857374	0.0849517	0.0887154	0.0790812	0.095283	0.0815791	0.0871747	0.0886028	0.0873705	0.0894311	0.0904371	0.10092	0.0863604	0.112614	0.0834672	0.0861434	0.105475	0.0880204	0.0915576	0.0986091	0.0770564	0.0932513	0.115933	0.101406	0.0865337	0.0958099	0.10608	0.0784974	0.125288	0.0933476	0.106602	0.105986	0.0863095	0.121486	0.0995593	0.102306	0.0876843	0.0997053	0.113999	0.0903452
LC760139L	0.1385	0.126724	0.154291	0.14749	0.146163	0.139039	0.152283	0.179752	0.170582	0.129339	0.133766	0.136611	0.130151	0.152621	0.132743	0.12334	0.123432	0.108342	0.146908	0.159684	0.160465	0.141051	0.163462	0.134808	0.128288	0.157071	0.138918	0.14797	0.152722	0.127827	0.143813	0.123363	0.154928	0.14227	0.181696	0.17544	0.148516	0.154986	0.160025	0.135322	0.146482	0.148102	0.17461	0.159912	0.140139	0.132908	0.152985	0.165008	0.127795
LC860443L	0.131074	0.0924019	0.122571	0.14624	0.158887	0.0904521	0.106918	0.120386	0.154802	0.0639767	0.0690661	0.119294	0.0742085	0.105994	0.0728405	0.0822008	0.0827523	0.0917793	0.109523	0.0978028	0.111083	0.0728944	0.130204	0.064943	0.0990596	0.125131	0.0974107	0.0951887	0.111754	0.128262	0.128726	0.133558	0.113699	0.0916506	0.0936671	0.112966	0.11667	0.119737	0.0939381	0.145905	0.135769	0.103945	0.142933	0.134148	0.143856	0.121324	0.129004	0.156693	0.108604
MATILDA	0.139419	0.109582	0.130836	0.107908	0.132631	0.117873	0.112689	0.149781	0.125797	0.107336	0.118378	0.1433	0.114745	0.11197	0.112627	0.119903	0.124651	0.131051	0.124618	0.119752	0.135353	0.124038	0.133353	0.126342	0.130759	0.136401	0.136148	0.114437	0.130406	0.118879	0.138216	0.113141	0.122604	0.107532	0.11227	0.131817	0.135591	0.137328	0.131782	0.117187	0.153966	0.10958	0.139246	0.129043	0.14384	0.131831	0.133518	0.157093	0.128026
NIPPER	0.153872	0.111949	0.127387	0.0875806	0.148296	0.0964165	0.121024	0.12659	0.1172	0.102999	0.120743	0.113825	0.123359	0.110113	0.125407	0.117509	0.139012	0.107763	0.115757	0.11896	0.0987516	0.115614	0.11983	0.125037	0.113405	0.151093	0.108157	0.109062	0.111155	0.105985	0.141846	0.121909	0.12024	0.118496	0.109139	0.104367	0.130316	0.135467	0.111293	0.0956641	0.116587	0.101105	0.134571	0.1054	0.105675	0.128548	0.144349	0.108294	0.160809
NUGGET	0.102025	0.134978	0.142972	0.126797	0.100718	0.126131	0.142183	0.143844	0.147751	0.131511	0.125783	0.118349	0.136863	0.130593	0.13345	0.121155	0.13901	0.131756	0.124833	0.126051	0.150987	0.124225	0.14459	0.124738	0.116116	0.133656	0.138552	0.118921	0.139653	0.110359	0.103149	0.149443	0.143157	0.127353	0.127409	0.155525	0.119706	0.150654	0.132929	0.14031	0.131248	0.114885	0.123643	0.147445	0.143773	0.119352	0.141401	0.122774	0.125275
PALOUSE	0.0870151	0.0775339	0.0988326	0.095242	0.0893981	0.0878433	0.10536	0.0960042	0.0980791	0.0775014	0.0749853	0.0896934	0.0784781	0.0897773	0.0753192	0.0815497	0.0825399	0.0753409	0.0798481	0.0895756	0.0973835	0.0789729	0.102943	0.0910967	0.080042	0.0914934	0.0819896	0.0852627	0.095292	0.0890618	0.0811069	0.0881995	0.0974812	0.0797185	0.0862432	0.104751	0.0869129	0.102926	0.0909589	0.0994213	0.0955215	0.0879979	0.105275	0.0948492	0.104883	0.0842864	0.0927585	0.0930639	0.0937636
PARDINA	0.126938	0.102031	0.13793	0.136853	0.127871	0.106155	0.122393	0.129656	0.148213	0.100005	0.0989348	0.131256	0.112545	0.117292	0.118912	0.108441	0.0930704	0.110031	0.12899	0.11504	0.121803	0.105459	0.140191	0.114765	0.101213	0.138716	0.104795	0.114879	0.109753	0.107692	0.0859886	0.140942	0.134472	0.104714	0.112361	0.128876	0.0923715	0.139363	0.109407	0.13199	0.112022	0.103946	0.134383	0.115257	0.112824	0.14104	0.142493	0.133295	0.125211
PBA_BLITZ	0.140863	0.138143	0.152604	0.135484	0.114313	0.145569	0.140556	0.143284	0.161317	0.136038	0.127548	0.125404	0.117022	0.151046	0.138086	0.124499	0.134711	0.122629	0.130889	0.162154	0.170879	0.132205	0.172282	0.132676	0.147682	0.141838	0.15521	0.137056	0.159725	0.124913	0.0946124	0.134703	0.146064	0.129179	0.155631	0.169809	0.132937	0.171867	0.15878	0.131432	0.144317	0.117864	0.151185	0.155726	0.163705	0.14487	0.146078	0.147381	0.144212
PBA_BOUNTY	0.141362	0.11678	0.139359	0.12773	0.111557	0.14464	0.133891	0.151916	0.138606	0.138727	0.148236	0.117514	0.141945	0.140305	0.147788	0.146826	0.159177	0.134413	0.129946	0.149119	0.158901	0.142029	0.16243	0.144301	0.133369	0.144125	0.144234	0.111942	0.149873	0.11822	0.118376	0.117065	0.157081	0.143702	0.159596	0.160708	0.139603	0.163349	0.148254	0.115048	0.110159	0.117753	0.133233	0.135789	0.140385	0.119324	0.152189	0.150708	0.141056
PBA_FLASH	0.116737	0.109868	0.12877	0.118751	0.116885	0.115854	0.126815	0.153546	0.141295	0.128382	0.139846	0.129265	0.10734	0.12283	0.124008	0.129494	0.140945	0.117056	0.126748	0.144413	0.145002	0.12715	0.145795	0.128785	0.128832	0.130031	0.160157	0.115236	0.144781	0.0974259	0.124572	0.103523	0.130854	0.138002	0.145425	0.162244	0.143311	0.156019	0.137601	0.129889	0.122327	0.126796	0.151157	0.133131	0.11924	0.136395	0.135244	0.143978	0.134379
PBA_JUMBO	0.128712	0.11364	0.134919	0.126376	0.136369	0.135331	0.139292	0.151347	0.154131	0.135782	0.135873	0.134733	0.143594	0.142613	0.126254	0.132529	0.143555	0.140847	0.145148	0.139261	0.155432	0.141253	0.162847	0.13844	0.140053	0.153673	0.146819	0.146611	0.151054	0.136541	0.139262	0.137207	0.146876	0.109069	0.128661	0.149636	0.146944	0.158087	0.150307	0.141546	0.122109	0.137309	0.165032	0.106684	0.112219	0.145951	0.121396	0.143362	0.137649
PI435956	0.0939157	0.0859466	0.112011	0.103921	0.103761	0.0858761	0.108966	0.11471	0.116641	0.0890962	0.0905494	0.102818	0.0935368	0.0981795	0.0894995	0.0891978	0.100988	0.0899248	0.0990423	0.0974997	0.10007	0.096405	0.111226	0.100128	0.0963851	0.089526	0.0998611	0.0975443	0.0994726	0.0924525	0.0930874	0.0969283	0.100339	0.0823217	0.0927727	0.109379	0.0981168	0.11131	0.11299	0.0994563	0.101253	0.0927793	0.112386	0.0977662	0.0985986	0.0967084	0.0939362	0.0985724	0.0928499
PRECOZ	0.125147	0.101738	0.117351	0.101305	0.122707	0.111497	0.11586	0.119533	0.12835	0.101148	0.105886	0.101758	0.0922093	0.11487	0.101521	0.101046	0.112993	0.109255	0.094823	0.108548	0.122922	0.111938	0.116798	0.11507	0.112212	0.11173	0.105827	0.102501	0.119637	0.103362	0.10083	0.095152	0.113525	0.105697	0.105527	0.125148	0.103333	0.116122	0.111991	0.101437	0.108889	0.100332	0.124805	0.11323	0.108162	0.0853156	0.109826	0.105211	0.105219
RICHLEA	0.116664	0.101575	0.127086	0.133293	0.149828	0.102095	0.13535	0.158611	0.157783	0.0916923	0.0896115	0.0992578	0.117275	0.105593	0.0950375	0.111815	0.103606	0.0960022	0.113323	0.107302	0.124059	0.0827454	0.115034	0.0904411	0.0975532	0.138023	0.115542	0.108767	0.119179	0.131877	0.13903	0.138389	0.118386	0.109793	0.120604	0.125151	0.140917	0.100152	0.10096	0.130844	0.147385	0.105085	0.136737	0.132154	0.134611	0.104129	0.135505	0.147523	0.116825
Cassab	0.200355	0.137605	0.15251	0.194697	0.156151	0.1479	0.187249	0.161452	0.163653	0.149595	0.140246	0.166568	0.145848	0.151327	0.147997	0.153199	0.156279	0.140154	0.148496	0.141154	0.160869	0.132957	0.14468	0.128451	0.130832	0.191156	0.157444	0.141774	0.166257	0.135494	0.134464	0.192006	0.174525	0.129738	0.174152	0.180018	0.149337	0.171505	0.148357	0.164691	0.135631	0.149506	0.195771	0.150367	0.153357	0.124722	0.153148	0.174985	0.125976
Northfield	0.120407	0.134767	0.145561	0.145961	0.0918299	0.151281	0.165555	0.148868	0.146145	0.160849	0.14147	0.147511	0.152859	0.170905	0.153918	0.12358	0.134535	0.158713	0.137254	0.167203	0.18068	0.145515	0.174163	0.143625	0.143836	0.165135	0.163782	0.138073	0.172052	0.117013	0.0893749	0.138536	0.157932	0.148995	0.165078	0.194346	0.112498	0.176675	0.159037	0.152911	0.140731	0.119421	0.158054	0.155508	0.152938	0.144384	0.162131	0.168165	0.11458
Indianhead	0.150424	0.118962	0.139627	0.144442	0.18994	0.103209	0.147434	0.158804	0.14258	0.0840091	0.0907877	0.108262	0.102174	0.0781819	0.0951211	0.102418	0.119719	0.0897945	0.103151	0.0730761	0.0820644	0.0990097	0.12116	0.10192	0.10565	0.133779	0.101767	0.103751	0.0827336	0.130165	0.182412	0.14618	0.123771	0.0848648	0.0960488	0.0649309	0.1218	0.132902	0.100263	0.166819	0.180891	0.13428	0.139778	0.127338	0.126946	0.102273	0.120417	0.114104	0.155058
ILL2024	0.162157	0.138543	0.145586	0.138475	0.149015	0.146945	0.144341	0.144669	0.152601	0.136343	0.127723	0.141963	0.146117	0.137823	0.139624	0.137445	0.134243	0.145183	0.127893	0.119027	0.138808	0.134504	0.147328	0.145924	0.121671	0.176961	0.136598	0.13474	0.143089	0.132985	0.121505	0.153645	0.163962	0.129842	0.134747	0.13719	0.134279	0.151476	0.13429	0.151851	0.130623	0.148194	0.180261	0.117032	0.124228	0.145235	0.139616	0.125765	0.147335
ILL4401	0.139121	0.0990151	0.118838	0.126428	0.131843	0.113459	0.130743	0.132642	0.140284	0.110887	0.12133	0.132569	0.115029	0.125426	0.0960031	0.126186	0.122476	0.115587	0.129606	0.127944	0.147545	0.11791	0.138207	0.121296	0.128881	0.147187	0.133636	0.122724	0.141233	0.130912	0.123849	0.125115	0.126256	0.106589	0.121927	0.145298	0.129636	0.147278	0.124305	0.134455	0.131746	0.114311	0.152171	0.119165	0.115934	0.142146	0.108707	0.139753	0.115692
ILL6002	0.12941	0.106534	0.143791	0.144522	0.147294	0.119522	0.112941	0.144627	0.161563	0.0945569	0.0988016	0.129204	0.0964765	0.123242	0.112803	0.104578	0.0990996	0.100336	0.12202	0.123016	0.12836	0.104907	0.134787	0.106415	0.119568	0.137822	0.140527	0.124368	0.136984	0.14419	0.116924	0.112691	0.132623	0.102097	0.124483	0.144998	0.128164	0.14286	0.122979	0.157501	0.129514	0.111862	0.143125	0.139221	0.145557	0.126684	0.139053	0.158374	0.122949
ILL6025	0.141666	0.102923	0.109729	0.135916	0.124841	0.110549	0.117372	0.139971	0.148629	0.100354	0.0906564	0.126653	0.0930645	0.115217	0.0991366	0.0939188	0.106867	0.10705	0.111038	0.11076	0.123275	0.0865128	0.122556	0.0995029	0.0909885	0.106233	0.125993	0.103462	0.110711	0.11352	0.112884	0.118141	0.116829	0.0905029	0.125412	0.131227	0.131123	0.121366	0.100695	0.152105	0.145789	0.0961846	0.141942	0.12963	0.140696	0.0989113	0.130257	0.141042	0.108243
ILL6778	0.151397	0.116746	0.133254	0.155156	0.145369	0.125381	0.153847	0.169694	0.154787	0.123434	0.117911	0.139878	0.110565	0.129183	0.12129	0.124248	0.131112	0.127072	0.130868	0.113621	0.137393	0.122238	0.147871	0.127602	0.134102	0.13421	0.149041	0.12615	0.129286	0.138364	0.15089	0.136144	0.133021	0.108406	0.141269	0.143056	0.148728	0.137554	0.132779	0.163936	0.156932	0.129644	0.166303	0.122692	0.137813	0.124899	0.131796	0.142478	0.113571
ILL6788	0.140998	0.123706	0.138067	0.144265	0.140191	0.114885	0.122806	0.161281	0.1716	0.102022	0.091106	0.124123	0.100146	0.123983	0.111654	0.104875	0.105828	0.123061	0.106764	0.126412	0.138879	0.101599	0.150701	0.11425	0.121533	0.125467	0.142323	0.108308	0.140548	0.0901295	0.128982	0.143692	0.127867	0.120667	0.126197	0.138453	0.116744	0.139868	0.119876	0.141207	0.16943	0.121716	0.150017	0.152669	0.156294	0.132998	0.140451	0.168191	0.130358
ILL7220	0.137308	0.114245	0.131469	0.131296	0.122843	0.118637	0.119199	0.124657	0.164038	0.10077	0.0921725	0.11678	0.100281	0.117706	0.101789	0.115443	0.111133	0.10438	0.115807	0.10468	0.119084	0.104824	0.127082	0.103955	0.100638	0.139888	0.135619	0.116425	0.12311	0.121606	0.127032	0.125606	0.115803	0.0972162	0.120666	0.139749	0.118435	0.144	0.107034	0.153012	0.14767	0.114994	0.15539	0.138858	0.140511	0.134789	0.122432	0.154289	0.117048
ILL7537	0.142208	0.128504	0.13787	0.137718	0.124592	0.132365	0.1406	0.156798	0.16968	0.13174	0.123281	0.135713	0.125703	0.1264	0.132724	0.133494	0.149393	0.128812	0.130395	0.110474	0.134649	0.134864	0.144201	0.128617	0.129897	0.145619	0.151752	0.138547	0.130742	0.128333	0.142725	0.137443	0.128999	0.106599	0.128886	0.137254	0.121027	0.149872	0.13708	0.158614	0.162541	0.122823	0.155389	0.127678	0.136552	0.102915	0.12352	0.139871	0.121732
ILL7685	0.111986	0.119862	0.135984	0.148347	0.0850394	0.141335	0.156442	0.144706	0.151473	0.156762	0.128935	0.125218	0.129885	0.164544	0.139234	0.137442	0.145948	0.153014	0.142611	0.153231	0.163034	0.148398	0.15933	0.134952	0.131121	0.16801	0.15896	0.138625	0.165952	0.11973	0.10067	0.152455	0.148669	0.14533	0.143256	0.174368	0.113967	0.154941	0.139493	0.134196	0.149082	0.124304	0.147703	0.139399	0.141077	0.146705	0.138934	0.155254	0.0974531
ILL6478	0.113918	0.118719	0.138975	0.164184	0.132903	0.12768	0.131842	0.148327	0.175663	0.123485	0.0983967	0.122192	0.131652	0.129677	0.120759	0.112714	0.12	0.125588	0.111325	0.12281	0.135519	0.12588	0.133618	0.129623	0.124973	0.144989	0.139769	0.121176	0.127813	0.124123	0.108392	0.145165	0.134682	0.120288	0.132215	0.139915	0.120605	0.129308	0.133402	0.142441	0.138171	0.124167	0.153961	0.114684	0.1355	0.125271	0.137235	0.140956	0.124945
[truncated: 62 more columns]

## Sheet: LANDRACES_GD
' SIMGEND: input=J:\Molecular Genetics\Pulses\Dimpy\Lentil_Diversity_2013\Reanalysis_505lines_266SNPs\LANDRACESONLY_NTSYSinput.xls	coeff=NEI72	dir=Rows'
2	394	394	0
	ILL0013	ILL0037	ILL0051	ILL0052	ILL0053	ILL0061	ILL0065	ILL0085	ILL0097	ILL0106	ILL0112	ILL0122	ILL0127	ILL0128	ILL0130	ILL0135	ILL0139	ILL0145	ILL0147	ILL0148	ILL0149	ILL0150	ILL0151	ILL0152	ILL0153	ILL0154	ILL0155	ILL0157	ILL0158	ILL0160	ILL0162	ILL0163	ILL0164	ILL0165	ILL0166	ILL0167	ILL0169	ILL0170	ILL0171	ILL0172	ILL0173	ILL0174	ILL0175	ILL0176	ILL0177	ILL0178	ILL0180	ILL0181	ILL0182
ILL0013	0
ILL0037	0.128994	0
ILL0051	0.129474	0.137146	0
ILL0052	0.128056	0.109398	0.0983757	0
ILL0053	0.0979512	0.128687	0.0887232	0.098363	0
ILL0061	0.131178	0.0930386	0.13666	0.119915	0.120821	0
ILL0065	0.11877	0.144864	0.126565	0.112355	0.105107	0.111371	0
ILL0085	0.12776	0.142026	0.0860645	0.0866627	0.0988576	0.139519	0.125265	0
ILL0097	0.143895	0.134594	0.12968	0.103935	0.113717	0.137728	0.12606	0.143669	0
ILL0106	0.103321	0.120827	0.120053	0.110575	0.0874206	0.0851459	0.0704878	0.126029	0.107225	0
ILL0112	0.12402	0.131521	0.120634	0.123177	0.110746	0.14191	0.137581	0.134246	0.152487	0.124007	0
ILL0122	0.13448	0.147291	0.0720695	0.103172	0.0978393	0.157408	0.144398	0.109296	0.151149	0.141678	0.146806	0
ILL0127	0.10982	0.140394	0.0902301	0.0938431	0.0989024	0.135754	0.128678	0.053533	0.13918	0.126898	0.122321	0.112047	0
ILL0128	0.164748	0.146131	0.0886881	0.0996155	0.11054	0.146601	0.127957	0.116947	0.14918	0.142218	0.135262	0.11089	0.114524	0
ILL0130	0.136455	0.139755	0.0825028	0.0735344	0.104208	0.150074	0.123846	0.101328	0.130418	0.13302	0.126732	0.104899	0.0926714	0.106754	0
ILL0135	0.151954	0.139234	0.12081	0.104258	0.128132	0.123018	0.130336	0.1099	0.160399	0.137486	0.142117	0.112257	0.102301	0.134141	0.0992872	0
ILL0139	0.135351	0.164234	0.0934165	0.0947024	0.110848	0.150705	0.119419	0.0896977	0.145742	0.113942	0.125021	0.114237	0.0928936	0.083008	0.0914313	0.135831	0
ILL0145	0.163974	0.167968	0.113642	0.11037	0.125247	0.157442	0.128766	0.110873	0.16042	0.155328	0.140272	0.122458	0.114169	0.103626	0.111048	0.126191	0.091204	0
ILL0147	0.169922	0.159241	0.134089	0.0760268	0.134483	0.158242	0.146562	0.136432	0.122753	0.141688	0.150675	0.121719	0.138324	0.138604	0.114986	0.142696	0.139362	0.130545	0
ILL0148	0.162821	0.161145	0.0922509	0.0828906	0.113494	0.168231	0.137367	0.0948891	0.159434	0.140722	0.152471	0.113979	0.0836287	0.104194	0.085131	0.121047	0.0898347	0.108925	0.128013	0
ILL0149	0.141885	0.120818	0.105896	0.029075	0.0968301	0.132257	0.126154	0.104782	0.112017	0.127234	0.124417	0.110242	0.092528	0.0930923	0.0732798	0.111023	0.0900251	0.118136	0.0830914	0.0807221	0
ILL0150	0.13882	0.148796	0.0731553	0.0717142	0.100354	0.139728	0.116744	0.08241	0.143027	0.113187	0.136393	0.0860912	0.0850156	0.0904974	0.082707	0.112101	0.0646843	0.103044	0.113435	0.0639406	0.0807546	0
ILL0151	0.138248	0.14693	0.0886477	0.0839144	0.111701	0.147305	0.119589	0.0858534	0.153808	0.122628	0.139871	0.116094	0.0814889	0.10579	0.0877633	0.125582	0.0576123	0.100364	0.125463	0.0684697	0.0844388	0.063325	0
ILL0152	0.143414	0.133827	0.118786	0.108664	0.134737	0.121992	0.143744	0.119263	0.144763	0.122322	0.135455	0.126528	0.109111	0.13776	0.121615	0.122029	0.113396	0.135491	0.146472	0.134817	0.10698	0.0950126	0.116021	0
ILL0153	0.150018	0.127223	0.125139	0.0786669	0.111327	0.135726	0.120924	0.128307	0.136945	0.113258	0.136547	0.129436	0.130421	0.127048	0.101956	0.114544	0.125088	0.14314	0.097532	0.12404	0.0820552	0.0966678	0.125097	0.134908	0
ILL0154	0.14758	0.153897	0.124414	0.124801	0.152055	0.156805	0.137417	0.143352	0.13788	0.15022	0.148024	0.146607	0.130798	0.139767	0.114061	0.125133	0.153011	0.136029	0.155641	0.121231	0.123355	0.149466	0.137604	0.13481	0.143094	0
ILL0155	0.0967338	0.127372	0.11186	0.13659	0.120292	0.134172	0.125236	0.127431	0.136447	0.119966	0.127463	0.138544	0.109037	0.139898	0.121315	0.136394	0.148765	0.15472	0.159117	0.161803	0.146167	0.142966	0.139072	0.148005	0.141018	0.142956	0
ILL0157	0.0831017	0.143303	0.131071	0.127721	0.0908363	0.149483	0.117416	0.112905	0.142473	0.0966983	0.130145	0.13272	0.12189	0.148868	0.11103	0.131981	0.12657	0.162948	0.165552	0.141006	0.143547	0.114175	0.122969	0.130412	0.145304	0.159031	0.129356	0
ILL0158	0.157419	0.176993	0.121575	0.100984	0.125638	0.162203	0.138631	0.130625	0.149807	0.145904	0.139307	0.138789	0.118242	0.104386	0.0696887	0.133242	0.111486	0.134752	0.131064	0.10791	0.0931927	0.113753	0.107413	0.142538	0.128522	0.136647	0.153385	0.135689	0
ILL0160	0.141352	0.148869	0.10751	0.0770724	0.115438	0.149576	0.114214	0.0976665	0.158142	0.122572	0.136264	0.113394	0.0973084	0.102679	0.084874	0.113289	0.0769187	0.0950961	0.121803	0.0705342	0.08606	0.0717346	0.0642307	0.115234	0.111997	0.135312	0.145784	0.131437	0.0979905	0
ILL0162	0.137387	0.143499	0.0994337	0.0838795	0.106889	0.145181	0.116753	0.0989201	0.149621	0.129943	0.139924	0.116351	0.0994756	0.109292	0.0884492	0.109725	0.0761082	0.0993926	0.118469	0.0744915	0.0774527	0.0804789	0.0697819	0.129309	0.10228	0.116794	0.145193	0.142374	0.10092	0.0590687	0
ILL0163	0.148572	0.149935	0.131145	0.106812	0.131732	0.156259	0.139008	0.131027	0.145229	0.153768	0.143588	0.151923	0.116795	0.134144	0.117099	0.132032	0.124331	0.129472	0.108354	0.132551	0.10036	0.11762	0.131054	0.105616	0.125327	0.143833	0.141228	0.157732	0.138519	0.116406	0.117297	0
ILL0164	0.153194	0.152399	0.120561	0.0661085	0.101917	0.161785	0.134692	0.116325	0.12574	0.122851	0.133214	0.121566	0.116505	0.135951	0.102389	0.140043	0.114898	0.127446	0.076847	0.122181	0.0605666	0.10177	0.11765	0.137951	0.084239	0.164477	0.153958	0.153193	0.135413	0.11226	0.105329	0.104053	0
ILL0165	0.122627	0.13841	0.0849771	0.0938644	0.0866256	0.145508	0.134553	0.0568753	0.128101	0.121053	0.118639	0.0889768	0.0541374	0.110678	0.101913	0.101312	0.09677	0.112304	0.126285	0.10415	0.0971279	0.0815634	0.0833676	0.0987329	0.120796	0.144658	0.110127	0.112848	0.13072	0.106564	0.106683	0.129291	0.109284	0
ILL0166	0.194789	0.144874	0.15441	0.0927587	0.142033	0.157655	0.15869	0.138906	0.140887	0.161618	0.147886	0.151181	0.133852	0.141096	0.110875	0.1533	0.136623	0.141925	0.103803	0.128285	0.0856115	0.118924	0.133875	0.143851	0.120343	0.166661	0.172087	0.18206	0.133299	0.133414	0.115952	0.12247	0.0851418	0.133824	0
ILL0167	0.145063	0.160809	0.104693	0.121424	0.119939	0.169578	0.145616	0.0989587	0.144704	0.138215	0.142985	0.131303	0.100479	0.143906	0.109374	0.127138	0.130734	0.136568	0.146647	0.145495	0.129507	0.119897	0.118912	0.142466	0.13394	0.158354	0.152963	0.137668	0.14762	0.120212	0.138871	0.136912	0.130965	0.104325	0.169024	0
ILL0169	0.145696	0.147619	0.124775	0.105711	0.121401	0.151688	0.13533	0.117373	0.155196	0.133571	0.143669	0.125396	0.102863	0.110482	0.113284	0.126233	0.0880948	0.109593	0.122595	0.0925718	0.102904	0.0924628	0.0660026	0.121235	0.13464	0.130632	0.151283	0.141443	0.11407	0.0895537	0.0963325	0.136296	0.138852	0.12044	0.150122	0.135509	0
ILL0170	0.139403	0.151973	0.100728	0.0756913	0.098757	0.146189	0.119842	0.080033	0.144462	0.116305	0.128589	0.113896	0.0837904	0.0942195	0.0881936	0.116105	0.0617048	0.088254	0.109299	0.0681086	0.0805167	0.0759172	0.0612123	0.117473	0.11324	0.12689	0.14777	0.129748	0.110468	0.0626936	0.0468239	0.125252	0.103203	0.0876037	0.112217	0.130069	0.084099	0
ILL0171	0.174296	0.172317	0.131264	0.107548	0.136999	0.162857	0.136717	0.123583	0.177779	0.147476	0.151597	0.126918	0.119843	0.127665	0.12953	0.123617	0.106326	0.126745	0.139266	0.109093	0.112899	0.097409	0.0874533	0.130121	0.129891	0.167151	0.148578	0.176513	0.147633	0.0984243	0.106029	0.151228	0.135299	0.107583	0.132693	0.168366	0.098623	0.0973685	0
ILL0172	0.134535	0.139083	0.0476995	0.0819091	0.0761479	0.141962	0.1284	0.0792487	0.147128	0.116787	0.131998	0.0382648	0.0877168	0.0943795	0.0882569	0.11252	0.0872337	0.111209	0.114605	0.0786372	0.0871655	0.0655077	0.0914819	0.116825	0.11412	0.134636	0.127073	0.122816	0.135528	0.096957	0.10043	0.140164	0.0982884	0.0734296	0.143226	0.112339	0.11215	0.0883333	0.118722	0
ILL0173	0.152828	0.142537	0.141086	0.0853853	0.125327	0.15669	0.152335	0.137264	0.136659	0.154309	0.137257	0.150279	0.138379	0.139019	0.106774	0.112431	0.141531	0.154208	0.121371	0.143197	0.0933073	0.128346	0.143782	0.140894	0.130448	0.153765	0.156459	0.157376	0.121969	0.106482	0.131416	0.102382	0.114043	0.117662	0.118112	0.134504	0.151977	0.130356	0.164693	0.140222	0
ILL0174	0.164882	0.150178	0.130501	0.0818809	0.150911	0.171685	0.15786	0.116471	0.157565	0.154177	0.152045	0.146543	0.123557	0.122142	0.106226	0.136204	0.138225	0.146808	0.128303	0.117908	0.0898465	0.108504	0.123765	0.152364	0.12285	0.137983	0.16864	0.169382	0.127455	0.106143	0.116432	0.123381	0.107214	0.12486	0.119104	0.141824	0.137286	0.129369	0.144047	0.129002	0.111862	0
ILL0175	0.147861	0.131049	0.121781	0.0520611	0.136994	0.131839	0.143162	0.108038	0.143861	0.127367	0.134379	0.133004	0.106406	0.108358	0.0903409	0.140016	0.105941	0.120004	0.100463	0.10798	0.0569054	0.0949883	0.0997436	0.111649	0.103098	0.134661	0.14257	0.154145	0.121512	0.0867365	0.0974579	0.0965991	0.0871329	0.11105	0.10501	0.14687	0.118544	0.104337	0.118523	0.125653	0.0945541	0.0786997	0
ILL0176	0.160558	0.145549	0.126855	0.137449	0.122977	0.171604	0.137409	0.135006	0.143977	0.134162	0.145551	0.135229	0.133606	0.151961	0.129921	0.147109	0.1489	0.147199	0.150469	0.135374	0.138423	0.134382	0.144622	0.131084	0.120979	0.156799	0.144546	0.143505	0.140058	0.145367	0.145469	0.165274	0.142198	0.127656	0.149812	0.135591	0.144845	0.13542	0.147833	0.129229	0.164905	0.164505	0.168851	0
ILL0177	0.16248	0.154325	0.121596	0.10023	0.134341	0.160424	0.14762	0.124826	0.17413	0.156065	0.145082	0.14261	0.108506	0.10536	0.107656	0.119666	0.0893055	0.0924454	0.139685	0.094041	0.0977883	0.0948994	0.0839342	0.128254	0.11752	0.139828	0.166476	0.167059	0.115725	0.0772328	0.0830808	0.114541	0.117824	0.113038	0.118651	0.140949	0.0984418	0.0770405	0.107589	0.119195	0.126279	0.122732	0.101865	0.155768	0
ILL0178	0.166264	0.132086	0.148461	0.0905919	0.152924	0.154982	0.151715	0.136265	0.134333	0.149699	0.147166	0.156607	0.139822	0.143575	0.122429	0.140812	0.129361	0.144674	0.127424	0.141269	0.0880868	0.132629	0.12906	0.133627	0.113171	0.129184	0.151397	0.166224	0.139475	0.129176	0.129267	0.117548	0.120891	0.137966	0.114989	0.138573	0.127387	0.133124	0.139707	0.150906	0.125646	0.103915	0.0940349	0.148774	0.128264	0
ILL0180	0.130645	0.129914	0.102615	0.10302	0.111397	0.134099	0.13891	0.0772179	0.143093	0.134803	0.125286	0.111212	0.056022	0.122906	0.10597	0.107388	0.10657	0.118791	0.13028	0.0953705	0.105958	0.0812599	0.0970519	0.102692	0.1098	0.134007	0.124565	0.120572	0.111252	0.0911817	0.104886	0.126463	0.116306	0.0718405	0.123523	0.0998016	0.126823	0.0941541	0.126937	0.101546	0.132602	0.119134	0.111409	0.113936	0.0938662	0.138922	0
ILL0181	0.14598	0.156037	0.117325	0.112959	0.113281	0.156167	0.143915	0.101144	0.153367	0.142186	0.13968	0.12731	0.102173	0.141453	0.138775	0.132545	0.128306	0.137323	0.148152	0.136563	0.127918	0.119295	0.108134	0.124925	0.12454	0.17237	0.132893	0.147836	0.149485	0.124451	0.129943	0.16564	0.145186	0.0655428	0.143694	0.127649	0.135949	0.124043	0.115306	0.108909	0.153288	0.144435	0.137587	0.133166	0.13699	0.136384	0.0979812	0
ILL0182	0.154875	0.153411	0.136927	0.125224	0.140543	0.156478	0.160027	0.14339	0.135304	0.151624	0.145183	0.144153	0.136977	0.150397	0.128443	0.15284	0.146507	0.1654	0.114548	0.15833	0.121417	0.143582	0.13255	0.14731	0.121454	0.164225	0.1502	0.142674	0.133109	0.131973	0.134243	0.134187	0.1271	0.131896	0.129074	0.149343	0.147157	0.137438	0.174428	0.139262	0.127682	0.172444	0.139699	0.152232	0.139285	0.148804	0.118133	0.147988	0
ILL0183	0.15584	0.136097	0.134137	0.0844493	0.138584	0.162994	0.146745	0.10246	0.135946	0.146827	0.132933	0.153837	0.114241	0.119067	0.11153	0.153133	0.120335	0.146676	0.118705	0.138971	0.0882112	0.120377	0.118065	0.142814	0.125602	0.169375	0.147696	0.145535	0.117422	0.11688	0.126088	0.106342	0.100129	0.104415	0.124394	0.141191	0.126704	0.110165	0.138314	0.134617	0.102068	0.118167	0.0798045	0.169791	0.12888	0.128478	0.119517	0.14253	0.126903
ILL0184	0.120884	0.135424	0.0687555	0.0872544	0.088601	0.135584	0.12087	0.0886908	0.117173	0.120327	0.120877	0.0815039	0.0856617	0.0948651	0.0880534	0.110751	0.0954118	0.116813	0.121043	0.0945855	0.101568	0.0695586	0.100894	0.110505	0.115202	0.118784	0.120589	0.119574	0.113326	0.09562	0.101222	0.119691	0.106043	0.0722024	0.127487	0.106389	0.105441	0.102068	0.102165	0.0782373	0.115318	0.117431	0.108274	0.114902	0.105383	0.128353	0.0881772	0.0860079	0.116637
ILL0185	0.0574227	0.143363	0.128448	0.132798	0.0891843	0.136588	0.123682	0.130825	0.162167	0.104367	0.132042	0.143186	0.117159	0.159379	0.142158	0.1377	0.135812	0.163859	0.183258	0.14646	0.150299	0.133695	0.136556	0.131683	0.145248	0.158704	0.121593	0.0699412	0.155314	0.1435	0.140739	0.165963	0.160545	0.12059	0.207586	0.151185	0.14195	0.143448	0.178827	0.129799	0.157214	0.16461	0.153201	0.153527	0.167477	0.190073	0.125439	0.13904	0.170296
ILL0186	0.12312	0.131708	0.0544002	0.0938731	0.080778	0.135074	0.123986	0.0646179	0.139243	0.115791	0.12671	0.0695897	0.072395	0.0988914	0.0917994	0.119436	0.0969023	0.119947	0.135091	0.089101	0.115255	0.070025	0.0925888	0.114064	0.130766	0.131197	0.130739	0.109526	0.117751	0.100036	0.101852	0.136982	0.123193	0.0714065	0.150319	0.11583	0.113835	0.0890381	0.117485	0.0446917	0.143926	0.12807	0.131358	0.13425	0.116877	0.149161	0.087673	0.104318	0.138057
ILL0187	0.133196	0.140901	0.131394	0.128392	0.129996	0.14148	0.143192	0.132894	0.159556	0.149548	0.136524	0.13441	0.128239	0.147917	0.121513	0.144726	0.156647	0.144246	0.14737	0.137928	0.137675	0.131944	0.136383	0.115369	0.14806	0.129736	0.125341	0.137893	0.147872	0.134055	0.141016	0.138345	0.160626	0.119437	0.14931	0.171712	0.131495	0.139376	0.13884	0.135456	0.179405	0.142117	0.134593	0.14011	0.164497	0.132655	0.115567	0.125111	0.157914
ILL0188	0.156562	0.158695	0.107349	0.0835061	0.131024	0.159354	0.13143	0.0790525	0.150919	0.136132	0.148089	0.11441	0.0815917	0.102096	0.0900874	0.118293	0.0740447	0.0866325	0.11085	0.0663081	0.0967004	0.06889	0.0549582	0.110612	0.131711	0.137132	0.155788	0.131002	0.108577	0.0636641	0.0635251	0.140386	0.118747	0.0804491	0.122589	0.13278	0.0850311	0.0509468	0.0881866	0.0985773	0.142682	0.12151	0.101174	0.146373	0.0704929	0.144329	0.0824419	0.111983	0.133161
ILL0189	0.154962	0.150169	0.104419	0.0990229	0.127208	0.156324	0.141835	0.105862	0.16201	0.139631	0.14344	0.125532	0.0971749	0.10619	0.0979358	0.113548	0.0863345	0.104447	0.133174	0.0814021	0.104287	0.0881043	0.0763584	0.111216	0.123396	0.12635	0.138922	0.130836	0.123671	0.0765724	0.0815863	0.122001	0.135746	0.104423	0.147725	0.130204	0.100646	0.0702162	0.116154	0.110255	0.130812	0.132431	0.106357	0.147807	0.0839477	0.130068	0.0989926	0.138293	0.142954
ILL0190	0.144193	0.146233	0.0995129	0.0778112	0.115971	0.153759	0.111802	0.0899374	0.158333	0.129156	0.133269	0.12048	0.0823067	0.0923989	0.0881756	0.122065	0.0499288	0.0921072	0.116633	0.0741378	0.075375	0.0560004	0.0471021	0.110932	0.112232	0.155123	0.146049	0.130714	0.112042	0.0581179	0.0733621	0.122228	0.106244	0.0835016	0.129522	0.129428	0.0805042	0.0596533	0.0954699	0.0897446	0.130971	0.123449	0.0944201	0.147294	0.0766665	0.131746	0.102839	0.11189	0.134633
ILL0191	0.0542891	0.142554	0.138343	0.13447	0.100821	0.141585	0.117462	0.132062	0.141761	0.118185	0.133683	0.14519	0.127211	0.158098	0.138963	0.140975	0.141495	0.164033	0.162407	0.17235	0.148132	0.152602	0.152507	0.139689	0.151113	0.15668	0.109052	0.0816438	0.153728	0.150947	0.146628	0.135166	0.159313	0.139641	0.201034	0.151393	0.148331	0.139664	0.182389	0.141966	0.149873	0.170547	0.15778	0.153993	0.181355	0.176671	0.14471	0.154361	0.155631
ILL0192	0.132415	0.105713	0.13302	0.111829	0.120539	0.0960462	0.124353	0.149051	0.11598	0.10779	0.123338	0.154218	0.146626	0.154759	0.130204	0.138738	0.156159	0.15387	0.141962	0.160341	0.119203	0.140551	0.143764	0.131228	0.107102	0.143008	0.125359	0.133091	0.144457	0.125879	0.13093	0.148295	0.123106	0.142066	0.163052	0.178126	0.164759	0.150843	0.173904	0.143769	0.121517	0.155371	0.127108	0.167888	0.159055	0.144894	0.136669	0.16576	0.1529
ILL0193	0.146347	0.124831	0.116224	0.119875	0.130073	0.12244	0.110054	0.117483	0.136643	0.109814	0.114999	0.134801	0.119696	0.131928	0.115052	0.125182	0.131245	0.150342	0.151899	0.129213	0.130358	0.132067	0.134406	0.140419	0.141345	0.110175	0.125962	0.132424	0.132089	0.129672	0.134909	0.148043	0.159979	0.123376	0.17038	0.150759	0.130573	0.13266	0.134115	0.120041	0.163254	0.170174	0.129106	0.16338	0.154352	0.148017	0.121139	0.153584	0.140252
ILL0194	0.142508	0.128976	0.117441	0.0865663	0.122883	0.137236	0.129487	0.0853269	0.127506	0.136491	0.134077	0.128556	0.0985764	0.11205	0.115366	0.129036	0.105281	0.119797	0.124564	0.117254	0.0997326	0.0980846	0.0931444	0.106774	0.112942	0.118115	0.132419	0.129795	0.121991	0.0991518	0.103025	0.139981	0.127967	0.0825292	0.131228	0.120456	0.110622	0.0991465	0.110057	0.112678	0.134115	0.12395	0.105398	0.130708	0.111639	0.114806	0.0971249	0.0731567	0.127518
ILL0195	0.120803	0.126072	0.084189	0.0874758	0.0989983	0.138178	0.120138	0.0939388	0.152422	0.108477	0.143863	0.106642	0.0960265	0.11322	0.0549261	0.140953	0.103313	0.131241	0.128837	0.0927283	0.096085	0.0892828	0.100572	0.138432	0.120071	0.131764	0.138917	0.102227	0.0860438	0.099708	0.101594	0.134207	0.108364	0.105457	0.136589	0.117304	0.132458	0.102582	0.152273	0.0771724	0.127532	0.129445	0.116921	0.124982	0.129156	0.150835	0.101776	0.13621	0.128922
ILL0196	0.138274	0.140425	0.101905	0.0952204	0.118219	0.144162	0.127334	0.0996442	0.137631	0.132475	0.121681	0.125803	0.0955156	0.103947	0.0974346	0.120549	0.094504	0.112006	0.149353	0.107286	0.103848	0.0675379	0.0861631	0.0990193	0.128115	0.143373	0.124585	0.130983	0.164118	0.110132	0.118431	0.137312	0.137037	0.0889255	0.141403	0.132745	0.114937	0.103515	0.120304	0.100072	0.146838	0.135668	0.124778	0.149109	0.10713	0.155919	0.102762	0.118182	0.152694
ILL0198	0.151828	0.139756	0.133245	0.119884	0.142789	0.144173	0.139783	0.139291	0.134389	0.147564	0.140074	0.14848	0.134122	0.12097	0.111945	0.140927	0.139842	0.162665	0.115621	0.132026	0.111509	0.137513	0.137707	0.158011	0.124697	0.117138	0.152	0.152016	0.114717	0.128756	0.120494	0.142827	0.119125	0.146893	0.141437	0.157564	0.13007	0.133398	0.168931	0.133498	0.138851	0.136674	0.130097	0.161985	0.153815	0.156204	0.134821	0.168286	0.1377
ILL0199	0.146885	0.145154	0.0666729	0.0941023	0.0784272	0.143484	0.125197	0.0794498	0.134251	0.122072	0.129861	0.0733656	0.0883714	0.1003	0.0939516	0.122513	0.0837309	0.107846	0.11942	0.0906111	0.0916776	0.0748105	0.0976057	0.130585	0.112812	0.141662	0.141819	0.135109	0.122386	0.0988202	0.106151	0.135144	0.0915635	0.0785448	0.124736	0.110757	0.121165	0.0915039	0.117032	0.0447524	0.121561	0.121945	0.127165	0.128633	0.126607	0.145645	0.100533	0.112242	0.129738
ILL0201	0.15943	0.13951	0.138467	0.053172	0.131905	0.150517	0.13624	0.114305	0.139131	0.15068	0.147659	0.138294	0.11199	0.137266	0.0971954	0.139992	0.122612	0.125833	0.0908439	0.104634	0.0628935	0.103876	0.114454	0.142851	0.0986669	0.145387	0.157084	0.164564	0.108682	0.104866	0.110237	0.118274	0.0840791	0.110647	0.108062	0.127084	0.13639	0.113495	0.131054	0.11731	0.101325	0.110053	0.0833542	0.153979	0.12387	0.107809	0.115698	0.130218	0.140426
ILL0202	0.149183	0.125869	0.118642	0.0526271	0.133527	0.122756	0.139007	0.11165	0.129818	0.149001	0.136753	0.128785	0.106972	0.129783	0.0961005	0.120412	0.125031	0.118856	0.0892494	0.103096	0.062591	0.104532	0.124998	0.125345	0.0907955	0.146455	0.170315	0.160643	0.139522	0.101173	0.107074	0.142644	0.0882819	0.115245	0.104841	0.145789	0.136226	0.111336	0.108003	0.108425	0.088697	0.120805	0.0836595	0.157139	0.115457	0.132357	0.125581	0.155296	0.135778
ILL0203	0.145954	0.151801	0.106093	0.111556	0.108893	0.138507	0.14752	0.124721	0.162076	0.135201	0.152083	0.132455	0.127124	0.139087	0.0905424	0.128514	0.130842	0.147361	0.153185	0.130571	0.113062	0.123876	0.128105	0.130739	0.126983	0.144213	0.157419	0.136443	0.112243	0.103739	0.114044	0.143645	0.12149	0.128669	0.142542	0.129648	0.146806	0.110181	0.16412	0.107579	0.142766	0.152954	0.135183	0.175315	0.131748	0.164981	0.130097	0.152469	0.147793
ILL0204	0.141535	0.15701	0.090137	0.0976366	0.112644	0.161808	0.140595	0.0752412	0.15732	0.143685	0.135118	0.113444	0.0352711	0.12944	0.0936155	0.118257	0.10724	0.116045	0.143162	0.0881276	0.101915	0.0938349	0.0870249	0.120293	0.141461	0.145131	0.126228	0.137086	0.132153	0.102115	0.111243	0.131978	0.123621	0.0633506	0.136334	0.107611	0.113323	0.0940839	0.128329	0.0912765	0.154609	0.117022	0.110125	0.137508	0.119116	0.143517	0.0661358	0.0964293	0.164736
ILL0205	0.0505482	0.131823	0.10593	0.120434	0.0804987	0.131823	0.116223	0.110332	0.141687	0.0917815	0.120729	0.126899	0.106136	0.146514	0.118271	0.149436	0.123603	0.152113	0.167516	0.141499	0.14054	0.123169	0.121431	0.134742	0.145783	0.149453	0.0897383	0.0725764	0.140637	0.13088	0.130792	0.158207	0.148022	0.104956	0.1862	0.135308	0.137733	0.124507	0.161376	0.115632	0.149864	0.166112	0.154041	0.15327	0.165681	0.169055	0.123564	0.125898	0.162247
ILL0206	0.121225	0.138286	0.115616	0.141959	0.116947	0.164794	0.137639	0.135818	0.173883	0.122499	0.138331	0.142576	0.122063	0.135022	0.117203	0.14778	0.134074	0.161238	0.175396	0.149498	0.150653	0.126245	0.134451	0.146231	0.142009	0.154763	0.101452	0.116918	0.150088	0.140723	0.144712	0.142154	0.156134	0.119213	0.18588	0.157492	0.135587	0.143888	0.157626	0.125649	0.155413	0.187576	0.157104	0.154083	0.171357	0.170539	0.12541	0.150779	0.162622
ILL0207	0.0604124	0.139488	0.106108	0.127613	0.0928752	0.143207	0.126471	0.121266	0.145033	0.0969923	0.131327	0.136718	0.118724	0.149802	0.119593	0.154379	0.13258	0.152911	0.17576	0.154519	0.147564	0.132982	0.134428	0.136221	0.145265	0.147249	0.0936002	0.0845864	0.14522	0.14726	0.142831	0.160296	0.151091	0.110879	0.195762	0.133549	0.145408	0.135293	0.169016	0.125135	0.156567	0.173518	0.15573	0.160076	0.167842	0.171878	0.129953	0.131153	0.169502
ILL0208A	0.0674391	0.141391	0.118125	0.136246	0.0991421	0.13973	0.130491	0.125823	0.153703	0.0931082	0.140443	0.14579	0.120356	0.157438	0.12928	0.155019	0.130104	0.162949	0.183289	0.152558	0.153605	0.135007	0.130161	0.143469	0.154912	0.155982	0.10888	0.0893621	0.159198	0.145123	0.1412	0.172728	0.161581	0.117977	0.196297	0.146822	0.152069	0.139255	0.172526	0.12954	0.163409	0.177956	0.163059	0.167276	0.174382	0.180184	0.13143	0.133041	0.173278
ILL0209	0.124957	0.149502	0.105061	0.102189	0.111696	0.153057	0.150399	0.0677039	0.158646	0.148156	0.140943	0.118749	0.0159685	0.128022	0.103289	0.112626	0.101919	0.135022	0.146152	0.0918081	0.100236	0.100807	0.0873143	0.118535	0.145475	0.144857	0.119609	0.131798	0.13005	0.109799	0.115204	0.12908	0.122819	0.0558819	0.14116	0.106021	0.117049	0.0940401	0.135329	0.0943782	0.143019	0.135413	0.11841	0.154142	0.127125	0.14595	0.06574	0.113948	0.153633
ILL0210	0.140547	0.131455	0.139513	0.097666	0.134599	0.140104	0.138746	0.136593	0.14133	0.117596	0.125547	0.156162	0.133985	0.132416	0.126109	0.143007	0.120677	0.14591	0.129867	0.134127	0.101435	0.127576	0.129155	0.151947	0.12253	0.156756	0.153221	0.142078	0.131735	0.127625	0.12791	0.134485	0.116283	0.133282	0.131748	0.146254	0.136622	0.124066	0.158114	0.137949	0.12733	0.138323	0.116852	0.168236	0.127695	0.119883	0.128322	0.150047	0.140798
ILL0212	0.158016	0.144807	0.106875	0.116362	0.136646	0.147309	0.134395	0.121883	0.126453	0.142325	0.153195	0.122695	0.114534	0.104212	0.0956399	0.135728	0.111899	0.123892	0.123252	0.119877	0.116252	0.104523	0.126517	0.106566	0.137442	0.116288	0.145766	0.141992	0.112206	0.132047	0.121032	0.119824	0.118264	0.120343	0.143443	0.141284	0.133548	0.125581	0.149878	0.110444	0.148316	0.142156	0.136889	0.127941	0.143201	0.148936	0.119534	0.140061	0.138834
ILL0213A	0.116745	0.144192	0.0863923	0.0954142	0.0993093	0.139229	0.136773	0.0548466	0.133469	0.128986	0.126482	0.114771	0.0454704	0.118762	0.095864	0.108954	0.0985537	0.115262	0.124404	0.0951417	0.0932981	0.0935063	0.0810678	0.116106	0.13436	0.135284	0.11941	0.116492	0.126458	0.0986671	0.0937584	0.124402	0.118545	0.0531743	0.135989	0.0958704	0.11142	0.0767721	0.130774	0.0844259	0.128782	0.138101	0.112508	0.146352	0.111579	0.132758	0.0754811	0.100874	0.134174
ILL0214	0.139771	0.133909	0.083557	0.0607059	0.102202	0.142066	0.112143	0.0795647	0.109139	0.125032	0.123747	0.112875	0.083518	0.102036	0.0703035	0.109123	0.1032	0.121602	0.0967532	0.0890731	0.0663798	0.0741283	0.0920347	0.103575	0.098116	0.114173	0.119978	0.118533	0.0985037	0.0922349	0.095953	0.0942667	0.0887926	0.078845	0.101824	0.104362	0.102411	0.0917512	0.108703	0.0952503	0.0979717	0.0895066	0.0764637	0.133319	0.104973	0.103345	0.0887598	0.115984	0.118153
ILL0215	0.132791	0.141034	0.0705901	0.0932429	0.0932829	0.145242	0.124552	0.0752254	0.14561	0.129188	0.120876	0.0816823	0.0850597	0.0987344	0.0877186	0.0957031	0.107423	0.1111	0.13401	0.0770382	0.0933156	0.0785504	0.088822	0.116164	0.126519	0.121863	0.125402	0.121495	0.113398	0.0932988	0.100267	0.136371	0.127618	0.0621555	0.157207	0.11294	0.114945	0.0953127	0.116949	0.0541363	0.132622	0.127259	0.129226	0.131229	0.112598	0.146558	0.0907627	0.0971783	0.134429
ILL0216	0.123731	0.138592	0.0785759	0.0900257	0.103003	0.1457	0.112586	0.0613338	0.126619	0.128242	0.11699	0.0995018	0.0548133	0.0957335	0.079816	0.0854698	0.0827855	0.102345	0.124368	0.0868141	0.0907139	0.0782622	0.086339	0.107129	0.112219	0.110164	0.0917637	0.103752	0.102143	0.104887	0.102038	0.125041	0.12439	0.045188	0.124204	0.0905165	0.101354	0.0914936	0.095217	0.0784126	0.12145	0.112628	0.116275	0.121979	0.0947216	0.103608	0.0693697	0.0854692	0.116301
ILL0217	0.141952	0.145599	0.0894304	0.109211	0.120854	0.153455	0.140319	0.0699187	0.133993	0.138315	0.150116	0.12433	0.0670889	0.121923	0.0954774	0.130313	0.109743	0.135958	0.142103	0.112471	0.113398	0.100438	0.109145	0.129307	0.123326	0.146082	0.126103	0.126465	0.139274	0.12033	0.117805	0.145233	0.125248	0.0786905	0.13724	0.0959623	0.12566	0.110618	0.143923	0.103523	0.144009	0.136328	0.131855	0.135623	0.14327	0.140659	0.0873345	0.108104	0.143718
ILL0218	0.140367	0.147704	0.0849083	0.0975006	0.10012	0.141771	0.124907	0.0822817	0.138661	0.130563	0.120599	0.118272	0.0731083	0.10787	0.100384	0.112523	0.100079	0.123797	0.153849	0.110975	0.0988047	0.0916158	0.0969331	0.114836	0.119596	0.132772	0.121958	0.120976	0.115841	0.113439	0.111772	0.135495	0.114634	0.0581513	0.134639	0.115038	0.140842	0.107643	0.122025	0.0981561	0.118261	0.128655	0.128033	0.135138	0.124298	0.149022	0.0864318	0.0852434	0.133705
ILL0219	0.123208	0.13657	0.0674142	0.0965174	0.0940523	0.138563	0.129664	0.0711528	0.134408	0.128168	0.120881	0.103825	0.0560608	0.104546	0.0856359	0.107578	0.103003	0.116647	0.139058	0.0980884	0.103003	0.0851343	0.0900317	0.115507	0.122929	0.130843	0.0948257	0.119657	0.118708	0.105678	0.110811	0.129197	0.120837	0.0521603	0.14973	0.0895545	0.129975	0.102111	0.119529	0.0711799	0.123789	0.127139	0.11702	0.129018	0.112287	0.142417	0.0812158	0.0987039	0.12534
ILL0220	0.150992	0.151761	0.133485	0.0852264	0.121954	0.136602	0.113761	0.122033	0.137903	0.1123	0.143873	0.156119	0.116714	0.114594	0.113274	0.133564	0.117055	0.122526	0.124518	0.139697	0.098939	0.113725	0.12505	0.12438	0.0959512	0.134954	0.131426	0.154415	0.127258	0.115734	0.124395	0.117452	0.105744	0.113743	0.122897	0.133116	0.124659	0.111222	0.143825	0.143758	0.113544	0.113462	0.0830612	0.148749	0.133934	0.111204	0.118103	0.136259	0.146096
ILL0221	0.13929	0.159187	0.115567	0.100963	0.123058	0.144811	0.136703	0.114914	0.128423	0.129196	0.131296	0.130649	0.107478	0.132309	0.122621	0.142359	0.101712	0.120413	0.132479	0.122065	0.108656	0.105457	0.0944063	0.127273	0.125284	0.127173	0.127383	0.133949	0.147938	0.109141	0.126405	0.131752	0.128651	0.0964222	0.148911	0.139609	0.121766	0.110641	0.112987	0.117017	0.13528	0.138026	0.125656	0.149793	0.13976	0.126128	0.126076	0.128361	0.152497
ILL0222	0.130475	0.147306	0.0853431	0.0887965	0.101669	0.150535	0.133934	0.0561526	0.143113	0.131362	0.135031	0.104316	0.0265151	0.127315	0.100867	0.100914	0.104155	0.117023	0.139434	0.0786934	0.0992525	0.0801473	0.0803731	0.10085	0.125311	0.124324	0.123879	0.120563	0.12882	0.101121	0.108743	0.130667	0.109615	0.0501008	0.13657	0.100104	0.110173	0.0886373	0.117336	0.0768745	0.145129	0.125255	0.12023	0.12479	0.111537	0.14691	0.0570978	0.0874546	0.145098
ILL0224	0.172098	0.166459	0.124062	0.0993614	0.132253	0.153579	0.11687	0.140587	0.137514	0.138405	0.146108	0.13228	0.156632	0.123749	0.100132	0.157837	0.129289	0.12426	0.0963649	0.128745	0.113327	0.115283	0.137641	0.129822	0.10572	0.145145	0.153196	0.169194	0.136603	0.113631	0.121081	0.155878	0.131693	0.131682	0.131142	0.130421	0.116934	0.136697	0.159002	0.112989	0.118659	0.141104	0.104334	0.139215	0.139109	0.13694	0.133273	0.115515	0.131108
ILL0225	0.0559923	0.129405	0.110152	0.124707	0.0875294	0.134923	0.114762	0.117411	0.145964	0.0915306	0.12595	0.125562	0.114707	0.152315	0.120952	0.15133	0.125947	0.146776	0.167051	0.144113	0.148157	0.130194	0.125309	0.13346	0.152128	0.146358	0.0955807	0.0806694	0.13988	0.133594	0.132016	0.16456	0.150664	0.1046	0.19078	0.137155	0.140943	0.13605	0.16399	0.116793	0.156611	0.173556	0.152249	0.155378	0.170267	0.173092	0.126678	0.128502	0.172952
ILL0226	0.148792	0.161231	0.116899	0.106689	0.133114	0.147325	0.148311	0.131809	0.137982	0.154159	0.121607	0.134148	0.122107	0.128447	0.123233	0.138279	0.132615	0.128415	0.117282	0.12831	0.0963591	0.120964	0.134861	0.140988	0.114936	0.130783	0.136871	0.165407	0.138402	0.1153	0.113175	0.116985	0.0952383	0.126465	0.123769	0.158135	0.156522	0.126178	0.159815	0.119111	0.12244	0.143145	0.11575	0.164715	0.143302	0.156122	0.11653	0.160117	0.117824
ILL0227	0.139399	0.119475	0.116885	0.0429563	0.106912	0.133445	0.127247	0.0984332	0.13725	0.136833	0.136385	0.124886	0.103857	0.105497	0.0936182	0.121267	0.108121	0.11725	0.0811477	0.100294	0.0345006	0.097616	0.100628	0.136854	0.0903834	0.136767	0.140126	0.142435	0.112916	0.0956926	0.0857377	0.0917337	0.066005	0.0992305	0.0961973	0.129517	0.114996	0.0960883	0.125369	0.0981749	0.0910008	0.0880143	0.0581479	0.156372	0.111701	0.105729	0.111921	0.126464	0.116026
ILL0228	0.16504	0.152261	0.101445	0.122164	0.134308	0.154427	0.157681	0.121299	0.136634	0.159079	0.149771	0.12454	0.123293	0.120495	0.107877	0.153528	0.128597	0.130837	0.155801	0.129963	0.120915	0.120888	0.128652	0.14605	0.160786	0.133254	0.14216	0.157811	0.134346	0.132821	0.139135	0.167635	0.144418	0.108911	0.1462	0.126567	0.139092	0.145361	0.153339	0.117954	0.159969	0.133064	0.142054	0.151618	0.132949	0.125761	0.129265	0.127916	0.162075
ILL0228A	0.116882	0.138421	0.0674284	0.0985957	0.0935381	0.133062	0.124027	0.0715145	0.135032	0.122972	0.113272	0.104887	0.0569609	0.105268	0.0895841	0.106408	0.0995511	0.115896	0.139033	0.0966971	0.106471	0.0829379	0.0891531	0.113647	0.1173	0.131328	0.091669	0.118503	0.11662	0.0969455	0.104932	0.127213	0.120931	0.0530036	0.146402	0.0919957	0.12827	0.100948	0.109674	0.0738681	0.122218	0.125585	0.118444	0.127621	0.109929	0.138864	0.0807965	0.0926115	0.119711
ILL0229	0.132096	0.14669	0.0786694	0.101002	0.0984131	0.144112	0.123297	0.0777741	0.151502	0.12651	0.120862	0.116972	0.0663539	0.113224	0.0983709	0.11897	0.105198	0.114177	0.142642	0.100894	0.111153	0.0945884	0.091941	0.124438	0.128927	0.142329	0.108914	0.126587	0.122609	0.105725	0.109027	0.13354	0.125384	0.0576296	0.157435	0.102582	0.133537	0.100744	0.110789	0.0800425	0.136066	0.135508	0.119981	0.131288	0.11485	0.149357	0.0932222	0.0982958	0.132038
ILL0230	0.117891	0.138046	0.0895958	0.108884	0.104578	0.133791	0.141753	0.0856001	0.139135	0.12876	0.113333	0.108885	0.068754	0.117146	0.0869104	0.100711	0.116914	0.130253	0.149542	0.111975	0.109907	0.109214	0.103588	0.121366	0.12237	0.118071	0.0877903	0.121806	0.119199	0.116806	0.109394	0.145061	0.127332	0.0637682	0.141083	0.118666	0.130135	0.105173	0.116186	0.0944767	0.112376	0.117207	0.114419	0.129413	0.12461	0.122502	0.0955159	0.0983164	0.139672
ILL0231	0.120645	0.141365	0.0813693	0.0986132	0.0925178	0.137563	0.122009	0.0831296	0.144303	0.117766	0.118546	0.103761	0.0644825	0.108053	0.108428	0.108879	0.0966025	0.120532	0.144043	0.0978132	0.1032	0.0918869	0.0958398	0.109796	0.126652	0.141368	0.091862	0.123802	0.128932	0.106195	0.106425	0.131686	0.114258	0.054981	0.142444	0.107681	0.118097	0.0969583	0.108441	0.0763006	0.123614	0.13277	0.117377	0.127917	0.118661	0.135519	0.094693	0.0906722	0.135232
ILL0232	0.124918	0.134868	0.108607	0.102971	0.103418	0.118201	0.0862093	0.0992729	0.133562	0.080425	0.140634	0.13043	0.102775	0.12789	0.120582	0.129221	0.0995704	0.133794	0.121663	0.129276	0.112353	0.102862	0.104424	0.117417	0.103481	0.158076	0.136565	0.112179	0.129957	0.100494	0.101611	0.151497	0.109536	0.103597	0.137069	0.114436	0.11946	0.0918835	0.129031	0.113275	0.130954	0.133312	0.116203	0.125316	0.118344	0.116977	0.106195	0.124995	0.13427
ILL0233	0.146292	0.144168	0.0977223	0.0821369	0.112261	0.138992	0.110437	0.0947596	0.139595	0.132925	0.146512	0.103167	0.0836788	0.0969429	0.105947	0.0977847	0.0818994	0.11317	0.112814	0.0866588	0.0850646	0.0648182	0.0746219	0.12748	0.108664	0.13359	0.136384	0.128748	0.117963	0.0838924	0.0916771	0.137517	0.108754	0.0791094	0.132513	0.130071	0.0980271	0.0860468	0.10736	0.0876972	0.132506	0.121852	0.102511	0.146346	0.101542	0.125824	0.0903712	0.105863	0.117913
ILL0234	0.134185	0.133698	0.0809256	0.0672375	0.0935263	0.133229	0.108326	0.0663942	0.136042	0.115452	0.125891	0.0969882	0.0592111	0.0917826	0.0842621	0.0832451	0.0684442	0.102103	0.117533	0.0611472	0.080966	0.0545952	0.05736	0.104742	0.111838	0.120877	0.131898	0.125207	0.108204	0.0723929	0.0703852	0.128543	0.100851	0.0580319	0.123886	0.115188	0.0786896	0.0642077	0.0912088	0.0747111	0.124852	0.115913	0.09586	0.137543	0.0912622	0.136954	0.079833	0.0955985	0.129324
ILL0235	0.139544	0.147355	0.0949725	0.0715728	0.114978	0.15585	0.119472	0.084867	0.139649	0.130587	0.135311	0.104961	0.078099	0.0963982	0.0868742	0.099889	0.0793618	0.104027	0.112668	0.0677644	0.0805966	0.0642164	0.0624316	0.105157	0.11539	0.124338	0.139397	0.126375	0.11679	0.0710319	0.0777605	0.134964	0.102571	0.0740476	0.128679	0.131324	0.0887287	0.0696894	0.105668	0.091936	0.131669	0.113057	0.10414	0.131019	0.0972737	0.132909	0.0851278	0.111618	0.133117
ILL0236	0.170547	0.149343	0.131708	0.080547	0.134559	0.162169	0.155548	0.126711	0.112012	0.14701	0.142295	0.146754	0.142105	0.132215	0.104515	0.144362	0.13431	0.132867	0.105084	0.12647	0.0813801	0.120618	0.132386	0.13951	0.111029	0.140189	0.154763	0.163141	0.109064	0.134152	0.112438	0.133721	0.101016	0.125326	0.125895	0.153846	0.13452	0.126524	0.147632	0.128148	0.144456	0.121708	0.103937	0.146013	0.134964	0.124546	0.136313	0.153978	0.137987
ILL0238	0.156037	0.141469	0.109664	0.0698269	0.0966136	0.13397	0.115287	0.109232	0.103668	0.0961369	0.123178	0.109016	0.110702	0.136092	0.0931727	0.129996	0.103289	0.119736	0.0776857	0.128265	0.0744761	0.0948217	0.101667	0.123444	0.100637	0.152871	0.149713	0.132716	0.126385	0.103472	0.111265	0.112893	0.0732296	0.0966138	0.109743	0.128886	0.127705	0.0970427	0.137733	0.0927715	0.104666	0.138906	0.1048	0.137886	0.129002	0.129322	0.116728	0.139112	0.119722
ILL0239	0.155508	0.150327	0.114902	0.0659104	0.118573	0.143646	0.127318	0.119711	0.129989	0.136405	0.112664	0.126178	0.107911	0.111817	0.0966869	0.146257	0.0985035	0.108106	0.0828542	0.10841	0.0584393	0.0991256	0.0988269	0.127874	0.0963432	0.141468	0.134397	0.15484	0.122805	0.0946318	0.0881582	0.0966038	0.0677215	0.108097	0.0934984	0.143883	0.120119	0.084552	0.116658	0.107584	0.132591	0.122653	0.0849973	0.15282	0.102583	0.120148	0.110715	0.142417	0.115537
ILL0240	0.0625516	0.12826	0.111057	0.113669	0.0852278	0.143046	0.116449	0.110012	0.137865	0.101834	0.132029	0.136589	0.110858	0.146426	0.12998	0.15274	0.117109	0.151038	0.164022	0.143212	0.128385	0.115778	0.116292	0.139581	0.144038	0.141658	0.106089	0.0791508	0.157082	0.129252	0.12855	0.156294	0.134132	0.10318	0.1762	0.13465	0.139926	0.118671	0.165015	0.117562	0.15157	0.167275	0.145643	0.161776	0.152384	0.171894	0.118548	0.130582	0.158794
ILL0241	0.133875	0.132048	0.127997	0.126657	0.12144	0.0680082	0.122336	0.141995	0.164099	0.0981891	0.149056	0.160786	0.147274	0.162176	0.132098	0.14989	0.156798	0.156928	0.158699	0.158112	0.132405	0.130729	0.129296	0.149225	0.138665	0.169938	0.154692	0.149897	0.152585	0.143539	0.13655	0.161175	0.145346	0.145804	0.146864	0.177978	0.174646	0.144141	0.169656	0.134303	0.159499	0.177692	0.135525	0.173618	0.159473	0.173557	0.137427	0.153075	0.140823
ILL0242	0.121869	0.154782	0.101727	0.112997	0.109845	0.163352	0.155632	0.0984572	0.159558	0.122219	0.128965	0.10619	0.0973986	0.133722	0.102823	0.123876	0.106835	0.145884	0.136969	0.116811	0.118988	0.108826	0.112038	0.133158	0.115609	0.156162	0.121818	0.120702	0.144811	0.111433	0.127005	0.149922	0.121049	0.0800894	0.160567	0.118946	0.130358	0.114844	0.129836	0.0815048	0.136552	0.139699	0.135141	0.135102	0.141631	0.148932	0.117059	0.113791	0.145543
ILL0243	0.129802	0.129885	0.0815777	0.0601745	0.098833	0.135063	0.100606	0.0703244	0.132219	0.115416	0.13136	0.0837606	0.0705449	0.089298	0.0837135	0.0948607	0.074954	0.110673	0.109964	0.0762782	0.0720658	0.0578331	0.0706397	0.0994618	0.0923776	0.125344	0.124052	0.128173	0.111404	0.0748724	0.0783215	0.130301	0.0981625	0.0698618	0.116815	0.120094	0.0848452	0.0740768	0.0833403	0.0699412	0.127989	0.0970015	0.0943106	0.124847	0.0988027	0.111797	0.0820381	0.10101	0.135176
ILL0244	0.140071	0.154136	0.111987	0.130792	0.113976	0.131546	0.124086	0.134342	0.0931962	0.115635	0.142978	0.124821	0.122504	0.14165	0.111486	0.118608	0.145249	0.136149	0.144185	0.147769	0.137786	0.116087	0.124714	0.133849	0.146799	0.119282	0.12248	0.131035	0.153254	0.148953	0.156293	0.146452	0.162037	0.1232	0.145692	0.103526	0.129561	0.134406	0.146858	0.120743	0.158009	0.167964	0.166447	0.115241	0.163166	0.170326	0.14239	0.147476	0.151466
ILL0245	0.137427	0.173139	0.0973191	0.118644	0.115232	0.159902	0.130316	0.0954009	0.152487	0.137263	0.143828	0.134715	0.0784565	0.116998	0.117742	0.136826	0.114624	0.135236	0.159332	0.118405	0.12477	0.106442	0.101316	0.138263	0.133821	0.140823	0.110833	0.13078	0.141687	0.119226	0.12638	0.141586	0.145733	0.0859398	0.160957	0.11668	0.132729	0.103185	0.127586	0.102832	0.147301	0.142732	0.149139	0.151264	0.127442	0.153138	0.110065	0.112453	0.142317
ILL0246	0.132187	0.14519	0.0788103	0.110667	0.104304	0.14505	0.122352	0.0928586	0.158146	0.129257	0.129053	0.113272	0.075523	0.103194	0.103629	0.119713	0.10852	0.111865	0.147175	0.10079	0.117316	0.0875546	0.105685	0.114604	0.131483	0.134166	0.0952545	0.115268	0.122708	0.114215	0.106366	0.134642	0.140398	0.0719242	0.143151	0.122027	0.139434	0.104511	0.127875	0.0913496	0.131293	0.132882	0.123541	0.133347	0.11377	0.146552	0.0824344	0.100571	0.139632
ILL0247	0.117438	0.145562	0.0681241	0.0984874	0.0935008	0.144117	0.126265	0.0741042	0.138473	0.123996	0.118917	0.106288	0.0566714	0.105447	0.100386	0.109869	0.101262	0.120236	0.14883	0.0924358	0.105055	0.0862136	0.0982303	0.121087	0.12486	0.132078	0.101268	0.117317	0.12782	0.111989	0.109758	0.138111	0.128577	0.0594196	0.154151	0.104112	0.128212	0.0975356	0.117519	0.0724432	0.12849	0.132051	0.123743	0.125647	0.1139	0.148805	0.0845035	0.0975519	0.134842
ILL0248	0.105254	0.144635	0.130339	0.10077	0.0705958	0.134493	0.117865	0.126231	0.125176	0.105278	0.119674	0.126951	0.127847	0.145907	0.116603	0.134991	0.145199	0.151766	0.110649	0.138027	0.0962987	0.119177	0.125584	0.119407	0.118629	0.141362	0.129065	0.0922535	0.121604	0.135021	0.120388	0.123677	0.09417	0.108254	0.130522	0.131076	0.148754	0.123117	0.143323	0.107541	0.130604	0.148761	0.139117	0.126807	0.166745	0.158957	0.118125	0.128544	0.128522
ILL0250	0.139998	0.131034	0.109695	0.0841476	0.121911	0.158884	0.121563	0.1099	0.15533	0.150018	0.131729	0.115721	0.106734	0.0964912	0.107296	0.123259	0.0880591	0.0936762	0.12988	0.0923087	0.0803395	0.0902276	0.0889047	0.13109	0.0973689	0.129494	0.156155	0.139465	0.117993	0.0822971	0.0683741	0.123613	0.113887	0.114709	0.142957	0.133211	0.107404	0.081392	0.106378	0.0971054	0.150334	0.131992	0.116765	0.148571	0.0756716	0.138052	0.097818	0.142042	0.139018
ILL0252	0.0450278	0.128401	0.118822	0.120217	0.0863868	0.125514	0.118076	0.116257	0.1359	0.095254	0.12204	0.11979	0.117638	0.155644	0.123327	0.135284	0.13191	0.157829	0.167428	0.157667	0.139013	0.125319	0.139442	0.136331	0.14758	0.154246	0.113298	0.0668587	0.140457	0.134234	0.138682	0.160838	0.152388	0.1089	0.186721	0.142715	0.139353	0.131323	0.175516	0.114167	0.143088	0.168531	0.148454	0.151993	0.165431	0.170669	0.12755	0.145448	0.162064
ILL0253	0.114982	0.111025	0.114543	0.0896981	0.104176	0.0892468	0.090681	0.127722	0.108918	0.0627843	0.127222	0.131609	0.117836	0.142929	0.115077	0.142503	0.134211	0.151449	0.129776	0.129056	0.105397	0.114176	0.119752	0.111075	0.129601	0.13175	0.123981	0.108604	0.133078	0.124736	0.130654	0.141215	0.125232	0.11397	0.138523	0.134932	0.135095	0.127545	0.149852	0.115338	0.120999	0.15024	0.109257	0.144837	0.157124	0.135373	0.122267	0.141669	0.134538
ILL0254	0.125835	0.137543	0.112641	0.109403	0.104371	0.10513	0.107267	0.113169	0.126126	0.0653462	0.122231	0.127297	0.117871	0.134873	0.116026	0.126532	0.12345	0.141689	0.130867	0.127675	0.125876	0.110385	0.127472	0.125993	0.11813	0.141855	0.131421	0.112135	0.140666	0.127096	0.126814	0.133238	0.115726	0.115631	0.149144	0.132168	0.149134	0.124742	0.150888	0.105299	0.129656	0.142848	0.126792	0.155225	0.158544	0.143026	0.129954	0.155055	0.151063
ILL0266	0.117176	0.147947	0.0811862	0.102595	0.0886833	0.139515	0.125278	0.0938818	0.139668	0.121835	0.115251	0.0999993	0.0671013	0.102411	0.0923465	0.112358	0.0877936	0.11499	0.141	0.0957729	0.0994056	0.0980242	0.0921871	0.112778	0.134706	0.142748	0.0927757	0.122792	0.11986	0.10184	0.107006	0.125084	0.121187	0.0605097	0.139949	0.108322	0.121475	0.0974039	0.103668	0.075984	0.126033	0.131302	0.113143	0.125888	0.119616	0.127256	0.0893995	0.0923893	0.138929
ILL0267	0.153227	0.140007	0.116205	0.10278	0.130843	0.137371	0.128743	0.128392	0.148327	0.12419	0.121469	0.140841	0.121785	0.1148	0.108511	0.122265	0.121627	0.14985	0.15151	0.131622	0.101427	0.114774	0.119978	0.118528	0.122176	0.133048	0.147936	0.142768	0.126803	0.12341	0.119452	0.151845	0.134148	0.117055	0.141529	0.142666	0.132858	0.122729	0.142443	0.128303	0.126752	0.13825	0.114618	0.150416	0.130931	0.115908	0.111915	0.143386	0.155815
ILL0268	0.125399	0.125887	0.127577	0.0719685	0.113772	0.119609	0.0949344	0.130573	0.128564	0.0840575	0.128958	0.13348	0.116913	0.12974	0.100846	0.134661	0.112601	0.122357	0.0837239	0.128857	0.0854824	0.10483	0.118789	0.131415	0.0964531	0.144927	0.132328	0.125174	0.127373	0.0998232	0.102754	0.115106	0.0731632	0.110915	0.0990954	0.142622	0.120469	0.0976805	0.135205	0.110677	0.107882	0.12324	0.0935537	0.139317	0.124453	0.131252	0.119039	0.135091	0.121199
ILL0269	0.124832	0.128618	0.128543	0.0712246	0.108146	0.119021	0.0967334	0.129723	0.130235	0.0863773	0.125154	0.131994	0.114447	0.131844	0.103406	0.135412	0.113075	0.120648	0.0810233	0.129242	0.0817421	0.108249	0.116245	0.133541	0.0940702	0.140784	0.133757	0.12391	0.126609	0.0985658	0.104272	0.111841	0.069006	0.111505	0.100914	0.139493	0.122021	0.0965627	0.13977	0.10963	0.110406	0.122453	0.0924887	0.141018	0.121336	0.130634	0.115898	0.136788	0.11826
ILL0270	0.13315	0.126815	0.126846	0.0735823	0.109358	0.119273	0.0974219	0.118977	0.114607	0.0853149	0.130225	0.130406	0.110088	0.131535	0.119542	0.139912	0.104573	0.117022	0.095737	0.13247	0.0862471	0.110642	0.109891	0.12625	0.0912786	0.145999	0.143603	0.133597	0.13742	0.110485	0.11382	0.114502	0.0901791	0.112833	0.118281	0.13427	0.124158	0.0986572	0.136887	0.11005	0.11256	0.127976	0.091721	0.154808	0.121903	0.129061	0.128271	0.141922	0.125648
ILL0272	0.147929	0.152239	0.136363	0.105409	0.129603	0.155646	0.144275	0.131459	0.124625	0.128884	0.119588	0.146573	0.140816	0.146163	0.1272	0.145096	0.141605	0.159281	0.106096	0.145213	0.087071	0.126414	0.131824	0.12588	0.111917	0.149525	0.142419	0.153373	0.142537	0.122346	0.127775	0.111542	0.109817	0.127765	0.128588	0.136572	0.136083	0.130626	0.160294	0.133529	0.101334	0.127599	0.109089	0.145859	0.14542	0.145543	0.134156	0.156134	0.113583
ILL0273	0.117442	0.114655	0.108413	0.0930652	0.0952258	0.0889031	0.0899952	0.118147	0.0876222	0.0474431	0.124402	0.134908	0.115415	0.135882	0.112881	0.13891	0.12864	0.15568	0.13079	0.130821	0.114271	0.11494	0.127585	0.119989	0.124253	0.142238	0.119989	0.105153	0.139224	0.125231	0.126279	0.144558	0.118142	0.111115	0.145041	0.134097	0.142677	0.117237	0.155867	0.113243	0.137583	0.155629	0.117897	0.150053	0.163583	0.143698	0.129598	0.138851	0.139467
ILL0274	0.0619166	0.129367	0.124153	0.13892	0.0981827	0.136186	0.138584	0.129887	0.169061	0.110007	0.124505	0.134636	0.119011	0.159595	0.130237	0.130796	0.141617	0.165753	0.167265	0.155501	0.14555	0.141581	0.14168	0.132538	0.15098	0.163368	0.107358	0.081211	0.154	0.152462	0.151641	0.157852	0.144503	0.11917	0.173617	0.141625	0.151876	0.14222	0.158073	0.122851	0.166685	0.169626	0.164249	0.145873	0.171239	0.171602	0.131367	0.147502	0.16446
ILL0275	0.115914	0.100113	0.117047	0.103387	0.108967	0.0667026	0.103173	0.128269	0.13939	0.0706125	0.134497	0.145217	0.130205	0.141398	0.119941	0.139892	0.12161	0.137988	0.144098	0.139448	0.120781	0.119315	0.109397	0.129716	0.124044	0.156531	0.136669	0.107575	0.129107	0.122397	0.120833	0.155731	0.135177	0.127211	0.164511	0.153241	0.137775	0.122126	0.156493	0.116623	0.154716	0.158735	0.12459	0.151054	0.138549	0.155576	0.122194	0.148305	0.130452
ILL0276	0.0552246	0.122908	0.130926	0.137992	0.0846741	0.125671	0.133347	0.123672	0.149295	0.0975857	0.126951	0.129956	0.116213	0.157436	0.13524	0.127927	0.142205	0.165844	0.162676	0.154108	0.150603	0.136064	0.141776	0.13159	0.142772	0.161167	0.105156	0.0701607	0.15555	0.149604	0.144308	0.150943	0.143939	0.111725	0.169083	0.143684	0.148346	0.134774	0.15638	0.118958	0.160968	0.168984	0.165503	0.137596	0.17362	0.1761	0.124689	0.141411	0.155395
ILL0277	0.10656	0.151863	0.129213	0.108856	0.0919529	0.139537	0.146336	0.126764	0.161975	0.118977	0.14053	0.135067	0.127141	0.139681	0.119084	0.143876	0.122639	0.170662	0.141891	0.131708	0.123713	0.109735	0.123632	0.144901	0.117261	0.169675	0.13227	0.0924659	0.128219	0.130645	0.130926	0.149088	0.122587	0.124141	0.141833	0.151513	0.136074	0.120919	0.152788	0.114827	0.152099	0.151841	0.139821	0.137804	0.156211	0.162865	0.1239	0.133713	0.148137
ILL0278	0.113186	0.119608	0.115047	0.0988069	0.117016	0.0705199	0.0945139	0.125652	0.140379	0.0801418	0.131097	0.137933	0.132081	0.156624	0.11709	0.123656	0.137498	0.14815	0.137196	0.148184	0.119819	0.124635	0.137577	0.129869	0.122612	0.147653	0.144214	0.126525	0.150646	0.126108	0.132085	0.146985	0.123902	0.133425	0.151572	0.134271	0.158407	0.127037	0.155745	0.121587	0.140397	0.149678	0.125527	0.153858	0.164353	0.133511	0.137311	0.15296	0.156757
ILL0279	0.133562	0.126673	0.0856385	0.0635421	0.10816	0.14698	0.102211	0.0849702	0.137692	0.12154	0.137964	0.0945034	0.0822639	0.0939083	0.0882099	0.0962312	0.0827092	0.110905	0.107245	0.0719359	0.0736189	0.0574564	0.0654988	0.10564	0.10118	0.12537	0.133386	0.131211	0.116051	0.0691473	0.0741368	0.125643	0.0969849	0.0783627	0.113978	0.113666	0.0861393	0.0756019	0.0878343	0.0784944	0.122609	0.0952877	0.0937816	0.124978	0.094873	0.107914	0.0863341	0.109367	0.140843
ILL0280	0.139372	0.149801	0.0974256	0.0843102	0.113486	0.150477	0.125405	0.083078	0.129296	0.133421	0.1484	0.110599	0.0831101	0.100019	0.0995676	0.105135	0.0880662	0.119746	0.123812	0.0816552	0.0894955	0.0672161	0.0761946	0.0886884	0.11677	0.118182	0.146022	0.137755	0.124381	0.0814248	0.0812935	0.13699	0.113468	0.08073	0.126193	0.131849	0.0975407	0.0834032	0.103237	0.102082	0.13512	0.121752	0.113738	0.138475	0.0951904	0.131545	0.0906397	0.112119	0.129492
ILL0281	0.0967629	0.115159	0.123941	0.104611	0.0983954	0.0834405	0.0738588	0.138832	0.117248	0.0323912	0.126043	0.134807	0.136079	0.153045	0.133215	0.141014	0.131795	0.154971	0.137194	0.156369	0.126977	0.124665	0.132629	0.132131	0.124928	0.152274	0.128393	0.0962049	0.154086	0.138919	0.140428	0.159156	0.124323	0.125156	0.166697	0.156565	0.142523	0.133128	0.165908	0.11989	0.148263	0.169262	0.128867	0.150384	0.165541	0.153664	0.148515	0.152252	0.15002
ILL0282	0.112993	0.106161	0.135748	0.105569	0.119777	0.0677812	0.0975854	0.13025	0.156976	0.0825234	0.132422	0.159082	0.139422	0.145695	0.130114	0.129308	0.148224	0.151578	0.144608	0.155416	0.124604	0.134608	0.138916	0.135413	0.130442	0.147739	0.142537	0.11609	0.15115	0.133337	0.141671	0.144536	0.138396	0.132474	0.175584	0.156088	0.171971	0.139472	0.163486	0.135383	0.145984	0.148389	0.122343	0.159682	0.163987	0.146942	0.137251	0.149427	0.165134
ILL0283	0.103199	0.109681	0.124315	0.102849	0.103626	0.0913775	0.0868569	0.138769	0.112227	0.0410415	0.128959	0.144617	0.131447	0.145334	0.136871	0.145031	0.138822	0.147185	0.13115	0.163101	0.120666	0.127006	0.140025	0.14142	0.121613	0.155092	0.126203	0.110711	0.151837	0.145742	0.138602	0.147802	0.123629	0.128058	0.150423	0.152466	0.151772	0.133719	0.167428	0.124277	0.145077	0.162204	0.12857	0.147057	0.164029	0.154485	0.155874	0.153173	0.13785
ILL0284	0.134265	0.135509	0.0914078	0.0767978	0.101189	0.133996	0.0973519	0.0812447	0.141106	0.116357	0.130766	0.0906163	0.0730419	0.0974089	0.0966405	0.0636215	0.0777596	0.109312	0.114339	0.0841646	0.0814561	0.0695273	0.0798575	0.104462	0.108923	0.12847	0.126156	0.131316	0.114824	0.072448	0.0822808	0.126512	0.102485	0.0664128	0.126126	0.114553	0.0899281	0.0800726	0.0922773	0.0761399	0.117363	0.113526	0.103677	0.134082	0.0932335	0.12293	0.0877698	0.102802	0.126341
ILL0285	0.0932299	0.154165	0.119465	0.0947023	0.0963627	0.131176	0.132753	0.117552	0.132325	0.109734	0.139432	0.135291	0.109967	0.133122	0.109723	0.138927	0.117191	0.153016	0.129718	0.133715	0.109093	0.106101	0.106204	0.13466	0.0996342	0.164655	0.12699	0.102538	0.131946	0.132746	0.129816	0.13655	0.10332	0.116405	0.133075	0.122184	0.125667	0.109507	0.148822	0.11952	0.134512	0.128422	0.128202	0.129119	0.146104	0.147765	0.108593	0.136746	0.124379
ILL0286	0.144348	0.152136	0.124386	0.0544481	0.10929	0.147367	0.132154	0.103288	0.129298	0.127327	0.139532	0.125778	0.0966965	0.11443	0.0882367	0.140657	0.0997947	0.120292	0.0738753	0.101417	0.0474554	0.0897978	0.103024	0.126839	0.0883203	0.147019	0.14069	0.143409	0.10468	0.0990553	0.0965279	0.0986452	0.0500701	0.0979637	0.0854205	0.133414	0.121225	0.090807	0.121504	0.103363	0.107518	0.0883145	0.067482	0.146282	0.109025	0.0998545	0.106185	0.130537	0.117595
ILL0287	0.0921129	0.136887	0.118913	0.0846405	0.103165	0.133259	0.133152	0.103759	0.134428	0.108836	0.137529	0.12888	0.0993257	0.13362	0.102127	0.129119	0.116798	0.148849	0.11625	0.125539	0.0937547	0.0989407	0.106519	0.121009	0.0976688	0.157228	0.122585	0.100084	0.118855	0.127256	0.125228	0.135422	0.0917721	0.105818	0.122348	0.121128	0.12665	0.10982	0.143371	0.113599	0.126449	0.116802	0.111311	0.130162	0.140693	0.134534	0.0998753	0.133388	0.117043
ILL0288	0.132529	0.12484	0.153291	0.115156	0.133929	0.107414	0.118981	0.148197	0.136971	0.0811713	0.121593	0.150403	0.150821	0.176709	0.151367	0.142436	0.150348	0.163556	0.140976	0.172946	0.135093	0.139259	0.141544	0.135666	0.142445	0.137262	0.143897	0.146473	0.189906	0.149025	0.143451	0.147874	0.141526	0.13668	0.160664	0.168147	0.159148	0.149063	0.147101	0.147205	0.149928	0.157183	0.120164	0.176563	0.15918	0.143563	0.152606	0.156543	0.156805
ILL0289	0.147963	0.142822	0.116107	0.0531841	0.113922	0.143858	0.137457	0.122965	0.127501	0.130942	0.13444	0.122589	0.105564	0.112364	0.0977729	0.14301	0.106394	0.128268	0.0719327	0.100474	0.0425899	0.0866709	0.0994264	0.117222	0.0924266	0.145577	0.150854	0.156029	0.112708	0.0913477	0.0969401	0.0879756	0.0474903	0.113545	0.0732331	0.129564	0.122016	0.0913905	0.12395	0.103983	0.0941054	0.0960711	0.0650517	0.145079	0.109132	0.101965	0.105618	0.146095	0.118996
ILL0290	0.104124	0.113411	0.114471	0.0940974	0.115263	0.103625	0.0937915	0.113799	0.12065	0.0490526	0.121636	0.135201	0.122175	0.141833	0.125859	0.134877	0.118282	0.147751	0.130383	0.13877	0.111943	0.115942	0.114202	0.12467	0.122475	0.146797	0.124302	0.0921536	0.147661	0.120168	0.129507	0.143902	0.108016	0.110271	0.154617	0.143151	0.140335	0.128603	0.140776	0.119446	0.124948	0.135747	0.116132	0.151584	0.152464	0.139539	0.126199	0.143779	0.140082
ILL0291	0.146528	0.148414	0.119488	0.0545367	0.112326	0.150743	0.132608	0.119669	0.134521	0.134591	0.128241	0.130949	0.0987228	0.119185	0.0876402	0.14852	0.103232	0.111861	0.0797605	0.0990571	0.0512833	0.0894984	0.105499	0.120708	0.0842886	0.143112	0.138682	0.158536	0.1109	0.0930517	0.0897838	0.0764115	0.053746	0.103155	0.0821203	0.130254	0.117298	0.0889974	0.115387	0.10879	0.0967	0.0991347	0.0707236	0.137731	0.0996389	0.106888	0.105527	0.123243	0.123453
ILL0292	0.0965955	0.124476	0.121132	0.120035	0.100781	0.0948231	0.0719022	0.142306	0.130222	0.0232931	0.125293	0.142156	0.135914	0.145716	0.133803	0.146652	0.125033	0.155029	0.149367	0.148566	0.139598	0.123175	0.138836	0.131884	0.120922	0.153087	0.124646	0.0965495	0.14944	0.13869	0.140676	0.158193	0.12654	0.137715	0.176965	0.154611	0.150808	0.139934	0.16213	0.124205	0.153698	0.156754	0.134684	0.147583	0.162666	0.157985	0.147189	0.16574	0.15978
ILL0293	0.0632587	0.129022	0.138731	0.134147	0.0957306	0.138852	0.134175	0.128399	0.164259	0.101321	0.130809	0.134665	0.125975	0.16039	0.139736	0.135022	0.143192	0.180986	0.163085	0.159954	0.145678	0.132464	0.147235	0.133392	0.142725	0.169725	0.120944	0.069912	0.154182	0.155675	0.155612	0.158641	0.140668	0.112241	0.178379	0.152367	0.15311	0.145797	0.167176	0.126664	0.160653	0.169464	0.168057	0.144738	0.184249	0.179737	0.130468	0.145225	0.164738
ILL0294	0.142702	0.164125	0.13932	0.122145	0.124865	0.149024	0.141089	0.12349	0.164347	0.134943	0.135567	0.162651	0.132956	0.131398	0.136848	0.173634	0.127885	0.145834	0.133147	0.156839	0.121146	0.126729	0.137906	0.139065	0.119637	0.14895	0.148971	0.167986	0.125985	0.134514	0.126605	0.141417	0.12592	0.115195	0.150047	0.142934	0.14182	0.12777	0.144292	0.136955	0.127099	0.144724	0.143716	0.15142	0.134644	0.147366	0.12733	0.121469	0.139271
ILL0295	0.156359	0.154424	0.105461	0.102933	0.12877	0.142717	0.155539	0.117527	0.137977	0.138796	0.136653	0.126312	0.127422	0.117442	0.0965383	0.153221	0.129881	0.157935	0.114799	0.11755	0.11378	0.113698	0.121793	0.138263	0.140797	0.113374	0.162304	0.134339	0.114123	0.139579	0.117946	0.143153	0.131062	0.127496	0.152034	0.150719	0.133757	0.113673	0.168803	0.118208	0.133816	0.141047	0.117994	0.160013	0.154305	0.159692	0.124049	0.158897	0.123826
ILL0297	0.10271	0.148301	0.132032	0.144373	0.120708	0.127662	0.130798	0.154728	0.158009	0.115343	0.133013	0.155697	0.143971	0.140049	0.134559	0.137324	0.147969	0.154311	0.161787	0.170904	0.144504	0.147031	0.145577	0.137987	0.144574	0.150726	0.12168	0.135137	0.155035	0.143739	0.146464	0.138863	0.158936	0.145475	0.177525	0.147332	0.151395	0.152967	0.173316	0.141495	0.154601	0.182529	0.155406	0.147694	0.16967	0.16379	0.14454	0.164862	0.168286
ILL0298	0.129147	0.129723	0.140667	0.122828	0.130202	0.146054	0.141366	0.138499	0.12536	0.115529	0.142415	0.148491	0.150428	0.147166	0.131863	0.16379	0.147836	0.163417	0.155718	0.148143	0.13566	0.136819	0.12807	0.133434	0.142734	0.183486	0.165137	0.119871	0.151049	0.129692	0.143685	0.156021	0.15248	0.132308	0.175742	0.145183	0.153935	0.140679	0.169032	0.13527	0.15118	0.141462	0.148416	0.161527	0.141663	0.169815	0.149402	0.162251	0.170806
ILL0299	0.100619	0.131215	0.133614	0.114597	0.0934844	0.100279	0.0643723	0.13753	0.12439	0.0369258	0.121905	0.135936	0.13145	0.148708	0.136916	0.133981	0.129696	0.160128	0.142331	0.151031	0.133251	0.117952	0.135198	0.13567	0.119699	0.153743	0.134745	0.0891115	0.15185	0.127898	0.139102	0.162025	0.120861	0.124655	0.165098	0.158051	0.141241	0.126521	0.158813	0.128515	0.138849	0.162053	0.122776	0.150405	0.159329	0.165873	0.13909	0.153727	0.154621
ILL0300	0.141552	0.140378	0.13003	0.106094	0.127206	0.15772	0.143735	0.127806	0.144097	0.142498	0.12962	0.144536	0.118726	0.133612	0.114271	0.154936	0.128306	0.136189	0.121581	0.126525	0.109547	0.129713	0.125623	0.131031	0.133289	0.142042	0.164848	0.141242	0.137867	0.117298	0.10782	0.138775	0.117141	0.133279	0.147858	0.146857	0.130436	0.107877	0.158552	0.121339	0.128064	0.132346	0.126271	0.150081	0.138684	0.168753	0.129998	0.157336	0.116867
ILL0301	0.104534	0.107163	0.124598	0.0994335	0.0859959	0.0837647	0.0818996	0.123456	0.126439	0.0481568	0.126942	0.144352	0.131864	0.147267	0.121374	0.141258	0.125431	0.145501	0.141082	0.140313	0.122254	0.116117	0.124395	0.12438	0.107961	0.156217	0.121142	0.0958886	0.14657	0.123901	0.131317	0.143571	0.123053	0.119819	0.157657	0.136714	0.132281	0.124857	0.146734	0.113793	0.13465	0.153392	0.131035	0.146577	0.149356	0.150732	0.141863	0.145504	0.155366
ILL0302	0.131148	0.12545	0.116534	0.0830842	0.0870256	0.124655	0.090095	0.113027	0.121038	0.0857247	0.132235	0.1258	0.113264	0.125853	0.112658	0.138546	0.11438	0.148375	0.110064	0.127942	0.0839903	0.0939232	0.104156	0.126064	0.097722	0.14452	0.142313	0.115967	0.114901	0.114508	0.102014	0.120599	0.0964507	0.108651	0.125841	0.134413	0.126657	0.100428	0.140542	0.0969721	0.115196	0.137205	0.113099	0.147818	0.136455	0.150112	0.123275	0.132398	0.134931
ILL0303	0.0760578	0.131013	0.142942	0.124651	0.108776	0.151652	0.1424	0.131084	0.158503	0.116495	0.129073	0.132605	0.1359	0.155223	0.128955	0.131683	0.14336	0.16964	0.15874	0.160419	0.138819	0.132913	0.140097	0.126946	0.144861	0.150845	0.128975	0.0792355	0.155248	0.148966	0.155	0.157434	0.143483	0.115925	0.17324	0.150029	0.149927	0.14717	0.17132	0.125638	0.148833	0.163179	0.156049	0.157854	0.170035	0.170085	0.136981	0.142395	0.162521
ILL0304	0.13606	0.140717	0.129155	0.106899	0.130335	0.138102	0.141616	0.152562	0.13984	0.127441	0.111594	0.154211	0.147879	0.14044	0.115087	0.156184	0.132484	0.148591	0.118331	0.12927	0.108089	0.125822	0.122491	0.148544	0.130693	0.109609	0.14103	0.143002	0.130955	0.115501	0.125793	0.126249	0.125487	0.140836	0.147439	0.149134	0.119106	0.134892	0.155247	0.143839	0.128728	0.148579	0.108417	0.181773	0.140184	0.143139	0.148666	0.141191	0.134031
ILL0305	0.171379	0.150115	0.125257	0.108597	0.138917	0.139311	0.138036	0.127978	0.161255	0.145135	0.113906	0.148945	0.138506	0.144493	0.0953975	0.142866	0.145194	0.134071	0.115714	0.137352	0.120582	0.126554	0.129938	0.135793	0.159578	0.12039	0.151531	0.169543	0.138423	0.130735	0.130061	0.150813	0.141433	0.116095	0.147851	0.150648	0.151808	0.135959	0.171478	0.118888	0.135383	0.160079	0.127335	0.168566	0.15243	0.147795	0.140881	0.145876	0.128034
ILL0306	0.167575	0.134978	0.11441	0.0643862	0.116451	0.145552	0.126794	0.10769	0.124727	0.141454	0.131673	0.125218	0.101782	0.103173	0.0993962	0.126348	0.0956177	0.103972	0.0834231	0.105493	0.0572864	0.0921525	0.100286	0.121266	0.0873369	0.138671	0.152401	0.150484	0.127286	0.0930347	0.0904486	0.097474	0.0821868	0.107311	0.0923941	0.145013	0.115025	0.0913005	0.132859	0.102215	0.103199	0.100652	0.080323	0.15702	0.107879	0.115302	0.115125	0.160637	0.117189
ILL0307	0.106027	0.139594	0.11826	0.0965123	0.107555	0.106815	0.0955191	0.116116	0.115971	0.0655862	0.13345	0.141042	0.122701	0.129185	0.118351	0.147664	0.117728	0.158521	0.115919	0.137876	0.11717	0.108642	0.10693	0.138619	0.120611	0.165852	0.138381	0.0939656	0.12431	0.124609	0.133974	0.141435	0.120501	0.115383	0.158418	0.135983	0.136796	0.117045	0.149699	0.119114	0.13699	0.142153	0.113573	0.14889	0.141001	0.151868	0.127277	0.136829	0.131417
ILL0308	0.10323	0.130109	0.127282	0.110414	0.0940031	0.0914895	0.0763003	0.132752	0.104723	0.0314723	0.121288	0.139758	0.130059	0.147262	0.133021	0.141279	0.126896	0.148952	0.128534	0.139093	0.131388	0.118229	0.130088	0.13815	0.111741	0.156834	0.133414	0.0919156	0.136459	0.129712	0.135039	0.149686	0.11829	0.12377	0.15762	0.147078	0.140383	0.119938	0.146446	0.119464	0.148026	0.160356	0.130962	0.15132	0.149606	0.15897	0.139785	0.145177	0.145551
ILL0315	0.0584108	0.131378	0.102646	0.120305	0.0832881	0.148888	0.117167	0.117534	0.139523	0.0978031	0.124483	0.123094	0.116322	0.142428	0.109975	0.143261	0.124175	0.151416	0.169135	0.143426	0.135668	0.121414	0.124653	0.136293	0.14106	0.15343	0.0963172	0.080097	0.134265	0.136023	0.129375	0.15515	0.145079	0.110826	0.178414	0.128595	0.129591	0.131991	0.159035	0.124284	0.144015	0.16154	0.145162	0.145535	0.159779	0.163307	0.125154	0.132412	0.15119
ILL0320	0.169473	0.159844	0.12346	0.0825078	0.148297	0.156676	0.146231	0.118389	0.145903	0.1599	0.14711	0.134713	0.116433	0.120247	0.110267	0.165267	0.116381	0.112036	0.0858607	0.130853	0.0842446	0.121167	0.117623	0.139537	0.126335	0.1561	0.156809	0.176471	0.134757	0.12191	0.116948	0.118422	0.109441	0.118389	0.100966	0.149314	0.131844	0.111308	0.14831	0.119859	0.135478	0.120908	0.0998493	0.165868	0.123258	0.125346	0.125203	0.151459	0.147199
ILL0320B	0.140457	0.139479	0.101145	0.0444769	0.116522	0.125349	0.118947	0.0981138	0.1171	0.121197	0.125468	0.101935	0.107575	0.107664	0.0939754	0.127244	0.104878	0.103424	0.0508168	0.103945	0.0584934	0.0890122	0.096331	0.113247	0.0899534	0.130525	0.135056	0.146228	0.122704	0.101685	0.097161	0.0873585	0.0654031	0.101304	0.0994251	0.120352	0.124526	0.086415	0.121692	0.0901523	0.113002	0.0947527	0.0732243	0.132883	0.115606	0.116478	0.0983491	0.124951	0.116949
ILL0321	0.150276	0.135677	0.11436	0.0966347	0.123841	0.136729	0.14422	0.133899	0.133907	0.146878	0.114637	0.119941	0.133529	0.118156	0.103494	0.136522	0.118277	0.135206	0.104419	0.120882	0.0959588	0.102275	0.112402	0.141933	0.131628	0.141051	0.159976	0.129389	0.1285	0.107034	0.115392	0.123114	0.0977938	0.124717	0.126137	0.135468	0.126017	0.116806	0.153625	0.110504	0.107066	0.125002	0.114753	0.15035	0.129256	0.131109	0.12089	0.160945	0.106489
ILL0322	0.154378	0.149291	0.107525	0.0893704	0.126169	0.136562	0.140424	0.115257	0.118495	0.140869	0.133274	0.12173	0.110197	0.122612	0.121296	0.134747	0.109465	0.129114	0.100427	0.111195	0.0880002	0.100547	0.106805	0.136386	0.112252	0.128967	0.159143	0.152388	0.126797	0.0890136	0.09112	0.113838	0.0823671	0.106532	0.116631	0.140783	0.138002	0.109181	0.145038	0.103087	0.117236	0.121998	0.107152	0.151814	0.117088	0.152937	0.0940994	0.142008	0.108599
ILL0323	0.109442	0.127463	0.131666	0.114021	0.118001	0.119883	0.0966204	0.146521	0.119879	0.0737117	0.135278	0.144801	0.142427	0.151004	0.12901	0.158414	0.13338	0.162059	0.139968	0.151806	0.121911	0.130268	0.142674	0.136797	0.144254	0.147595	0.145996	0.112498	0.144744	0.130302	0.12958	0.147754	0.127811	0.137949	0.159639	0.165081	0.148969	0.131758	0.168462	0.136049	0.142388	0.157041	0.111043	0.17004	0.159345	0.162841	0.139561	0.16341	0.143933
ILL0324	0.161726	0.159556	0.144124	0.0937654	0.125852	0.146763	0.116769	0.147866	0.112524	0.110176	0.119703	0.155123	0.145417	0.151724	0.117804	0.168989	0.125212	0.144946	0.115007	0.141535	0.0927413	0.121687	0.131638	0.120209	0.119592	0.146076	0.158258	0.144721	0.123523	0.126359	0.130366	0.148778	0.104317	0.134024	0.120971	0.173473	0.146315	0.1136	0.151219	0.140801	0.133389	0.154713	0.114772	0.146281	0.15176	0.133393	0.148279	0.167142	0.141119
ILL0325	0.155101	0.158628	0.10405	0.0952159	0.0993079	0.136935	0.0926199	0.106984	0.156936	0.096614	0.124231	0.123718	0.107295	0.107482	0.101099	0.133821	0.075753	0.105799	0.122728	0.0883602	0.0928636	0.0833174	0.0742715	0.108482	0.113944	0.132196	0.138405	0.133545	0.124021	0.0793932	0.0829949	0.120868	0.117332	0.110845	0.13066	0.138966	0.0958654	0.0846829	0.103522	0.0953091	0.133434	0.133312	0.111393	0.135363	0.0938718	0.132538	0.118992	0.13351	0.148156
ILL0326	0.154285	0.158207	0.0958242	0.0957885	0.101927	0.130629	0.105135	0.102369	0.164332	0.0982163	0.142176	0.118086	0.094117	0.112094	0.106616	0.118245	0.0794834	0.102065	0.118951	0.0865855	0.0952962	0.0809076	0.0793969	0.134408	0.10984	0.136409	0.147535	0.13441	0.125773	0.083323	0.0807657	0.136797	0.10817	0.100482	0.131287	0.140624	0.0927774	0.078877	0.105563	0.0838039	0.145276	0.13838	0.114367	0.139461	0.0928373	0.148811	0.115617	0.134792	0.141641
ILL0327	0.151753	0.156958	0.122706	0.0952673	0.104835	0.145047	0.0998633	0.128332	0.148477	0.110641	0.129488	0.118777	0.123702	0.12237	0.120714	0.108712	0.0977966	0.115396	0.130489	0.116072	0.108813	0.104808	0.107352	0.133036	0.111708	0.14268	0.144537	0.136798	0.129548	0.100542	0.0993687	0.148396	0.107009	0.127465	0.147399	0.138295	0.119237	0.0973793	0.113412	0.114022	0.128823	0.148952	0.128951	0.14417	0.118505	0.137478	0.117549	0.147059	0.139549
ILL0328	0.156573	0.157144	0.120015	0.107546	0.127831	0.14044	0.121836	0.128461	0.156582	0.107356	0.138475	0.13629	0.116394	0.127685	0.110126	0.101992	0.0875403	0.120679	0.134271	0.109751	0.103426	0.0925346	0.0906038	0.104569	0.109742	0.140177	0.142955	0.134579	0.150714	0.101262	0.108005	0.142636	0.140516	0.111125	0.14787	0.125907	0.0867329	0.102371	0.106299	0.119596	0.137609	0.139312	0.10041	0.138652	0.113932	0.122389	0.115575	0.127646	0.158646
ILL0329	0.147804	0.18457	0.134893	0.122161	0.108004	0.162658	0.11115	0.125353	0.134091	0.132921	0.134611	0.156523	0.128602	0.131023	0.122349	0.148087	0.131828	0.117628	0.128271	0.119285	0.112669	0.113485	0.111559	0.121985	0.115591	0.130464	0.145048	0.147114	0.130893	0.115536	0.112442	0.151117	0.118791	0.114692	0.163723	0.140762	0.132694	0.117536	0.146217	0.126016	0.149711	0.129279	0.135656	0.152593	0.12621	0.177189	0.11132	0.125208	0.166634
ILL0330	0.0898873	0.104845	0.0909648	0.0877489	0.0882687	0.107093	0.0899191	0.0914149	0.104207	0.0896077	0.105922	0.101734	0.0893492	0.0945622	0.0849141	0.102122	0.0928069	0.0925912	0.106502	0.104181	0.0846251	0.0913087	0.0959423	0.102375	0.0985555	0.102363	0.0979248	0.0924477	0.107308	0.103085	0.0925926	0.108901	0.106405	0.0888214	0.126931	0.111895	0.115723	0.0967039	0.128872	0.0914883	0.121803	0.116149	0.10167	0.124985	0.119629	0.120122	0.0987431	0.114356	0.115912
ILL0331	0.151062	0.126807	0.131585	0.126175	0.132765	0.167884	0.128604	0.136851	0.142714	0.142364	0.130826	0.148858	0.131619	0.120719	0.123143	0.119002	0.108867	0.135557	0.141692	0.131324	0.121772	0.129926	0.127968	0.14265	0.143822	0.134981	0.151794	0.1416	0.130597	0.107865	0.119001	0.122471	0.142077	0.141987	0.13305	0.142494	0.130744	0.109477	0.130838	0.131437	0.133517	0.160729	0.142006	0.119475	0.124901	0.143582	0.121352	0.1608	0.12267
ILL0332	0.142706	0.13747	0.12743	0.108087	0.137714	0.16759	0.158691	0.122132	0.153408	0.145312	0.147403	0.128294	0.120259	0.117478	0.108926	0.116608	0.118219	0.143535	0.12954	0.0996179	0.105587	0.111933	0.119822	0.116253	0.134841	0.13407	0.131881	0.159811	0.121466	0.106247	0.11224	0.119259	0.13191	0.115952	0.134137	0.1495	0.105195	0.111015	0.123354	0.118538	0.124736	0.119456	0.124238	0.123721	0.108092	0.15272	0.115201	0.128863	0.128691
ILL0333	0.146946	0.120795	0.128197	0.0917899	0.137922	0.159949	0.15869	0.126633	0.135083	0.154186	0.134924	0.130644	0.140853	0.109373	0.135944	0.149565	0.145809	0.141002	0.121337	0.142677	0.100751	0.128786	0.152748	0.125901	0.108387	0.141049	0.129369	0.168348	0.147983	0.135202	0.132487	0.115096	0.120564	0.101958	0.135337	0.145605	0.150433	0.134333	0.135873	0.11573	0.124483	0.123861	0.11716	0.14124	0.136273	0.141288	0.12941	0.134013	0.145344
ILL0334	0.148605	0.126919	0.106533	0.0406424	0.10977	0.144651	0.138074	0.101928	0.125999	0.135377	0.14488	0.125471	0.105284	0.107798	0.0968151	0.132428	0.116195	0.129098	0.0917015	0.108875	0.0424889	0.0917829	0.106095	0.136164	0.0942594	0.137901	0.147737	0.143988	0.12412	0.0939081	0.0956336	0.104742	0.0704092	0.0948903	0.105994	0.13409	0.126791	0.0888577	0.129102	0.097583	0.0843325	0.0932688	0.0683234	0.167853	0.118341	0.12099	0.122418	0.136422	0.121319
ILL0336	0.139485	0.131898	0.111123	0.056112	0.116489	0.131149	0.129636	0.0973903	0.102903	0.129027	0.130328	0.114841	0.0938039	0.109536	0.0780321	0.136116	0.106575	0.121889	0.0563224	0.100553	0.0696286	0.0902613	0.0979286	0.126177	0.0964579	0.145596	0.130572	0.149902	0.108181	0.101294	0.0915394	0.0863559	0.0769203	0.10585	0.0923889	0.117857	0.102745	0.0912553	0.128844	0.101322	0.116336	0.113428	0.0829116	0.128	0.115127	0.114847	0.100824	0.131795	0.112865
ILL0337	0.162273	0.162081	0.103772	0.0970487	0.119288	0.172445	0.148641	0.0831512	0.159017	0.145382	0.129216	0.117323	0.0715647	0.11086	0.104288	0.132481	0.0736338	0.11436	0.143956	0.0915291	0.0885277	0.0936535	0.0752556	0.132701	0.135469	0.154288	0.153094	0.157928	0.12154	0.0803938	0.0848382	0.147204	0.119465	0.0762878	0.1342	0.125622	0.105718	0.0822085	0.107683	0.0884999	0.145747	0.140041	0.109787	0.146332	0.0981674	0.145176	0.09697	0.11862	0.143341
ILL0338	0.103043	0.116379	0.143861	0.1057	0.108742	0.0953612	0.071117	0.137465	0.0980289	0.0494842	0.140555	0.151395	0.140785	0.158854	0.140337	0.144959	0.136604	0.161793	0.150199	0.157853	0.129435	0.129797	0.145875	0.136406	0.123779	0.143326	0.150173	0.105833	0.148197	0.139542	0.140893	0.155613	0.132856	0.135038	0.162699	0.151281	0.152393	0.14231	0.165086	0.142819	0.146342	0.159976	0.127629	0.148075	0.165316	0.152358	0.156462	0.155238	0.163445
ILL0339	0.0982861	0.12774	0.123603	0.103364	0.109274	0.104143	0.0978121	0.126233	0.101907	0.0788845	0.118916	0.136839	0.110492	0.128251	0.123475	0.153309	0.110122	0.124601	0.115268	0.139587	0.103159	0.124665	0.110168	0.144701	0.116769	0.165621	0.140062	0.118614	0.125052	0.119908	0.110706	0.136658	0.10694	0.125156	0.135363	0.139757	0.117325	0.114722	0.137483	0.122013	0.149417	0.13458	0.119362	0.141794	0.124193	0.138129	0.131592	0.14572	0.134021
ILL0340	0.11378	0.124618	0.123265	0.0959561	0.108296	0.0941062	0.108627	0.122451	0.120428	0.0840478	0.124894	0.139335	0.110853	0.131645	0.112018	0.144794	0.107934	0.13179	0.118348	0.122088	0.0948055	0.112062	0.100646	0.135114	0.114598	0.142292	0.145507	0.110014	0.121215	0.109575	0.107856	0.137602	0.10819	0.127489	0.14922	0.149588	0.108033	0.108541	0.15643	0.118833	0.155912	0.143617	0.115343	0.128506	0.136257	0.146177	0.118902	0.148266	0.126344
ILL0341	0.127597	0.13692	0.135812	0.117115	0.118913	0.132507	0.118076	0.139327	0.134566	0.103209	0.13501	0.140086	0.132824	0.135304	0.124932	0.136315	0.131934	0.145389	0.130934	0.137039	0.120098	0.122081	0.123824	0.128929	0.134443	0.175701	0.158783	0.141776	0.117333	0.125644	0.1247	0.132503	0.129489	0.140352	0.141316	0.157189	0.127293	0.123037	0.162624	0.133532	0.141815	0.154808	0.133894	0.134023	0.131396	0.157719	0.138219	0.160799	0.140951
ILL0342	0.137569	0.122771	0.136637	0.112334	0.126933	0.146969	0.13309	0.129563	0.15461	0.142967	0.100473	0.145126	0.122819	0.114313	0.106279	0.155681	0.137297	0.140509	0.116682	0.131828	0.105966	0.111482	0.11632	0.128345	0.130185	0.117151	0.13192	0.140383	0.13107	0.123733	0.11431	0.116165	0.115218	0.134342	0.115652	0.158549	0.126385	0.115537	0.133902	0.131374	0.122872	0.125057	0.113526	0.137951	0.122579	0.13365	0.124522	0.143088	0.131263
ILL0343	0.121109	0.138389	0.122113	0.129648	0.128241	0.128158	0.128666	0.156311	0.135235	0.0958828	0.129395	0.140507	0.147508	0.150242	0.123914	0.125694	0.135009	0.146289	0.131665	0.158225	0.148656	0.13516	0.157512	0.145597	0.120485	0.146292	0.135288	0.130852	0.145625	0.141398	0.14508	0.116299	0.121654	0.132828	0.14308	0.140953	0.151654	0.144323	0.159293	0.126221	0.139562	0.173436	0.148387	0.110064	0.148423	0.158005	0.138192	0.159512	0.134746
ILL0344	0.138815	0.153954	0.101544	0.0926459	0.115922	0.13876	0.090293	0.0935934	0.126836	0.100186	0.117279	0.105252	0.0884896	0.101681	0.0978149	0.1082	0.0813366	0.108232	0.119558	0.0835694	0.0863093	0.0805065	0.0844043	0.108442	0.105855	0.128176	0.135219	0.133635	0.114179	0.0955499	0.089594	0.147459	0.10852	0.0878047	0.125905	0.129615	0.100456	0.0786407	0.103396	0.0928033	0.133384	0.128398	0.100315	0.127239	0.102459	0.111399	0.103888	0.123209	0.135843
ILL0359	0.116784	0.127031	0.129521	0.105992	0.101488	0.121082	0.0920867	0.132508	0.122397	0.0769477	0.131304	0.131117	0.141945	0.126271	0.129473	0.133387	0.124391	0.157997	0.148108	0.158226	0.119293	0.131906	0.138479	0.159287	0.124315	0.126261	0.131664	0.10894	0.134644	0.131236	0.12389	0.143671	0.123566	0.127431	0.147778	0.164496	0.155387	0.125617	0.147026	0.11898	0.144775	0.147023	0.126164	0.128211	0.157615	0.149812	0.146245	0.151897	0.163834
ILL0360	0.119467	0.141773	0.140157	0.0867805	0.116799	0.124492	0.102296	0.140299	0.116968	0.0882702	0.145383	0.13387	0.121586	0.160293	0.121925	0.149436	0.121763	0.142852	0.096638	0.141517	0.0959655	0.120568	0.130857	0.142562	0.113349	0.158741	0.153708	0.125954	0.136399	0.1231	0.12626	0.1317	0.0976179	0.134257	0.120219	0.142284	0.146248	0.113194	0.161964	0.117476	0.133753	0.149731	0.12489	0.145435	0.144562	0.137491	0.134059	0.151316	0.13303
ILL0361	0.15374	0.17637	0.119371	0.109099	0.127626	0.168173	0.126246	0.134169	0.141413	0.130146	0.139438	0.147363	0.128464	0.123541	0.112518	0.1389	0.116677	0.143832	0.11186	0.125622	0.114972	0.108988	0.117853	0.134158	0.116786	0.134336	0.137655	0.156689	0.130167	0.111414	0.123911	0.138056	0.120604	0.117619	0.151207	0.136943	0.119854	0.114705	0.138898	0.121746	0.132616	0.145739	0.134129	0.140634	0.134673	0.144182	0.120807	0.122891	0.136414
ILL0362	0.148764	0.140095	0.134816	0.104645	0.127867	0.137022	0.136658	0.157567	0.129099	0.120885	0.113093	0.142037	0.156901	0.147334	0.116477	0.146903	0.137889	0.149749	0.101899	0.163933	0.112357	0.131451	0.133699	0.138682	0.118912	0.161405	0.148621	0.162917	0.148881	0.135759	0.138315	0.155734	0.113376	0.142512	0.124795	0.136788	0.148717	0.138994	0.153574	0.130175	0.117531	0.139094	0.121351	0.138344	0.144591	0.137753	0.142789	0.166089	0.12921
ILL0363	0.126273	0.143215	0.148953	0.153281	0.136388	0.127737	0.103503	0.166309	0.159151	0.0658412	0.129571	0.179192	0.170355	0.165162	0.183274	0.16499	0.156143	0.1742	0.178373	0.190096	0.16439	0.156935	0.165106	0.156212	0.158129	0.18159	0.151398	0.133706	0.187158	0.175079	0.160129	0.173734	0.149252	0.158816	0.194006	0.170031	0.168295	0.16073	0.187638	0.157653	0.179712	0.205312	0.169714	0.164643	0.197994	0.191753	0.172658	0.190945	0.171609
ILL0364	0.153108	0.172365	0.101756	0.121956	0.123128	0.175061	0.153839	0.110789	0.17637	0.157266	0.150166	0.137835	0.112055	0.134608	0.0776428	0.154404	0.110394	0.124767	0.159492	0.106344	0.127032	0.114982	0.12111	0.15995	0.155943	0.142776	0.162702	0.131454	0.0981637	0.124946	0.116682	0.161651	0.138367	0.120904	0.161265	0.149202	0.154966	0.115638	0.176672	0.101292	0.16393	0.165605	0.144865	0.150907	0.133902	0.195869	0.11325	0.138356	0.148779
ILL0365	0.121835	0.12302	0.118899	0.0803092	0.113402	0.115189	0.0974628	0.123609	0.116266	0.0798895	0.11527	0.126458	0.128719	0.132948	0.113165	0.136996	0.127509	0.13605	0.097656	0.133245	0.0895328	0.115912	0.128355	0.140028	0.110606	0.130958	0.150056	0.117756	0.138434	0.119595	0.11756	0.128029	0.102823	0.119407	0.134989	0.146871	0.136974	0.116583	0.164296	0.110997	0.130359	0.138263	0.10729	0.143731	0.152218	0.146888	0.140507	0.160483	0.12041
ILL0366	0.135858	0.134806	0.10211	0.073806	0.107023	0.120595	0.0976476	0.107341	0.126424	0.094502	0.129988	0.115882	0.11639	0.104464	0.106146	0.134549	0.0911202	0.122396	0.099909	0.117928	0.0820499	0.0881173	0.101758	0.119823	0.111263	0.135529	0.143202	0.127935	0.135528	0.100943	0.100733	0.12503	0.0970965	0.107861	0.117811	0.137002	0.143309	0.0867758	0.135771	0.0984912	0.119611	0.136102	0.10212	0.154607	0.130694	0.148176	0.127988	0.149661	0.128262
ILL0367	0.12926	0.136827	0.0802725	0.0885766	0.105541	0.119938	0.12114	0.066793	0.134255	0.122958	0.132526	0.103875	0.0618924	0.0962701	0.0993302	0.0916686	0.0902739	0.114645	0.131429	0.0923662	0.0928494	0.0753582	0.0788775	0.107935	0.107273	0.131495	0.127431	0.128448	0.118776	0.0932028	0.0969419	0.136822	0.116699	0.0494964	0.141141	0.10748	0.0975289	0.094128	0.0996192	0.0827118	0.130047	0.119635	0.106833	0.146088	0.106195	0.141844	0.0849375	0.0886863	0.1363
ILL0368	0.115414	0.123315	0.123684	0.0800093	0.112353	0.116472	0.0913449	0.116105	0.105411	0.0793421	0.124652	0.122895	0.116414	0.130029	0.109187	0.132352	0.107568	0.13767	0.0950984	0.125561	0.0856079	0.109032	0.109596	0.136611	0.111538	0.147817	0.140978	0.101891	0.126304	0.110897	0.114583	0.126688	0.0960933	0.119693	0.120563	0.138705	0.10907	0.10046	0.152424	0.107738	0.133598	0.13025	0.110789	0.146831	0.135745	0.134794	0.129094	0.142034	0.127153
ILL0369	0.115936	0.125119	0.119052	0.0759028	0.104862	0.119441	0.0902024	0.114079	0.10549	0.0807889	0.127497	0.116317	0.111364	0.13156	0.106994	0.131339	0.101957	0.134047	0.0949921	0.124026	0.0820969	0.10622	0.102594	0.129695	0.11363	0.144991	0.13887	0.102106	0.131395	0.110548	0.112042	0.12483	0.0941395	0.111626	0.124322	0.133398	0.109722	0.0972584	0.151599	0.100489	0.131162	0.135621	0.108006	0.144407	0.134128	0.135089	0.126355	0.139818	0.129657
ILL0370	0.123433	0.150111	0.114762	0.106563	0.108827	0.114402	0.055325	0.125753	0.123086	0.0534598	0.138738	0.130841	0.128623	0.13454	0.115641	0.127832	0.0948902	0.135369	0.123803	0.128903	0.119293	0.0969006	0.103003	0.132073	0.112649	0.149734	0.138343	0.10726	0.124322	0.10458	0.106034	0.148401	0.115854	0.121127	0.143159	0.137211	0.131162	0.108525	0.127286	0.11137	0.147788	0.149308	0.132612	0.13516	0.129076	0.146526	0.137567	0.147071	0.13429
ILL0371	0.104083	0.118782	0.111053	0.0822082	0.100692	0.11918	0.0948886	0.11848	0.112435	0.0732	0.122703	0.121443	0.111261	0.132947	0.115835	0.13843	0.109857	0.13717	0.0987094	0.125944	0.090363	0.113339	0.108526	0.140738	0.112915	0.145504	0.13084	0.106194	0.136853	0.114427	0.110889	0.125796	0.0946162	0.112483	0.127099	0.13108	0.11307	0.105707	0.154108	0.100727	0.127615	0.125109	0.110558	0.147448	0.134087	0.129985	0.128506	0.13744	0.119551
ILL0372	0.135995	0.102964	0.120957	0.0882681	0.115624	0.121755	0.114954	0.120671	0.108378	0.0845506	0.117215	0.125573	0.120605	0.12761	0.112199	0.129029	0.1073	0.118933	0.115142	0.136343	0.102741	0.108146	0.113751	0.128256	0.117067	0.165981	0.153651	0.119044	0.143861	0.117306	0.11909	0.134377	0.103155	0.121412	0.128769	0.130581	0.123413	0.115318	0.155231	0.110913	0.136663	0.1327	0.11487	0.130877	0.127672	0.14082	0.124474	0.131308	0.129201
ILL0373	0.110785	0.122391	0.115296	0.0750821	0.104202	0.116015	0.0881217	0.110256	0.102322	0.0767942	0.12434	0.115236	0.112117	0.127143	0.104654	0.132402	0.100734	0.134427	0.0909138	0.122362	0.0829436	0.106532	0.104197	0.129222	0.111677	0.14436	0.134854	0.0972632	0.127941	0.108124	0.10908	0.124045	0.0948696	0.113328	0.119855	0.133471	0.109576	0.0950991	0.147964	0.0999261	0.131233	0.129096	0.107425	0.141777	0.131259	0.130457	0.125381	0.135851	0.123979
ILL0374	0.108424	0.121385	0.113927	0.0878879	0.0983954	0.106787	0.0851052	0.107074	0.0978313	0.055055	0.130203	0.13196	0.101247	0.14642	0.118023	0.130704	0.107467	0.155441	0.122309	0.127832	0.10151	0.0984766	0.108621	0.117435	0.106883	0.1514	0.13212	0.0834592	0.135849	0.123269	0.125502	0.141974	0.105313	0.102987	0.138403	0.121151	0.13142	0.107152	0.143041	0.110673	0.124835	0.133792	0.117735	0.13844	0.140305	0.137524	0.104923	0.138713	0.123263
ILL0376	0.111579	0.118385	0.111453	0.092815	0.0956213	0.124425	0.096348	0.116993	0.128477	0.0728285	0.121519	0.12871	0.110578	0.132705	0.113471	0.139812	0.11637	0.148763	0.116215	0.128237	0.0998023	0.113404	0.112985	0.142742	0.120944	0.138053	0.126905	0.109953	0.126145	0.125831	0.115504	0.127573	0.0969617	0.106249	0.130343	0.132295	0.138792	0.110485	0.152409	0.106399	0.125987	0.12783	0.123486	0.13982	0.144553	0.150706	0.124181	0.138674	0.117289
ILL0377	0.119468	0.126896	0.120991	0.091149	0.098818	0.110568	0.0905013	0.116149	0.0981746	0.0556272	0.139453	0.134959	0.110408	0.147272	0.123393	0.140303	0.112806	0.158824	0.124278	0.133169	0.108292	0.105172	0.117775	0.12629	0.105987	0.157242	0.139478	0.0896507	0.140477	0.130884	0.12569	0.146797	0.106061	0.112164	0.133154	0.12455	0.137908	0.106398	0.157695	0.111261	0.125399	0.136334	0.121035	0.141921	0.144652	0.137925	0.109743	0.140591	0.124716
ILL0378	0.133933	0.126998	0.127059	0.106558	0.123859	0.135397	0.0953601	0.139858	0.126327	0.0918014	0.142418	0.142536	0.136586	0.145555	0.120255	0.161632	0.132214	0.151387	0.1179	0.150405	0.120591	0.118467	0.136601	0.140632	0.122911	0.153316	0.148221	0.133918	0.139567	0.126159	0.137301	0.144804	0.122724	0.132331	0.139437	0.157883	0.135163	0.129127	0.154434	0.117344	0.143822	0.148703	0.14015	0.132895	0.156214	0.151871	0.15356	0.146105	0.139224
ILL0379	0.115847	0.125515	0.135737	0.114219	0.10384	0.107179	0.095661	0.152657	0.114094	0.0633406	0.140819	0.152639	0.122989	0.142293	0.117476	0.154764	0.13137	0.15685	0.138786	0.134727	0.115459	0.133994	0.125093	0.153164	0.11067	0.127829	0.132805	0.122444	0.127725	0.124866	0.119254	0.150253	0.13155	0.132537	0.146081	0.155825	0.141508	0.12539	0.172563	0.132557	0.149549	0.153583	0.134175	0.14188	0.146566	0.144313	0.121592	0.152996	0.140026
ILL0380	0.13131	0.115424	0.117404	0.092242	0.108792	0.105689	0.107606	0.124124	0.121669	0.0934906	0.127804	0.1412	0.115421	0.128484	0.103758	0.123366	0.127341	0.138501	0.115084	0.139603	0.100183	0.128256	0.118065	0.137358	0.120998	0.152067	0.130863	0.126371	0.120984	0.127433	0.125866	0.111211	0.119086	0.123802	0.131513	0.127721	0.123257	0.118237	0.150996	0.123343	0.125905	0.140982	0.112023	0.13891	0.135761	0.127611	0.11503	0.137373	0.131451
ILL0381	0.116379	0.12595	0.128935	0.0877604	0.113838	0.114795	0.0915728	0.11571	0.123502	0.0616406	0.142425	0.14049	0.109933	0.14602	0.113292	0.141829	0.112174	0.152212	0.11319	0.13306	0.102356	0.103678	0.106006	0.121591	0.104936	0.15674	0.144917	0.103861	0.13724	0.127266	0.12446	0.134877	0.0926292	0.111147	0.125899	0.129966	0.135618	0.108743	0.154251	0.113629	0.125942	0.134896	0.108053	0.15104	0.136003	0.143732	0.11682	0.149638	0.129715
ILL0382	0.143515	0.132008	0.129085	0.0946343	0.103406	0.139217	0.103749	0.117035	0.124882	0.0960751	0.130396	0.140061	0.110427	0.115458	0.126254	0.150623	0.107319	0.135502	0.1219	0.138216	0.0991153	0.113452	0.120193	0.129655	0.108341	0.144062	0.13633	0.126616	0.124773	0.116356	0.122813	0.123529	0.105641	0.106545	0.134132	0.135754	0.132614	0.110887	0.142173	0.120428	0.111499	0.131183	0.109198	0.128756	0.133741	0.12876	0.105539	0.131013	0.127983
ILL0383	0.129452	0.0967305	0.122865	0.0903542	0.105097	0.096133	0.0932707	0.132553	0.111166	0.0748206	0.12383	0.134003	0.116722	0.132005	0.104278	0.128207	0.123068	0.131767	0.124713	0.136267	0.105806	0.121734	0.122627	0.120229	0.110129	0.13555	0.128777	0.112135	0.129194	0.116296	0.126866	0.131279	0.117418	0.111816	0.129998	0.132288	0.135483	0.123811	0.157551	0.11501	0.119822	0.142574	0.103461	0.137944	0.131005	0.138574	0.12021	0.140569	0.125599
ILL0384	0.135719	0.143534	0.140946	0.116352	0.126216	0.121426	0.108967	0.132763	0.144582	0.0848151	0.139933	0.157147	0.138588	0.143465	0.133206	0.163243	0.111448	0.148824	0.128101	0.137831	0.114846	0.126987	0.120946	0.146228	0.126615	0.172295	0.155082	0.138321	0.14328	0.135076	0.12264	0.165001	0.10485	0.136727	0.138658	0.171013	0.122955	0.112144	0.147233	0.131489	0.171374	0.153061	0.134205	0.149542	0.147754	0.153956	0.139404	0.159715	0.145397
ILL0385	0.118794	0.108379	0.131834	0.0941753	0.11348	0.0930408	0.0958719	0.117288	0.120205	0.0824848	0.110794	0.149003	0.117288	0.146152	0.110123	0.099312	0.108219	0.162031	0.139855	0.154786	0.108118	0.131265	0.131285	0.108221	0.118362	0.151407	0.116539	0.107329	0.168044	0.140136	0.146419	0.109968	0.125062	0.102145	0.134778	0.154608	0.181546	0.111188	0.150355	0.121755	0.114904	0.157836	0.132436	0.136051	0.149847	0.130843	0.130249	0.142908	0.146549
ILL0386	0.114517	0.121656	0.117157	0.0887533	0.0968089	0.102185	0.0809815	0.109936	0.106685	0.0513029	0.131265	0.135568	0.102617	0.147259	0.119941	0.133994	0.105008	0.148157	0.122271	0.126474	0.104117	0.10006	0.103981	0.118253	0.107268	0.154915	0.129516	0.0863914	0.133689	0.121885	0.121484	0.140752	0.0999854	0.0998258	0.133389	0.125342	0.132186	0.108699	0.140652	0.109163	0.124562	0.137632	0.112972	0.141935	0.132558	0.141463	0.107136	0.133209	0.121917
ILL0387	0.109722	0.102195	0.122078	0.0830586	0.0898283	0.0758586	0.0735237	0.126827	0.0904903	0.0567534	0.127116	0.132381	0.125625	0.140225	0.118074	0.129038	0.124686	0.147569	0.104526	0.14076	0.0954919	0.110704	0.124856	0.131805	0.109377	0.137878	0.133809	0.101152	0.124146	0.131938	0.128162	0.14111	0.112539	0.11917	0.132515	0.146206	0.130693	0.117465	0.154947	0.114224	0.130213	0.154979	0.122563	0.139559	0.152231	0.14102	0.131746	0.141726	0.132786
ILL0388	0.13585	0.132329	0.147985	0.107671	0.137463	0.137318	0.0961711	0.150028	0.130428	0.0908301	0.156089	0.164996	0.145818	0.160076	0.140465	0.177938	0.142184	0.179072	0.149292	0.163961	0.119477	0.131872	0.14589	0.136278	0.121644	0.178123	0.149432	0.124507	0.163024	0.146241	0.153898	0.14002	0.135591	0.144076	0.155134	0.169488	0.154036	0.14693	0.166262	0.141085	0.138468	0.160754	0.121102	0.155623	0.167837	0.167131	0.150693	0.160385	0.146478
ILL0389	0.112101	0.115215	0.116122	0.0784663	0.102651	0.104001	0.0717749	0.121549	0.112582	0.0557287	0.125437	0.135457	0.117241	0.143449	0.115392	0.138661	0.109621	0.147274	0.124429	0.131449	0.0938063	0.0990802	0.111842	0.108936	0.0989528	0.153626	0.124919	0.101623	0.138335	0.108592	0.122587	0.123538	0.100636	0.108141	0.127986	0.137146	0.13063	0.116828	0.138757	0.10822	0.107866	0.133088	0.102806	0.140838	0.136715	0.139309	0.121965	0.129876	0.12467
ILL0390	0.137388	0.130654	0.13504	0.103244	0.11856	0.123724	0.100023	0.12845	0.111294	0.0738362	0.150919	0.153488	0.122994	0.157004	0.131895	0.164634	0.124406	0.172217	0.148608	0.143933	0.115342	0.116661	0.138183	0.138121	0.131596	0.170641	0.154104	0.109892	0.151936	0.140819	0.139465	0.160312	0.120552	0.118584	0.147544	0.141461	0.156896	0.135826	0.161766	0.126453	0.132655	0.146552	0.123181	0.15849	0.1495	0.149079	0.12398	0.147321	0.150585
ILL0391	0.117355	0.143046	0.135211	0.130817	0.117363	0.123378	0.0946817	0.146784	0.145569	0.057374	0.152069	0.151141	0.154922	0.16114	0.137162	0.154416	0.154731	0.164777	0.155673	0.174267	0.149542	0.143988	0.155609	0.144965	0.133766	0.169447	0.121555	0.128028	0.157676	0.146993	0.158176	0.168168	0.131991	0.136877	0.179072	0.159147	0.171936	0.148974	0.168802	0.141032	0.16261	0.180885	0.156753	0.146995	0.186502	0.175511	0.163333	0.159442	0.168577
ILL0392	0.119201	0.126593	0.125119	0.0953782	0.102545	0.107392	0.0917566	0.124323	0.105733	0.0576878	0.140802	0.137984	0.114124	0.142045	0.123322	0.139477	0.113823	0.159663	0.127419	0.144884	0.108714	0.102145	0.120199	0.134482	0.104843	0.165868	0.133404	0.100305	0.146592	0.128436	0.123867	0.144335	0.105178	0.109976	0.130048	0.134862	0.14501	0.109678	0.149793	0.122833	0.125276	0.143465	0.118183	0.14885	0.144937	0.143058	0.11942	0.139508	0.132034
ILL0393	0.11353	0.145586	0.11879	0.100711	0.111947	0.1302	0.102135	0.122682	0.137978	0.100191	0.133091	0.134107	0.121633	0.130972	0.114944	0.129738	0.113493	0.140693	0.123763	0.132693	0.106863	0.113158	0.124188	0.136139	0.120579	0.125087	0.13392	0.116037	0.144075	0.108718	0.118077	0.110169	0.104168	0.124363	0.140246	0.142027	0.15056	0.111196	0.144919	0.124943	0.136533	0.146456	0.120142	0.151751	0.157923	0.137168	0.124576	0.132672	0.139148
ILL0394	0.125043	0.11432	0.134688	0.100196	0.118712	0.124706	0.11539	0.140875	0.111837	0.0973429	0.122307	0.141022	0.141273	0.162364	0.113284	0.115158	0.147635	0.135638	0.111141	0.14228	0.112782	0.129584	0.147925	0.0950636	0.122598	0.129157	0.13948	0.117246	0.147159	0.116927	0.137778	0.108937	0.116235	0.13537	0.132955	0.134276	0.152747	0.139155	0.176152	0.140126	0.0940182	0.143902	0.0974591	0.143687	0.143942	0.135867	0.129341	0.15579	0.129904
ILL0395	0.131948	0.148242	0.12334	0.089769	0.0919597	0.12358	0.0934536	0.131946	0.10932	0.0803914	0.129718	0.131234	0.118176	0.135301	0.116525	0.136963	0.12507	0.14053	0.1065	0.135542	0.0880663	0.117232	0.115355	0.125852	0.108692	0.146877	0.144916	0.115461	0.12567	0.115049	0.115967	0.130811	0.10485	0.111226	0.127169	0.140617	0.140812	0.109212	0.15484	0.108193	0.114387	0.138061	0.119528	0.143638	0.147275	0.141996	0.129915	0.136152	0.132142
ILL0396	0.132549	0.134453	0.117683	0.0769412	0.111016	0.102879	0.0878786	0.126367	0.119591	0.0982592	0.113388	0.123997	0.118654	0.12189	0.113569	0.145878	0.111305	0.124457	0.110263	0.133168	0.0933543	0.116145	0.116864	0.120352	0.120136	0.132664	0.136953	0.131202	0.128154	0.1124	0.12594	0.110252	0.11459	0.113464	0.127704	0.145936	0.132027	0.117114	0.13538	0.111698	0.112311	0.128918	0.09574	0.154108	0.137913	0.12354	0.131242	0.124036	0.130995
ILL0397	0.12187	0.116195	0.114249	0.0658154	0.107108	0.109132	0.0980038	0.118247	0.102849	0.0878723	0.124416	0.115988	0.118049	0.122161	0.112598	0.140524	0.105158	0.123173	0.0875108	0.125779	0.0771268	0.105605	0.107541	0.120164	0.110848	0.136623	0.14203	0.122941	0.132772	0.109115	0.10579	0.106973	0.0978352	0.106132	0.114541	0.145403	0.129742	0.0954219	0.13336	0.101979	0.120162	0.134071	0.087269	0.148991	0.127953	0.131577	0.130152	0.132099	0.122126
ILL0398	0.127409	0.117557	0.130547	0.125785	0.12299	0.123056	0.118691	0.143815	0.165425	0.0893262	0.129762	0.156191	0.136677	0.165533	0.142136	0.146868	0.145388	0.164038	0.167801	0.165579	0.143182	0.128623	0.146562	0.144434	0.1442	0.164181	0.143076	0.123658	0.158893	0.150568	0.141472	0.185757	0.140451	0.133557	0.169724	0.165767	0.163154	0.150454	0.179872	0.130416	0.154632	0.170783	0.159567	0.16327	0.165751	0.181104	0.145179	0.150052	0.171054
ILL0399	0.117272	0.121694	0.124947	0.0918258	0.096501	0.101871	0.0867002	0.116984	0.110781	0.0531983	0.134859	0.139843	0.108166	0.148734	0.125487	0.136206	0.112483	0.157117	0.124453	0.13557	0.108438	0.103936	0.114037	0.126693	0.101796	0.158255	0.137696	0.0947222	0.138715	0.124954	0.121532	0.142999	0.105926	0.109941	0.131388	0.128692	0.138101	0.107633	0.148392	0.118075	0.123935	0.135951	0.115032	0.14465	0.143112	0.140668	0.109386	0.134758	0.127153
ILL0401	0.112537	0.118968	0.124805	0.101756	0.0957281	0.106192	0.0916779	0.121731	0.115466	0.0728181	0.121034	0.141916	0.11639	0.130896	0.111331	0.139923	0.105938	0.143087	0.121919	0.126829	0.0969613	0.11351	0.111906	0.129332	0.116268	0.157368	0.149805	0.110732	0.121698	0.118722	0.103309	0.132911	0.110565	0.121731	0.127729	0.139395	0.11522	0.103814	0.14493	0.122564	0.132915	0.149266	0.123301	0.140916	0.126509	0.142201	0.124564	0.145913	0.136873
ILL0402	0.115757	0.128495	0.114208	0.0904765	0.101158	0.111487	0.0815317	0.110957	0.105361	0.0605615	0.129105	0.142406	0.103729	0.151524	0.120229	0.141402	0.111026	0.152586	0.126604	0.13397	0.106002	0.10597	0.111384	0.116055	0.107628	0.159201	0.128558	0.0924796	0.133098	0.120571	0.125011	0.134738	0.1038	0.102518	0.137103	0.130655	0.137358	0.110145	0.14818	0.118067	0.120748	0.140603	0.113235	0.143115	0.138838	0.145452	0.111795	0.131604	0.119858
ILL0403	0.12341	0.114936	0.125579	0.102973	0.0980572	0.0902626	0.0891812	0.144593	0.111618	0.0756825	0.147711	0.139714	0.146426	0.144503	0.11775	0.154585	0.147321	0.150278	0.116503	0.151921	0.108643	0.122806	0.138631	0.139166	0.123084	0.140552	0.145509	0.116765	0.133339	0.129137	0.132921	0.142972	0.119698	0.139766	0.132639	0.149833	0.155723	0.130117	0.182783	0.129355	0.146015	0.162964	0.128625	0.15472	0.154732	0.145651	0.145533	0.160479	0.136814
ILL0404	0.125735	0.143717	0.150852	0.129646	0.136999	0.114482	0.0883066	0.143568	0.127082	0.067795	0.147438	0.156006	0.129912	0.164744	0.133623	0.157304	0.134852	0.179373	0.144665	0.15339	0.13853	0.134251	0.140998	0.136868	0.136824	0.162215	0.13682	0.108438	0.141729	0.148111	0.146545	0.170989	0.144318	0.131128	0.169755	0.165743	0.142629	0.141136	0.15942	0.141558	0.164121	0.183753	0.144548	0.153922	0.170916	0.175526	0.1409	0.162803	0.155779
ILL0405	0.124379	0.145649	0.10488	0.0851531	0.0950317	0.123958	0.0908772	0.098417	0.121844	0.0896753	0.129583	0.110834	0.0911979	0.106773	0.0877907	0.111497	0.0584737	0.104477	0.11901	0.0868571	0.0865891	0.0762444	0.0597716	0.108928	0.095293	0.136831	0.126211	0.109678	0.11352	0.0804918	0.0813404	0.144703	0.10937	0.0885421	0.129769	0.122214	0.0892984	0.0715554	0.0969773	0.0914736	0.132354	0.132681	0.104905	0.12968	0.0949932	0.113576	0.106029	0.117618	0.134741
ILL0411	0.107604	0.118017	0.118374	0.089553	0.0980412	0.104666	0.0810454	0.111255	0.103617	0.0530436	0.129757	0.137748	0.0977918	0.145789	0.120827	0.136212	0.106633	0.147688	0.121355	0.130632	0.105	0.102219	0.107164	0.121841	0.104694	0.15783	0.12735	0.0900838	0.135402	0.123076	0.121046	0.134526	0.0991834	0.102593	0.132	0.123424	0.13538	0.108386	0.137305	0.114494	0.122157	0.134718	0.110524	0.144339	0.13046	0.139248	0.11122	0.135901	0.123261
ILL0439	0.126698	0.107308	0.12748	0.114087	0.103163	0.125651	0.0948866	0.139203	0.122166	0.0776096	0.132294	0.145316	0.134096	0.138545	0.115601	0.128324	0.134523	0.14982	0.140266	0.155304	0.118115	0.119057	0.128903	0.129464	0.111557	0.145693	0.127908	0.123174	0.141158	0.131492	0.120871	0.127684	0.113862	0.114297	0.143716	0.149983	0.160187	0.13387	0.173114	0.131028	0.121562	0.147617	0.129	0.146516	0.142506	0.150975	0.13658	0.150707	0.146126
ILL0456	0.131116	0.126463	0.139693	0.0960528	0.123792	0.0989654	0.0809586	0.147299	0.104218	0.0779515	0.130644	0.164394	0.130243	0.14531	0.104662	0.145417	0.134312	0.148018	0.129178	0.151076	0.107644	0.123591	0.136271	0.124676	0.116809	0.147249	0.131907	0.125513	0.135662	0.121613	0.132034	0.139698	0.130136	0.143197	0.132363	0.152449	0.14871	0.134702	0.163795	0.145886	0.121482	0.150465	0.1111	0.136784	0.145653	0.141969	0.145172	0.155939	0.14199
ILL0462	0.109348	0.112934	0.120053	0.0964873	0.09144	0.0997698	0.0801362	0.13343	0.11448	0.0484516	0.135382	0.134482	0.123037	0.134341	0.130122	0.133073	0.122815	0.149815	0.124365	0.14298	0.104931	0.115646	0.121817	0.131915	0.107347	0.148174	0.144161	0.103423	0.132863	0.125749	0.1258	0.140058	0.10869	0.120227	0.143529	0.134954	0.13449	0.123402	0.160062	0.116105	0.132573	0.149409	0.125346	0.149264	0.155584	0.158308	0.129566	0.147472	0.133826
ILL0479	0.0360815	0.149863	0.132682	0.138513	0.0942005	0.138257	0.121352	0.134494	0.149336	0.103581	0.137086	0.141081	0.126019	0.165069	0.142506	0.153016	0.150902	0.175516	0.170484	0.169597	0.155521	0.14842	0.149073	0.135793	0.154432	0.162804	0.113821	0.0770942	0.161903	0.156548	0.154592	0.161764	0.160112	0.125658	0.208376	0.150369	0.14474	0.143	0.185233	0.138799	0.159673	0.180998	0.164975	0.151199	0.185298	0.190588	0.137829	0.15396	0.166164
ILL0483	0.0377099	0.146559	0.119933	0.1371	0.0888528	0.132018	0.111765	0.123138	0.149781	0.0938061	0.12676	0.13141	0.118806	0.156002	0.130583	0.146585	0.136132	0.160031	0.163732	0.149021	0.15539	0.129411	0.132751	0.135422	0.13916	0.150773	0.10446	0.0668179	0.143835	0.141436	0.14065	0.153445	0.155165	0.122082	0.201425	0.145742	0.129778	0.138328	0.165127	0.126262	0.169677	0.165569	0.160054	0.143196	0.170058	0.186924	0.123494	0.138338	0.157233
ILL0485	0.121488	0.128741	0.119321	0.0842274	0.111019	0.126587	0.10474	0.121341	0.125472	0.0828462	0.122727	0.141535	0.118399	0.134081	0.10223	0.122369	0.131025	0.149744	0.11206	0.129938	0.0959181	0.103293	0.12247	0.145301	0.0983069	0.15974	0.128251	0.122047	0.135145	0.121848	0.111458	0.135111	0.077258	0.113056	0.101489	0.129639	0.154895	0.110932	0.143466	0.117348	0.120321	0.123229	0.115508	0.129516	0.135854	0.133994	0.125502	0.131376	0.14302
ILL0486	0.0725972	0.140205	0.120546	0.123283	0.0749389	0.119959	0.106852	0.114867	0.130407	0.0767586	0.122252	0.1206	0.122961	0.150055	0.124132	0.147335	0.121084	0.149553	0.151579	0.151656	0.143693	0.116839	0.127531	0.135778	0.136219	0.174101	0.125687	0.0485136	0.137536	0.13118	0.136794	0.160747	0.141582	0.113849	0.177204	0.131642	0.135276	0.113323	0.163303	0.112964	0.164972	0.175834	0.164913	0.131455	0.160302	0.179711	0.118507	0.132802	0.140431
ILL0494	0.105505	0.12148	0.112306	0.11715	0.103328	0.0897839	0.0651166	0.134013	0.125449	0.0301893	0.120486	0.142173	0.133701	0.152285	0.121815	0.136268	0.131368	0.153945	0.152036	0.157559	0.134496	0.126226	0.132568	0.115201	0.128384	0.164642	0.111232	0.107556	0.145696	0.132201	0.138497	0.156581	0.121772	0.117932	0.161602	0.138742	0.148254	0.130937	0.152588	0.121912	0.140105	0.157778	0.144706	0.151884	0.160106	0.152761	0.147652	0.138997	0.158709
ILL0497	0.131841	0.139487	0.125776	0.108037	0.121702	0.149869	0.141374	0.136755	0.141393	0.12917	0.109277	0.151767	0.12529	0.141381	0.104891	0.122374	0.134	0.171373	0.128591	0.136873	0.109292	0.129452	0.135003	0.141772	0.118421	0.131825	0.145289	0.142178	0.134913	0.129416	0.122783	0.122876	0.121951	0.132446	0.140391	0.141626	0.121365	0.126044	0.166699	0.124811	0.129127	0.13276	0.127737	0.144578	0.137665	0.154805	0.12188	0.151174	0.117503
ILL0498	0.148922	0.107711	0.125963	0.0921662	0.139544	0.126408	0.126528	0.13902	0.122456	0.128054	0.128516	0.136286	0.130458	0.126856	0.107705	0.122074	0.137483	0.13868	0.112809	0.134292	0.0914837	0.108211	0.122227	0.114624	0.132939	0.149563	0.139017	0.14248	0.145566	0.127661	0.12026	0.114146	0.113961	0.127002	0.103632	0.153208	0.131658	0.12794	0.157271	0.120573	0.126285	0.113386	0.108274	0.143977	0.134488	0.123018	0.117946	0.151768	0.108824
ILL0500	0.161152	0.157746	0.132758	0.0992253	0.124477	0.16522	0.143796	0.128108	0.15174	0.144367	0.132816	0.133977	0.131499	0.140687	0.107213	0.133876	0.131926	0.151378	0.109145	0.116969	0.0968836	0.118935	0.12434	0.142386	0.117058	0.144106	0.159989	0.156234	0.129896	0.113424	0.111877	0.145739	0.0925585	0.134325	0.121747	0.153155	0.13387	0.116997	0.150882	0.117833	0.121036	0.131711	0.110353	0.148592	0.140519	0.159737	0.120011	0.156587	0.0935902
ILL0504	0.120477	0.123862	0.112763	0.101001	0.125587	0.164585	0.139703	0.139835	0.12957	0.13579	0.120418	0.123167	0.124393	0.133055	0.111103	0.134525	0.14025	0.140899	0.105888	0.118375	0.102302	0.111719	0.120101	0.101744	0.119175	0.10776	0.129073	0.133647	0.148196	0.111421	0.1134	0.104918	0.115854	0.122758	0.111572	0.174699	0.135811	0.114337	0.149126	0.130372	0.107368	0.13883	0.10872	0.138802	0.129124	0.126918	0.124002	0.144597	0.123034
ILL0512	0.170445	0.143867	0.138058	0.0972497	0.161668	0.166746	0.1549	0.143112	0.134991	0.166209	0.12512	0.147789	0.135445	0.12425	0.110106	0.136631	0.135478	0.154315	0.11895	0.132658	0.0969167	0.122777	0.136854	0.165043	0.130679	0.142332	0.15727	0.178793	0.136045	0.125792	0.121564	0.118949	0.130692	0.149115	0.13588	0.144599	0.145805	0.129205	0.155504	0.134678	0.137602	0.13396	0.125325	0.162694	0.142247	0.128045	0.132266	0.181947	0.129982
ILL0513	0.0834314	0.131241	0.128721	0.128951	0.0942686	0.1176	0.107107	0.128836	0.139474	0.0946757	0.106873	0.130751	0.128687	0.153098	0.133845	0.137101	0.130248	0.154779	0.157597	0.159291	0.144138	0.12361	0.131451	0.123606	0.137729	0.160452	0.131536	0.0642655	0.140038	0.142329	0.149558	0.154232	0.154893	0.121326	0.173998	0.135153	0.124228	0.130258	0.159845	0.127085	0.153046	0.174966	0.161004	0.125552	0.156039	0.174853	0.112741	0.13525	0.138926
ILL0515	0.147511	0.153934	0.0857349	0.0772388	0.113613	0.14369	0.110264	0.0941221	0.148842	0.120695	0.139022	0.103859	0.0980766	0.0939451	0.095807	0.0991265	0.0778563	0.111214	0.117917	0.0869485	0.0911405	0.0633337	0.0633124	0.124327	0.11809	0.137575	0.130821	0.127788	0.112027	0.085282	0.0897987	0.149071	0.120854	0.0911981	0.128376	0.128143	0.0954115	0.0875435	0.0960015	0.0895856	0.147565	0.121959	0.104223	0.139768	0.101143	0.131028	0.0946319	0.112851	0.145788
ILL0519	0.134224	0.141556	0.119102	0.105521	0.119708	0.156609	0.137154	0.121391	0.132469	0.13044	0.142561	0.1243	0.121752	0.121867	0.11561	0.109056	0.135129	0.128528	0.124285	0.148625	0.11299	0.118084	0.128909	0.121677	0.120587	0.11777	0.132535	0.152192	0.137779	0.126469	0.130526	0.122553	0.124946	0.0998005	0.14734	0.119652	0.140006	0.13202	0.147252	0.11473	0.120839	0.137722	0.128213	0.137989	0.150566	0.142166	0.122426	0.119034	0.138486
ILL0525	0.111973	0.131261	0.115392	0.0897595	0.1004	0.111645	0.0332212	0.107482	0.112776	0.0528446	0.137668	0.123887	0.107804	0.12238	0.115857	0.10902	0.097854	0.130916	0.129877	0.11941	0.108359	0.0886521	0.0953107	0.129912	0.102767	0.137822	0.129782	0.0993221	0.133231	0.0995616	0.10137	0.134053	0.103165	0.103413	0.131639	0.135976	0.123532	0.107644	0.122462	0.108109	0.141601	0.132504	0.118106	0.137367	0.122051	0.13635	0.115782	0.132484	0.140554
ILL0541	0.14784	0.151475	0.123869	0.0971522	0.129649	0.168843	0.153693	0.137683	0.114202	0.122434	0.125708	0.139655	0.131208	0.140718	0.100449	0.132636	0.146634	0.142632	0.121417	0.151715	0.11346	0.114984	0.140128	0.141194	0.118533	0.167888	0.148175	0.152453	0.148626	0.114743	0.138414	0.100091	0.104126	0.111285	0.11634	0.121009	0.161908	0.126149	0.18911	0.12407	0.0999901	0.135759	0.125793	0.133835	0.146596	0.135174	0.114724	0.157576	0.132082
ILL0551	0.114265	0.118473	0.0968326	0.124886	0.101394	0.142334	0.135245	0.106173	0.125653	0.14528	0.122979	0.104741	0.120423	0.103361	0.122942	0.120566	0.127074	0.140473	0.158953	0.123678	0.125353	0.114145	0.136726	0.146338	0.132972	0.148062	0.110401	0.121814	0.162183	0.115682	0.140603	0.142563	0.131038	0.0952369	0.147457	0.14021	0.15778	0.127099	0.147505	0.103635	0.1186	0.141334	0.129688	0.159654	0.149911	0.156331	0.133377	0.128941	0.156105
ILL0552	0.146257	0.148433	0.10441	0.0963945	0.115962	0.147603	0.122647	0.0998409	0.147568	0.115999	0.123777	0.134293	0.103146	0.108159	0.0988317	0.126155	0.0762539	0.110271	0.135892	0.104036	0.100413	0.0916097	0.0639021	0.117115	0.112512	0.147215	0.148935	0.139264	0.13597	0.0823576	0.0931305	0.126814	0.121386	0.110161	0.14605	0.110921	0.0854574	0.0820811	0.102033	0.106452	0.138348	0.112512	0.110636	0.138483	0.0934723	0.118505	0.105873	0.125054	0.153306
ILL0553	0.131264	0.157554	0.0867639	0.0843058	0.106831	0.159423	0.122675	0.078977	0.145131	0.126151	0.125804	0.10332	0.0756197	0.0929096	0.0784997	0.126626	0.0599355	0.0845886	0.129506	0.0667534	0.0864573	0.0627022	0.0410211	0.111396	0.12062	0.138914	0.133234	0.124908	0.0971251	0.0587736	0.0608754	0.123203	0.116027	0.0774966	0.116596	0.116729	0.0804021	0.0455639	0.0855792	0.0888295	0.124172	0.120079	0.0961971	0.135015	0.0769307	0.136697	0.0859983	0.113174	0.124768
ILL0560	0.13337	0.143781	0.104162	0.0772648	0.0946608	0.124301	0.092898	0.0925779	0.129332	0.0881932	0.125701	0.112642	0.0837061	0.0981617	0.0922859	0.11622	0.0587618	0.110686	0.115649	0.0821358	0.0794223	0.0740111	0.0685565	0.104905	0.0958856	0.140201	0.136685	0.116475	0.116703	0.0756712	0.0820906	0.138629	0.103706	0.0900603	0.118614	0.126683	0.0899961	0.0711215	0.0926559	0.0889297	0.124998	0.126533	0.0990071	0.127741	0.0988104	0.119909	0.103169	0.117812	0.129055
ILL0563	0.12636	0.133033	0.0929348	0.0695544	0.10834	0.139312	0.119974	0.0767755	0.145233	0.130829	0.13234	0.119437	0.0715837	0.0920563	0.0727803	0.121743	0.0670723	0.0889344	0.115395	0.0603941	0.0666628	0.060796	0.0472819	0.119773	0.0979128	0.128008	0.1333	0.13421	0.0894549	0.0549808	0.0630404	0.118273	0.0988812	0.0927018	0.108843	0.115279	0.0731266	0.0594657	0.0816174	0.0920566	0.118031	0.105597	0.0777227	0.138864	0.064405	0.107894	0.0955588	0.122524	0.122744
ILL0567	0.139817	0.150809	0.115408	0.105078	0.13779	0.14848	0.151818	0.125627	0.150323	0.161291	0.129449	0.118976	0.134803	0.104949	0.109102	0.130588	0.147136	0.137965	0.143867	0.129207	0.117876	0.116526	0.119	0.139295	0.156628	0.129782	0.142867	0.160869	0.146192	0.115756	0.131203	0.123997	0.146066	0.123296	0.164083	0.173561	0.154148	0.119957	0.153107	0.116587	0.102127	0.127146	0.142413	0.154374	0.120641	0.170192	0.15822	0.149382	0.148101
ILL0590	0.136251	0.137539	0.111537	0.0723146	0.106413	0.138337	0.118756	0.0927018	0.143031	0.1118	0.134616	0.125009	0.0751258	0.100355	0.0794175	0.113563	0.0579076	0.0974925	0.117293	0.0721404	0.0759696	0.0622094	0.0510141	0.122383	0.103568	0.137962	0.150732	0.124908	0.101378	0.0659031	0.0662206	0.137688	0.112562	0.0977492	0.117511	0.125013	0.0785853	0.0566449	0.0936223	0.0995992	0.133724	0.123224	0.0873912	0.148109	0.0818696	0.127597	0.0973829	0.124386	0.141518
ILL0603	0.142874	0.125572	0.104021	0.0584197	0.105939	0.145367	0.127644	0.103875	0.109026	0.128423	0.131485	0.119321	0.101001	0.108354	0.0833304	0.115546	0.100626	0.130339	0.0794087	0.105468	0.061707	0.0920523	0.0989652	0.122361	0.0933315	0.125597	0.134024	0.141666	0.107982	0.104772	0.0834212	0.0845424	0.0717922	0.101083	0.103921	0.125081	0.112925	0.0766239	0.125093	0.102358	0.101106	0.106273	0.078113	0.144499	0.103415	0.11481	0.0983375	0.137758	0.123102
ILL0605	0.133027	0.130429	0.111222	0.0553631	0.108131	0.133292	0.11955	0.106377	0.119282	0.114182	0.120442	0.115385	0.111283	0.127858	0.0896261	0.129264	0.10984	0.11019	0.0706619	0.12099	0.0707905	0.0990127	0.115676	0.132086	0.0971408	0.123782	0.137438	0.14542	0.12555	0.0958774	0.0960503	0.102281	0.0755713	0.110492	0.118211	0.127256	0.117889	0.0857881	0.13372	0.101287	0.115835	0.117192	0.0806555	0.147103	0.110726	0.1128	0.115146	0.148412	0.121335
ILL0623B	0.151131	0.140124	0.123442	0.0592532	0.103184	0.142936	0.120391	0.101233	0.115906	0.129706	0.130821	0.124119	0.107792	0.106939	0.090478	0.131832	0.102795	0.115693	0.0776258	0.102942	0.0447682	0.10448	0.104218	0.129971	0.0913666	0.136539	0.135391	0.142482	0.101997	0.0915176	0.0875902	0.104256	0.0614455	0.101734	0.094462	0.130659	0.117911	0.0875389	0.129606	0.0972184	0.0933484	0.103937	0.0665536	0.157082	0.112543	0.0975902	0.116832	0.147277	0.123712
ILL0712	0.153445	0.137814	0.105923	0.0600856	0.122582	0.135943	0.113736	0.110317	0.112176	0.122013	0.139649	0.106864	0.107558	0.115961	0.0996805	0.124415	0.112303	0.105338	0.0484527	0.106206	0.0685746	0.0986155	0.106282	0.13622	0.10399	0.143607	0.141604	0.153991	0.119198	0.0925508	0.0919866	0.0979648	0.0681211	0.109281	0.100465	0.120208	0.123716	0.0951582	0.128158	0.0918613	0.116553	0.112572	0.0850357	0.14713	0.11402	0.125987	0.110012	0.13282	0.109851
ILL0783	0.124412	0.147434	0.0990574	0.109932	0.121272	0.139418	0.137607	0.115168	0.16657	0.128885	0.131173	0.117588	0.109797	0.110371	0.0812838	0.116667	0.113434	0.147214	0.149216	0.123162	0.113372	0.113341	0.124948	0.139218	0.127015	0.139513	0.132747	0.1354	0.099351	0.118165	0.115938	0.124129	0.126252	0.117335	0.144989	0.142828	0.135519	0.115362	0.149539	0.10733	0.129218	0.146455	0.130653	0.140537	0.13093	0.166052	0.125759	0.14503	0.143338
ILL0855	0.119957	0.145116	0.111491	0.127789	0.112298	0.128686	0.11458	0.138815	0.134573	0.0928939	0.111685	0.145817	0.121322	0.128374	0.133856	0.15663	0.124064	0.151709	0.156725	0.148286	0.127645	0.127132	0.122756	0.120505	0.144314	0.155148	0.146213	0.126075	0.139989	0.132945	0.121272	0.140059	0.135923	0.14111	0.157076	0.158441	0.13948	0.124852	0.156329	0.127239	0.155252	0.137051	0.131551	0.141375	0.145227	0.157426	0.132009	0.161761	0.172368
ILL0857	0.110282	0.125238	0.124023	0.122478	0.113804	0.121578	0.121053	0.138435	0.151918	0.102026	0.143863	0.131782	0.134711	0.138405	0.131902	0.123832	0.127783	0.151698	0.165512	0.151253	0.140573	0.13027	0.126468	0.14259	0.147709	0.129656	0.124632	0.119935	0.155152	0.144415	0.149245	0.15478	0.157357	0.120425	0.179295	0.146268	0.1498	0.145555	0.153476	0.122159	0.1438	0.160168	0.141952	0.152595	0.143511	0.153509	0.141579	0.150107	0.165088
ILL0889	0.133856	0.141059	0.0830312	0.0831227	0.105288	0.140726	0.0980217	0.0813295	0.131592	0.111587	0.127827	0.101967	0.0860878	0.112429	0.10029	0.0846672	0.085058	0.119694	0.136045	0.0845179	0.0926615	0.0722357	0.0691606	0.102004	0.116247	0.13711	0.13521	0.116505	0.127187	0.0805779	0.0938142	0.132858	0.106941	0.075696	0.130511	0.112964	0.109989	0.0855791	0.101332	0.0840266	0.121645	0.121773	0.117264	0.130807	0.11037	0.129571	0.0931855	0.111637	0.135689
ILL0910	0.117841	0.130378	0.0871835	0.0876838	0.0803866	0.138858	0.132919	0.055885	0.11816	0.114871	0.120109	0.0939981	0.0522264	0.111154	0.101738	0.107457	0.0984677	0.109663	0.125086	0.107267	0.0947381	0.0875725	0.0855507	0.109873	0.112997	0.143996	0.1111	0.115501	0.129671	0.100674	0.105078	0.136318	0.10883	0.0172594	0.12958	0.100213	0.125913	0.0863559	0.10959	0.0785063	0.124005	0.120034	0.108644	0.12912	0.118099	0.137963	0.073112	0.0664518	0.131123
ILL0915	0.104955	0.123714	0.120926	0.0823177	0.107903	0.119851	0.0880227	0.115569	0.114918	0.0609185	0.123639	0.133347	0.1238	0.147754	0.116218	0.149969	0.112249	0.142211	0.120463	0.134422	0.0954645	0.111035	0.117662	0.121827	0.109666	0.147179	0.143142	0.107608	0.136286	0.112086	0.115483	0.132681	0.0977187	0.105197	0.128978	0.135853	0.143592	0.10404	0.145233	0.115285	0.11311	0.125776	0.10217	0.140879	0.140814	0.129752	0.134257	0.136521	0.13705
ILL0920A	0.0803403	0.107804	0.0954228	0.0917952	0.0939032	0.102321	0.0909336	0.0975501	0.10473	0.0962935	0.0898201	0.108782	0.088814	0.0905361	0.0994648	0.0958495	0.100806	0.107993	0.113158	0.108731	0.102843	0.0921208	0.0997702	0.0939996	0.104682	0.0971566	0.0944369	0.0879985	0.116658	0.0974933	0.100589	0.100557	0.119598	0.0924294	0.123139	0.102856	0.108957	0.0987119	0.121832	0.0994735	0.110674	0.119083	0.103614	0.111611	0.111316	0.115346	0.0909334	0.120047	0.104309
ILL0921	0.129914	0.111931	0.105259	0.105607	0.109203	0.0845154	0.108634	0.129426	0.134187	0.0718645	0.12521	0.138226	0.122651	0.14366	0.121298	0.136988	0.127297	0.151577	0.152174	0.132407	0.126958	0.112749	0.123132	0.139085	0.116085	0.16153	0.128801	0.122398	0.147749	0.120303	0.134483	0.170465	0.134817	0.128458	0.165119	0.151812	0.138793	0.128018	0.144437	0.11388	0.150884	0.156901	0.132985	0.154434	0.151218	0.152306	0.13519	0.12871	0.149884
ILL1014	0.0829772	0.114882	0.0870222	0.103688	0.0949451	0.115708	0.106132	0.110994	0.116945	0.103919	0.102564	0.113851	0.100424	0.0918722	0.0890942	0.115705	0.105118	0.112996	0.112913	0.121849	0.0988096	0.104981	0.102581	0.0968516	0.108002	0.100845	0.0962633	0.100656	0.101175	0.11077	0.111761	0.10302	0.10926	0.0958282	0.1248	0.106527	0.109671	0.10885	0.132893	0.0969671	0.106849	0.132128	0.11505	0.111488	0.114819	0.12667	0.106237	0.115347	0.10047
ILL1020	0.119451	0.160476	0.136693	0.118656	0.103014	0.135244	0.0820906	0.138051	0.129858	0.0975834	0.136622	0.139117	0.124534	0.131367	0.130986	0.0862299	0.123146	0.152412	0.141236	0.14162	0.133386	0.116038	0.125008	0.123335	0.135217	0.157092	0.133449	0.118412	0.149814	0.111078	0.131073	0.123259	0.125443	0.120894	0.153671	0.145361	0.132102	0.127878	0.127258	0.12786	0.141325	0.152678	0.161279	0.144835	0.135909	0.16216	0.128026	0.140252	0.157991
ILL1027	0.113886	0.131701	0.100718	0.117951	0.108135	0.141528	0.134911	0.10858	0.112859	0.130895	0.112222	0.11964	0.112799	0.128763	0.119892	0.132343	0.120064	0.118677	0.129128	0.137548	0.115657	0.111976	0.136295	0.119348	0.137743	0.138687	0.121692	0.122018	0.138673	0.127956	0.13386	0.10847	0.120744	0.107052	0.124763	0.0935728	0.142198	0.127052	0.163561	0.108538	0.129694	0.128923	0.119644	0.127424	0.147495	0.155643	0.106733	0.154211	0.133077
ILL1050	0.0942209	0.0972521	0.0905036	0.0742209	0.0733919	0.103631	0.100437	0.0806678	0.0996766	0.0831998	0.0707813	0.0977933	0.0863208	0.107566	0.0708761	0.108619	0.0977461	0.111363	0.106402	0.106629	0.0811072	0.0837639	0.0927628	0.0871756	0.09204	0.114649	0.090223	0.0649722	0.0961926	0.102248	0.103819	0.108541	0.0854689	0.078007	0.104814	0.100344	0.118558	0.0976186	0.126142	0.0894127	0.109733	0.10777	0.0926204	0.101637	0.126741	0.10884	0.0912212	0.114777	0.100934
ILL1079	0.150178	0.157013	0.106818	0.101153	0.112064	0.148243	0.132768	0.0929764	0.154522	0.132028	0.148762	0.113187	0.0990876	0.119803	0.125051	0.0993696	0.112616	0.116006	0.138608	0.120338	0.11327	0.107698	0.0944773	0.112807	0.139379	0.16151	0.142361	0.139818	0.139524	0.0962326	0.116922	0.145757	0.122041	0.073059	0.149206	0.117183	0.121037	0.107202	0.108559	0.09762	0.123162	0.117761	0.11829	0.151326	0.113966	0.149685	0.105433	0.11414	0.144918
ILL1177	0.118722	0.161217	0.096884	0.0998722	0.117838	0.152831	0.135265	0.0971402	0.143393	0.139808	0.141099	0.0928239	0.094507	0.10887	0.106006	0.111064	0.0994157	0.136399	0.126201	0.108464	0.108437	0.0874279	0.0961794	0.134727	0.117272	0.135193	0.124864	0.139097	0.136077	0.0904069	0.105598	0.141175	0.140293	0.0793486	0.147157	0.122587	0.115753	0.108425	0.113604	0.0965449	0.120991	0.114902	0.104877	0.142563	0.108241	0.133764	0.0975791	0.10703	0.147573
ILL1293	0.145569	0.136691	0.0954226	0.106313	0.120409	0.147506	0.140573	0.0813489	0.140477	0.141086	0.145455	0.108891	0.0678674	0.130495	0.113417	0.113187	0.124067	0.130769	0.132283	0.107867	0.114476	0.0993807	0.113082	0.115438	0.133776	0.147095	0.133612	0.135009	0.142338	0.123728	0.128085	0.129297	0.116963	0.0671914	0.135055	0.111973	0.123878	0.105675	0.115194	0.0939342	0.14227	0.122832	0.117036	0.133438	0.131622	0.124143	0.0797588	0.107678	0.164434
ILL1337	0.132395	0.12111	0.0853387	0.091991	0.0976745	0.140579	0.115247	0.0569037	0.147116	0.125055	0.129756	0.103165	0.0485777	0.117066	0.0879916	0.102501	0.099021	0.123769	0.136593	0.0803058	0.095379	0.0823978	0.082472	0.113838	0.117222	0.1286	0.129263	0.112829	0.110869	0.0975525	0.101996	0.131248	0.116448	0.0569037	0.141818	0.100206	0.10234	0.0906555	0.119533	0.0790244	0.127965	0.129475	0.124353	0.132567	0.115515	0.129739	0.0669826	0.0952894	0.141948
ILL1362	0.123733	0.139507	0.0763714	0.0788914	0.090858	0.138829	0.121011	0.0524625	0.133572	0.119502	0.132022	0.0951332	0.0431445	0.117236	0.0898561	0.0962306	0.0936568	0.115615	0.126521	0.0753943	0.0852137	0.0707632	0.0763319	0.10044	0.114382	0.119194	0.121408	0.118182	0.120007	0.089735	0.101907	0.128478	0.104903	0.0406106	0.128169	0.0989554	0.108931	0.0784307	0.108689	0.0688606	0.121776	0.12511	0.10782	0.140323	0.109235	0.128638	0.0648406	0.0944185	0.136745
ILL1390	0.079374	0.104775	0.0879806	0.0890157	0.0805722	0.101135	0.0943632	0.0968045	0.103013	0.0860411	0.089681	0.0979286	0.0815439	0.105205	0.0889098	0.09749	0.097575	0.105582	0.103485	0.10713	0.0904987	0.0939127	0.0964167	0.0881054	0.0942964	0.107504	0.0906576	0.0915041	0.116055	0.0940618	0.0988735	0.103715	0.0963685	0.0852407	0.119451	0.0937113	0.101642	0.100052	0.117449	0.0845516	0.119818	0.121078	0.107619	0.105391	0.118489	0.126049	0.0925654	0.112354	0.105711
ILL1426	0.0937416	0.110617	0.0954367	0.10749	0.0914815	0.0982479	0.102503	0.119759	0.106	0.0916166	0.084238	0.108094	0.111728	0.10036	0.0949092	0.0957719	0.125295	0.121751	0.108711	0.126933	0.108347	0.11148	0.114449	0.0978163	0.104599	0.114273	0.0952776	0.0956445	0.121038	0.106802	0.117953	0.112292	0.123116	0.100601	0.140724	0.114058	0.113667	0.117641	0.139042	0.101271	0.115504	0.143072	0.117726	0.117155	0.137668	0.144891	0.112428	0.123693	0.105033
ILL1464	0.0896679	0.0977852	0.0915525	0.0900271	0.092959	0.0933899	0.105643	0.0990669	0.106932	0.101155	0.0923158	0.100901	0.0875611	0.0896544	0.0819533	0.0930666	0.100474	0.0996935	0.0930422	0.109045	0.0855056	0.0916381	0.0977198	0.0991519	0.0866512	0.0942966	0.09248	0.091876	0.102373	0.109237	0.0953755	0.103083	0.10693	0.086713	0.108541	0.0982998	0.106442	0.0949124	0.129829	0.0870678	0.101641	0.112522	0.102281	0.11785	0.108576	0.107403	0.0898204	0.111962	0.102421
ILL1509	0.0752458	0.105894	0.0842002	0.0803002	0.0816717	0.0985131	0.101303	0.0887223	0.104056	0.086354	0.0863877	0.0991047	0.0851918	0.0974523	0.0849882	0.0877247	0.103753	0.107204	0.0983648	0.11218	0.0835292	0.0931802	0.0965477	0.0903033	0.0945779	0.106577	0.0952412	0.0850395	0.101883	0.103533	0.0992245	0.104352	0.098419	0.0719471	0.119505	0.0960121	0.115077	0.0998137	0.126696	0.0838644	0.105049	0.117307	0.0969555	0.106605	0.115635	0.123105	0.089096	0.0996258	0.0975119
ILL1517	0.150242	0.139276	0.0494444	0.0881282	0.0843024	0.139044	0.129797	0.0794528	0.137168	0.12856	0.124961	0.0672972	0.0776011	0.0856947	0.0832546	0.10052	0.0908104	0.111618	0.129451	0.0757084	0.0886231	0.0625958	0.0894937	0.114414	0.120617	0.113012	0.125999	0.127106	0.115	0.097003	0.0882872	0.120722	0.112258	0.0734517	0.137726	0.106978	0.108748	0.0851292	0.117661	0.0391591	0.123984	0.123045	0.116534	0.1372	0.118392	0.140911	0.0909041	0.116479	0.138148
ILL1602	0.138548	0.141166	0.123662	0.122811	0.112533	0.129537	0.122877	0.13732	0.109167	0.0932179	0.127218	0.155693	0.134046	0.153904	0.116705	0.15001	0.147674	0.152453	0.152065	0.156202	0.127675	0.136038	0.143593	0.126557	0.123099	0.157116	0.129624	0.140187	0.131158	0.139257	0.146583	0.151261	0.125005	0.125868	0.149106	0.143277	0.14929	0.136757	0.161476	0.140564	0.148063	0.163144	0.145561	0.144894	0.154958	0.158891	0.130455	0.131367	0.158116
ILL1641	0.144416	0.160137	0.0990037	0.112314	0.118086	0.154483	0.16229	0.104264	0.170297	0.141441	0.15439	0.119014	0.106206	0.139111	0.0800096	0.139229	0.123872	0.132126	0.144658	0.110072	0.120598	0.11034	0.120015	0.140767	0.137973	0.149036	0.156303	0.120605	0.102138	0.118075	0.122348	0.155737	0.11935	0.115238	0.133039	0.145249	0.152261	0.109278	0.15374	0.106323	0.146269	0.150733	0.129444	0.136972	0.134461	0.159611	0.0970279	0.142077	0.139083
ILL1645	0.10597	0.130103	0.116756	0.100561	0.0896555	0.103606	0.0734286	0.123206	0.0991851	0.0384273	0.125201	0.132046	0.12501	0.137139	0.112494	0.155704	0.115801	0.137592	0.127771	0.13925	0.100575	0.115491	0.126509	0.133774	0.119761	0.144397	0.1255	0.10395	0.125053	0.120787	0.112792	0.1528	0.104425	0.117797	0.139806	0.149307	0.136532	0.112426	0.154616	0.114315	0.143356	0.1502	0.125035	0.142603	0.14841	0.148828	0.135043	0.151599	0.141803
ILL1646	0.142498	0.150117	0.11101	0.11976	0.113461	0.132805	0.115087	0.109758	0.136306	0.0940614	0.142138	0.128064	0.116227	0.129588	0.117466	0.122145	0.120166	0.143955	0.142969	0.136085	0.12474	0.0969871	0.103517	0.120623	0.121131	0.170727	0.12436	0.117341	0.136297	0.127467	0.13164	0.172024	0.14325	0.0733	0.160201	0.145508	0.139569	0.117639	0.134417	0.111025	0.15942	0.149151	0.134022	0.152928	0.147326	0.153083	0.122193	0.115091	0.153089
ILL1647	0.119764	0.116515	0.135065	0.131418	0.106229	0.120086	0.124786	0.161204	0.138057	0.108945	0.120817	0.147404	0.148192	0.147661	0.137841	0.137857	0.147978	0.173584	0.149797	0.170372	0.131335	0.146988	0.145867	0.145712	0.133536	0.160557	0.126018	0.109016	0.13209	0.155037	0.154193	0.160853	0.145981	0.133583	0.159402	0.151641	0.141302	0.151921	0.166281	0.142511	0.138427	0.174396	0.152317	0.139186	0.167248	0.152038	0.147724	0.153267	0.143899
ILL1648	0.114354	0.109521	0.112434	0.0914294	0.114641	0.117776	0.109122	0.101028	0.129566	0.0903388	0.102562	0.138617	0.103704	0.128816	0.102107	0.14794	0.117387	0.149376	0.137378	0.114649	0.092093	0.113111	0.109658	0.148229	0.118936	0.139278	0.13312	0.104071	0.118304	0.113694	0.108826	0.136929	0.121645	0.113047	0.143104	0.141558	0.127524	0.109252	0.152422	0.108528	0.144012	0.115468	0.105437	0.165716	0.133455	0.138977	0.124315	0.153301	0.140067
ILL1656	0.157832	0.139797	0.128355	0.112966	0.133538	0.140663	0.117255	0.139945	0.11869	0.115462	0.138932	0.148371	0.126534	0.128773	0.111338	0.153796	0.109102	0.142024	0.127762	0.140748	0.11804	0.119225	0.124828	0.131649	0.125194	0.134539	0.147073	0.15436	0.124946	0.128849	0.143485	0.147628	0.135672	0.121424	0.138227	0.142486	0.136314	0.128787	0.149402	0.129004	0.162088	0.162356	0.127428	0.130681	0.143383	0.137099	0.126614	0.146581	0.150557
ILL1665	0.0958576	0.118256	0.103149	0.101966	0.108065	0.115517	0.104502	0.108872	0.125391	0.100269	0.102029	0.122127	0.0998044	0.0996128	0.0887805	0.115203	0.103192	0.115711	0.12317	0.121389	0.106532	0.107022	0.108866	0.09457	0.111461	0.0991275	0.0992085	0.097924	0.124078	0.110822	0.10618	0.120019	0.12563	0.102721	0.1396	0.102863	0.11671	0.113913	0.143851	0.103282	0.125247	0.126055	0.115504	0.115417	0.134878	0.12363	0.105756	0.114493	0.120732
ILL1704	0.092475	0.114553	0.105733	0.108856	0.108469	0.125916	0.122954	0.118097	0.116925	0.12278	0.114004	0.113037	0.106078	0.111791	0.105764	0.104221	0.133169	0.130668	0.128633	0.125779	0.107943	0.120197	0.120642	0.102742	0.113936	0.101255	0.101497	0.103919	0.117504	0.128325	0.117007	0.115664	0.135186	0.10689	0.145152	0.131098	0.120828	0.124459	0.159042	0.107592	0.121875	0.139301	0.120033	0.129514	0.140797	0.12966	0.111385	0.126718	0.116422
ILL1705	0.094603	0.105182	0.100282	0.099821	0.0981506	0.102223	0.112253	0.113184	0.115605	0.0977086	0.095605	0.116798	0.105876	0.118488	0.0982113	0.101989	0.114017	0.118129	0.117701	0.129514	0.104652	0.111383	0.110463	0.106843	0.104976	0.109944	0.0965218	0.111847	0.121983	0.121557	0.118768	0.119004	0.118378	0.100292	0.12569	0.117116	0.120795	0.11008	0.139833	0.100028	0.119791	0.141175	0.119849	0.120607	0.130941	0.137969	0.113911	0.118194	0.109081
ILL1709	0.0965224	0.102123	0.082507	0.0818051	0.0815196	0.099314	0.0983005	0.0925488	0.096864	0.085947	0.0822569	0.0917773	0.0882691	0.083373	0.0845482	0.0891646	0.0958001	0.09874	0.0952545	0.100849	0.0803359	0.0844801	0.0919622	0.0837228	0.0902704	0.0953101	0.0862674	0.094222	0.104131	0.101342	0.102978	0.090991	0.099909	0.0838465	0.115461	0.109916	0.100321	0.0996876	0.112264	0.0778289	0.106109	0.118409	0.0954469	0.112287	0.119672	0.110755	0.0987099	0.104882	0.103845
ILL1726	0.157	0.170243	0.0953846	0.13106	0.114624	0.163322	0.158592	0.11909	0.153992	0.163093	0.141931	0.125685	0.112066	0.12644	0.10613	0.131015	0.132732	0.137639	0.160128	0.118241	0.129774	0.109858	0.122289	0.133864	0.13949	0.142987	0.127317	0.131062	0.148438	0.145313	0.141059	0.149143	0.148734	0.100226	0.1617	0.133144	0.139099	0.138807	0.144232	0.096923	0.162303	0.152629	0.144349	0.143732	0.134088	0.15553	0.11434	0.126541	0.156688
ILL1802	0.143624	0.144697	0.088098	0.0945319	0.111977	0.142956	0.136937	0.0548978	0.136209	0.113833	0.125792	0.104451	0.0652052	0.121874	0.100608	0.12327	0.103062	0.115089	0.145866	0.097215	0.0986017	0.0898327	0.0990761	0.123905	0.126015	0.143487	0.127626	0.118611	0.132764	0.105748	0.11058	0.146524	0.122959	0.0731317	0.131311	0.123802	0.105934	0.100615	0.12834	0.0869941	0.155931	0.11599	0.113129	0.132117	0.119964	0.127271	0.0973516	0.0940684	0.155879
ILL1823	0.13105	0.136593	0.0829567	0.0916321	0.0944179	0.125748	0.131082	0.0478402	0.143323	0.120203	0.115431	0.0995124	0.0635861	0.131556	0.0935156	0.0988111	0.108798	0.122244	0.133831	0.0994824	0.098344	0.084045	0.0947265	0.121223	0.114193	0.120698	0.128467	0.108431	0.125791	0.109516	0.108253	0.127616	0.124525	0.0628006	0.136793	0.11003	0.110296	0.0971693	0.12491	0.0790383	0.11956	0.113447	0.115272	0.127844	0.121887	0.114793	0.0832496	0.103255	0.142392
ILL1861	0.136259	0.146874	0.0780826	0.0957002	0.0991198	0.153167	0.127081	0.0880023	0.137894	0.129483	0.137833	0.0851457	0.0968184	0.11221	0.0841492	0.113169	0.102271	0.124995	0.142741	0.0879524	0.0970826	0.0766207	0.0946005	0.121376	0.132822	0.130258	0.145249	0.130525	0.116771	0.0820719	0.0865364	0.13138	0.128514	0.0849248	0.150809	0.120858	0.119949	0.0873461	0.13474	0.0738223	0.128383	0.129523	0.117244	0.138786	0.113871	0.129279	0.0954171	0.10875	0.133926
ILL1909	0.150443	0.144466	0.0943882	0.0907904	0.111696	0.158569	0.121573	0.0910281	0.147468	0.122166	0.130981	0.114322	0.0897804	0.100183	0.0920538	0.128944	0.0597157	0.0922183	0.136441	0.0611796	0.0994878	0.0707649	0.0446266	0.11546	0.138979	0.141894	0.146667	0.131655	0.108357	0.0679098	0.0711312	0.136186	0.11652	0.0887748	0.125239	0.129933	0.0853457	0.0545589	0.0885035	0.0901078	0.153214	0.133235	0.110167	0.13399	0.0897489	0.14573	0.100763	0.120229	0.156394
ILL1911	0.134109	0.14777	0.109825	0.107737	0.11604	0.152453	0.125674	0.105774	0.129071	0.128763	0.125553	0.109423	0.106439	0.121866	0.130416	0.134628	0.0920296	0.130893	0.122736	0.116287	0.113697	0.110064	0.0878672	0.127924	0.13446	0.139415	0.129115	0.138603	0.137087	0.109811	0.11665	0.123159	0.116066	0.115105	0.142964	0.136272	0.0977678	0.102546	0.114145	0.110391	0.132444	0.141474	0.116334	0.151075	0.112606	0.135232	0.118582	0.139626	0.114494
ILL1913	0.138367	0.133611	0.115507	0.0884222	0.122323	0.136917	0.123761	0.10888	0.115487	0.132089	0.106136	0.134837	0.104051	0.0883548	0.092257	0.0980384	0.101381	0.109625	0.116383	0.122821	0.0899496	0.110212	0.11511	0.116195	0.117031	0.116719	0.118632	0.142888	0.104309	0.114138	0.0964404	0.0877689	0.0970762	0.104806	0.109642	0.107458	0.126373	0.0926289	0.131436	0.117741	0.0978369	0.0995177	0.0923106	0.146269	0.100037	0.112324	0.102157	0.13887	0.130439
ILL1914	0.149844	0.146241	0.121055	0.101155	0.11141	0.135511	0.119952	0.11074	0.129349	0.11094	0.134499	0.142063	0.0938232	0.115548	0.10656	0.118979	0.0891366	0.129572	0.135721	0.105354	0.106416	0.0962849	0.0789538	0.108979	0.128258	0.156278	0.135204	0.138765	0.131406	0.102828	0.110442	0.139528	0.122669	0.108638	0.137909	0.149335	0.101891	0.0965897	0.113862	0.112159	0.125582	0.14398	0.112702	0.163739	0.115479	0.135541	0.117996	0.135567	0.138315
ILL1915	0.136981	0.127067	0.11841	0.0959869	0.115903	0.119146	0.0838586	0.126972	0.104799	0.0897938	0.149511	0.14748	0.121351	0.132576	0.116906	0.139157	0.13165	0.148198	0.132316	0.142536	0.109864	0.117112	0.121333	0.12084	0.118217	0.148592	0.134766	0.110888	0.12181	0.117389	0.130227	0.123044	0.12146	0.117694	0.13294	0.125532	0.152291	0.126639	0.157965	0.133896	0.113081	0.130339	0.110591	0.148793	0.143001	0.128013	0.102923	0.136649	0.126065
ILL1917	0.145801	0.149246	0.123717	0.0640243	0.0960207	0.126205	0.10617	0.108758	0.117248	0.0990756	0.135824	0.123807	0.0998467	0.116709	0.101067	0.133814	0.0980348	0.114982	0.0817874	0.11068	0.0698043	0.0911433	0.101031	0.131816	0.0718524	0.149837	0.14364	0.141806	0.116841	0.0995115	0.0919917	0.11793	0.0567114	0.100061	0.0853726	0.134106	0.110158	0.0840089	0.13141	0.105886	0.113926	0.12011	0.0870644	0.139937	0.110179	0.122021	0.104711	0.128784	0.118814
ILL1922	0.133678	0.135696	0.10762	0.0733638	0.105585	0.123379	0.0995991	0.107937	0.129561	0.0943674	0.128427	0.121412	0.107722	0.11657	0.113828	0.134653	0.0945669	0.121271	0.0941337	0.1188	0.0808518	0.0938722	0.10208	0.127186	0.110844	0.142985	0.142884	0.134551	0.142736	0.103473	0.100494	0.122287	0.0911167	0.111506	0.114433	0.132524	0.141279	0.0876945	0.132991	0.0997996	0.125382	0.135564	0.103403	0.154619	0.129824	0.145191	0.128476	0.149072	0.129747
ILL1923	0.136439	0.136884	0.0937833	0.0789379	0.0990721	0.125517	0.115136	0.0900712	0.155198	0.103124	0.122591	0.105194	0.0765419	0.1014	0.0943172	0.114458	0.0628606	0.0883355	0.120785	0.0642905	0.0798457	0.0602594	0.0596076	0.10213	0.105863	0.13121	0.126582	0.121358	0.10349	0.0505882	0.0627803	0.125228	0.113542	0.0774802	0.123112	0.13324	0.0816269	0.0589435	0.0862665	0.0825623	0.114616	0.120355	0.085308	0.127035	0.0682639	0.117456	0.0842007	0.113039	0.123524
ILL1924	0.124969	0.131394	0.132475	0.106791	0.11131	0.133556	0.11009	0.148466	0.118586	0.0692716	0.142277	0.14507	0.148806	0.156111	0.12336	0.145382	0.138391	0.16084	0.135589	0.157477	0.116763	0.126995	0.125907	0.142581	0.131027	0.147151	0.15474	0.123391	0.144166	0.131124	0.132177	0.159652	0.116583	0.135515	0.148954	0.158068	0.150387	0.130367	0.16064	0.130386	0.160704	0.148009	0.134888	0.152285	0.164572	0.171215	0.153398	0.159336	0.152975
ILL1925	0.144798	0.128137	0.132284	0.112363	0.123545	0.122349	0.0960787	0.131028	0.134839	0.102732	0.132089	0.153564	0.127539	0.141277	0.112152	0.160638	0.122291	0.144011	0.135969	0.160068	0.113581	0.125924	0.12108	0.144436	0.109291	0.136705	0.124563	0.128915	0.136253	0.129395	0.131998	0.134973	0.12423	0.132069	0.134546	0.142526	0.123529	0.128994	0.150943	0.133304	0.143253	0.124793	0.124307	0.13674	0.156287	0.120288	0.138301	0.145141	0.146045
ILL1926	0.124608	0.14011	0.121912	0.0708084	0.111217	0.121941	0.09547	0.119327	0.104517	0.0869621	0.130258	0.115399	0.122781	0.134383	0.11345	0.134648	0.115901	0.133033	0.0906402	0.126723	0.0802783	0.115442	0.117335	0.127292	0.113252	0.145324	0.143211	0.113883	0.137832	0.11246	0.11685	0.115497	0.0948209	0.111629	0.116779	0.140491	0.121991	0.104846	0.153184	0.0997131	0.118572	0.132062	0.0984078	0.151344	0.140698	0.124903	0.136682	0.140392	0.127801
ILL1927	0.131771	0.148414	0.0917168	0.0817062	0.106388	0.136019	0.114435	0.0952257	0.145932	0.118594	0.140559	0.109501	0.0817666	0.0833242	0.0846503	0.108851	0.0525546	0.0961606	0.124196	0.0638976	0.0833919	0.057122	0.0514318	0.112005	0.11529	0.131405	0.138193	0.120704	0.0987691	0.0654082	0.0716354	0.130488	0.111091	0.0928621	0.12072	0.129046	0.0878738	0.0613274	0.105995	0.0879087	0.140524	0.118619	0.103353	0.14493	0.0854148	0.124521	0.0846856	0.123379	0.131066
ILL1936	0.137532	0.130304	0.10709	0.0499024	0.105559	0.139985	0.128562	0.0946563	0.0979508	0.111415	0.138564	0.0982719	0.104635	0.121723	0.0900264	0.125674	0.106556	0.120078	0.036631	0.103184	0.0586973	0.0929683	0.0970488	0.126092	0.0930926	0.155237	0.138745	0.130555	0.117812	0.0975793	0.0935553	0.0934304	0.059011	0.0983261	0.0957611	0.11923	0.106197	0.0777291	0.122563	0.0796174	0.105056	0.108263	0.0781278	0.133477	0.115654	0.117279	0.107691	0.127736	0.11162
ILL2449	0.127328	0.135331	0.0784144	0.0757576	0.0947412	0.134188	0.129323	0.0512974	0.129333	0.126432	0.122966	0.101958	0.0477476	0.107422	0.0855731	0.093861	0.0831704	0.113735	0.134022	0.090114	0.0824244	0.0710655	0.0826372	0.108132	0.121221	0.133273	0.122884	0.104894	0.11997	0.0911499	0.0903782	0.134239	0.101328	0.055259	0.125429	0.0960015	0.106775	0.0709802	0.119029	0.0810421	0.132955	0.120393	0.103245	0.130106	0.118223	0.134368	0.0653763	0.0986982	0.141649
ILL2836	0.130132	0.155427	0.120224	0.135715	0.133801	0.168723	0.169471	0.132304	0.170425	0.154782	0.141175	0.123596	0.136097	0.139031	0.132324	0.160892	0.144833	0.135033	0.144041	0.140552	0.137548	0.13396	0.146073	0.141053	0.144415	0.148163	0.142183	0.162261	0.153994	0.139411	0.128015	0.157239	0.12787	0.109826	0.135783	0.153565	0.152939	0.135576	0.154557	0.121225	0.136884	0.148747	0.137408	0.148467	0.140896	0.145072	0.120573	0.152411	0.14693
ILL2979	0.119194	0.124857	0.104801	0.120077	0.117695	0.140057	0.130186	0.126988	0.134	0.146738	0.109963	0.0990842	0.112501	0.117357	0.103816	0.121028	0.139051	0.138607	0.127339	0.160195	0.125007	0.136963	0.130916	0.115626	0.130701	0.113563	0.0953231	0.133918	0.129493	0.137107	0.12684	0.109421	0.120047	0.0998544	0.129221	0.136318	0.156877	0.132615	0.15492	0.102437	0.11795	0.144171	0.143811	0.137701	0.152268	0.13076	0.112507	0.122955	0.130384
ILL3005	0.141418	0.145757	0.0997719	0.113753	0.144202	0.16135	0.143292	0.110781	0.163348	0.152519	0.147593	0.132851	0.119751	0.109014	0.0824485	0.136281	0.111585	0.124295	0.137068	0.112989	0.118192	0.11795	0.117951	0.144931	0.132055	0.112211	0.129967	0.140457	0.105717	0.0986757	0.12107	0.133139	0.125295	0.118871	0.153152	0.119872	0.134408	0.126399	0.152736	0.112062	0.133001	0.138155	0.128427	0.127414	0.123716	0.138993	0.125219	0.154057	0.141878
ILL3122	0.115645	0.124377	0.0962795	0.0967084	0.116373	0.146198	0.13433	0.0947382	0.148215	0.125245	0.115166	0.121354	0.0976146	0.12237	0.100796	0.108595	0.133889	0.138797	0.144161	0.126688	0.106035	0.103735	0.124994	0.104915	0.125511	0.132091	0.104689	0.125162	0.130862	0.129788	0.126233	0.135063	0.118935	0.0876521	0.139077	0.094206	0.136382	0.123924	0.138222	0.104493	0.109851	0.143634	0.135889	0.118542	0.111763	0.124012	0.115008	0.110933	0.136413
ILL3240	0.0752589	0.136145	0.110385	0.131805	0.111469	0.110074	0.127247	0.15319	0.1549	0.115032	0.117015	0.124369	0.113431	0.129085	0.12391	0.140337	0.147649	0.155757	0.159278	0.158402	0.14323	0.150873	0.133694	0.123167	0.132139	0.153201	0.0955877	0.122637	0.157215	0.157821	0.153057	0.127522	0.160698	0.125657	0.185844	0.138781	0.147364	0.146304	0.171552	0.126718	0.156244	0.177959	0.1449	0.134344	0.164821	0.154233	0.138585	0.1386	0.150419
ILL3257	0.117667	0.119	0.106476	0.135441	0.12355	0.147379	0.127002	0.131069	0.137824	0.130648	0.110864	0.14018	0.136235	0.129489	0.139347	0.128545	0.137506	0.143538	0.15435	0.166297	0.146298	0.143023	0.1329	0.128229	0.143951	0.123672	0.104416	0.14748	0.131923	0.130981	0.144398	0.146625	0.164041	0.123744	0.182425	0.140377	0.156288	0.148453	0.146275	0.137431	0.135344	0.153272	0.138668	0.150542	0.159507	0.141	0.13249	0.139313	0.173829
ILL3321	0.0778418	0.136384	0.137218	0.166274	0.133677	0.149357	0.141179	0.167864	0.160315	0.126133	0.144398	0.151633	0.150974	0.170813	0.146066	0.167405	0.171891	0.193474	0.2008	0.194831	0.183205	0.177676	0.177298	0.161993	0.161395	0.162757	0.0689815	0.120092	0.179886	0.173911	0.172975	0.167825	0.194178	0.149092	0.218844	0.168803	0.168744	0.181643	0.196945	0.161182	0.183383	0.196901	0.175799	0.178287	0.201783	0.191949	0.166615	0.162983	0.180348
ILL3368	0.121029	0.149533	0.0801968	0.0968845	0.0944162	0.133951	0.127594	0.0795173	0.131178	0.116579	0.124871	0.103365	0.0684563	0.103094	0.0955819	0.109237	0.103265	0.122849	0.139257	0.102153	0.104116	0.0826967	0.093942	0.117901	0.118355	0.138749	0.0911033	0.124988	0.130991	0.10594	0.104967	0.130938	0.115977	0.0616381	0.133264	0.0995183	0.121317	0.0989474	0.114169	0.0833835	0.124655	0.121172	0.118275	0.13194	0.120094	0.12971	0.0953431	0.0989741	0.129941
ILL3413	0.131949	0.131684	0.101771	0.111209	0.113263	0.146033	0.137601	0.108139	0.158086	0.12858	0.137432	0.109448	0.117663	0.121616	0.0603667	0.124389	0.122088	0.123413	0.145412	0.114348	0.117263	0.109395	0.123939	0.126368	0.136345	0.124943	0.139085	0.126332	0.0930287	0.116871	0.124892	0.137318	0.130871	0.112097	0.139726	0.110296	0.154404	0.116748	0.157381	0.109145	0.124396	0.148713	0.122961	0.128413	0.13486	0.141445	0.107724	0.148227	0.139752
ILL3433	0.140185	0.118754	0.110527	0.104229	0.138206	0.123375	0.142822	0.120258	0.167406	0.12396	0.123937	0.136173	0.122476	0.110641	0.11236	0.124768	0.134346	0.139089	0.148307	0.155865	0.120483	0.128918	0.129906	0.120629	0.143883	0.12498	0.131969	0.143756	0.13605	0.13827	0.140239	0.153349	0.143434	0.126818	0.174026	0.139428	0.141844	0.136164	0.15661	0.121983	0.145561	0.166838	0.129225	0.16275	0.146133	0.148794	0.124795	0.148801	0.153193
ILL3455	0.119784	0.145505	0.0847358	0.102382	0.091735	0.121833	0.144118	0.0752605	0.151866	0.132547	0.105202	0.126033	0.075619	0.110587	0.0999043	0.110285	0.098146	0.127401	0.131616	0.12594	0.0985289	0.107282	0.105397	0.111799	0.115917	0.139508	0.114582	0.132261	0.109925	0.113051	0.108891	0.110987	0.109841	0.0796514	0.152616	0.0889775	0.136992	0.106357	0.126267	0.0915047	0.129984	0.133702	0.125442	0.119595	0.123286	0.13421	0.0782194	0.10719	0.121702
ILL3485	0.0761575	0.140182	0.114952	0.147582	0.0877705	0.14564	0.138661	0.130495	0.145654	0.104775	0.146753	0.140705	0.126157	0.152412	0.13174	0.143982	0.142597	0.168529	0.186571	0.158124	0.154271	0.141657	0.143405	0.147442	0.151507	0.151793	0.103777	0.0991084	0.143019	0.152914	0.13756	0.15848	0.171653	0.119581	0.191272	0.144819	0.144101	0.141578	0.186345	0.133069	0.159656	0.177209	0.163902	0.162947	0.175329	0.174226	0.127401	0.134633	0.154491
ILL3490	0.114884	0.143555	0.0712632	0.0948591	0.0866213	0.132454	0.125412	0.0795747	0.135242	0.119932	0.118956	0.0998174	0.0652879	0.100053	0.0984232	0.112473	0.102693	0.120977	0.144322	0.109276	0.103364	0.0903248	0.100726	0.109996	0.122585	0.139586	0.0798081	0.119018	0.133728	0.113014	0.111786	0.129071	0.121445	0.0546889	0.143426	0.0967442	0.12644	0.104645	0.11768	0.0761486	0.121994	0.123292	0.118499	0.123956	0.121142	0.132437	0.0940852	0.0979585	0.125817
ILL3523	0.120512	0.148233	0.0673515	0.099889	0.0955696	0.146405	0.137344	0.0907908	0.139331	0.12385	0.118226	0.104879	0.0648379	0.109512	0.0920377	0.127075	0.100459	0.12337	0.143517	0.100804	0.100977	0.101932	0.0920437	0.117021	0.12856	0.128669	0.0912468	0.13183	0.127816	0.112132	0.110787	0.136023	0.124902	0.0633583	0.148532	0.103671	0.123784	0.106829	0.101017	0.0748799	0.126528	0.116919	0.117966	0.124788	0.121975	0.128898	0.0964384	0.0924414	0.141965
ILL3525	0.122756	0.157413	0.0689849	0.0975793	0.0948613	0.146324	0.136958	0.0751731	0.142172	0.12784	0.11045	0.106169	0.0606793	0.100735	0.0886575	0.114319	0.0908509	0.119036	0.142179	0.0962921	0.0997062	0.0889269	0.0832157	0.113996	0.12232	0.130985	0.0881758	0.120816	0.120201	0.102988	0.104257	0.127683	0.116251	0.0555087	0.137925	0.104416	0.120413	0.0940164	0.0983934	0.0841661	0.123257	0.123986	0.100038	0.130732	0.108357	0.132799	0.0901539	0.0927375	0.140617
ILL3528	0.121261	0.12715	0.120614	0.138595	0.113176	0.138128	0.132686	0.125081	0.149601	0.130907	0.126242	0.141318	0.109647	0.122612	0.128455	0.134247	0.135303	0.142154	0.170683	0.150773	0.13588	0.138208	0.126672	0.127027	0.145208	0.151331	0.0676665	0.122844	0.146841	0.141978	0.145569	0.14397	0.158484	0.110675	0.154515	0.138746	0.154745	0.132794	0.15489	0.124994	0.159057	0.16965	0.138574	0.138295	0.145037	0.152875	0.122505	0.124754	0.148365
ILL3570	0.138837	0.140369	0.0871133	0.108163	0.106348	0.144342	0.142516	0.0949083	0.157428	0.140415	0.108649	0.104484	0.08441	0.102034	0.0917877	0.107848	0.109415	0.114468	0.153075	0.122499	0.10963	0.108422	0.104163	0.125199	0.127634	0.133123	0.119348	0.143294	0.104859	0.0959193	0.113475	0.162998	0.131491	0.0815742	0.144412	0.0900573	0.110646	0.108164	0.120431	0.0904578	0.128429	0.132688	0.129726	0.122922	0.107276	0.134714	0.105303	0.109131	0.150789
ILL3640	0.112609	0.134436	0.128518	0.139504	0.112401	0.142589	0.151072	0.142656	0.144123	0.146891	0.121876	0.132189	0.119245	0.106847	0.113159	0.130224	0.121814	0.134306	0.139522	0.157112	0.120586	0.135377	0.129822	0.139498	0.147546	0.132875	0.104845	0.132539	0.127673	0.143511	0.127139	0.122227	0.142127	0.120641	0.158682	0.123133	0.122911	0.137613	0.155354	0.110054	0.151052	0.157148	0.152981	0.156121	0.144906	0.151285	0.129203	0.138499	0.137206
ILL3979	0.113492	0.151441	0.0777694	0.10042	0.0995254	0.147743	0.138793	0.0903234	0.138292	0.127877	0.114011	0.107832	0.0689064	0.0927194	0.0939022	0.124335	0.0994223	0.131282	0.148323	0.109659	0.104591	0.095315	0.0973387	0.12885	0.122125	0.137984	0.0891461	0.129299	0.127214	0.110262	0.113817	0.132818	0.128258	0.0679788	0.147609	0.0989944	0.129862	0.111404	0.114145	0.0899424	0.128629	0.121226	0.109683	0.141143	0.117768	0.135026	0.110665	0.108027	0.144924
ILL4365	0.0708922	0.1258	0.116878	0.138136	0.108377	0.12938	0.126359	0.155622	0.149074	0.122804	0.131154	0.131962	0.142828	0.133188	0.145568	0.12995	0.15066	0.159199	0.17847	0.180283	0.145168	0.14921	0.151492	0.134236	0.164549	0.134985	0.130192	0.111765	0.154518	0.150233	0.150567	0.145453	0.160168	0.13659	0.198829	0.144401	0.151614	0.13721	0.189583	0.132036	0.151422	0.175153	0.159715	0.158493	0.169127	0.162769	0.160555	0.158975	0.187206
ILL4370	0.139599	0.162199	0.0570809	0.103614	0.093133	0.139064	0.123976	0.0895578	0.140609	0.128425	0.115803	0.0801648	0.0964938	0.0916103	0.0895483	0.113433	0.108979	0.123199	0.130734	0.0998935	0.106947	0.0900463	0.114598	0.114712	0.121303	0.128633	0.119494	0.124037	0.122624	0.119417	0.120325	0.113372	0.130975	0.0856059	0.149688	0.118721	0.117825	0.114559	0.132993	0.0621525	0.141158	0.150737	0.138299	0.138651	0.134939	0.148498	0.116631	0.124297	0.135986
ILL4400	0.12164	0.112792	0.133887	0.113472	0.120978	0.0687441	0.108656	0.142636	0.144406	0.084142	0.133807	0.1487	0.14506	0.152519	0.134167	0.140369	0.158215	0.153487	0.157774	0.168689	0.133988	0.14075	0.141973	0.152762	0.128157	0.163458	0.14365	0.129428	0.153122	0.147605	0.137772	0.170857	0.145405	0.144715	0.165118	0.171786	0.162077	0.139357	0.161786	0.133977	0.165761	0.169985	0.13451	0.16739	0.163061	0.165091	0.145949	0.152938	0.154561
ILL4469	0.0878279	0.12088	0.0987427	0.0973638	0.0845177	0.113844	0.0968288	0.100999	0.109827	0.0950391	0.0946978	0.0977615	0.0913379	0.0989023	0.087196	0.123868	0.100233	0.105966	0.106405	0.115305	0.0897142	0.093636	0.100793	0.0979669	0.113838	0.0987569	0.0969644	0.0895468	0.112281	0.0904744	0.100752	0.101813	0.104169	0.0934376	0.128037	0.0974712	0.0983488	0.0914827	0.130033	0.0871787	0.099929	0.12527	0.105395	0.126252	0.124536	0.12322	0.109224	0.124196	0.116413
ILL4486	0.133386	0.149937	0.098296	0.110165	0.128523	0.157868	0.126154	0.105981	0.137185	0.127314	0.149003	0.12737	0.0980735	0.124468	0.0571748	0.130147	0.110237	0.144293	0.134138	0.0994011	0.111223	0.107968	0.106591	0.134936	0.138431	0.116224	0.135136	0.119731	0.101026	0.110783	0.105328	0.126973	0.123114	0.113874	0.136707	0.110763	0.125982	0.109487	0.156958	0.102435	0.138936	0.133791	0.125982	0.136338	0.135017	0.137704	0.111317	0.156388	0.143282
ILL4489	0.130641	0.152257	0.095447	0.110285	0.110606	0.147217	0.145785	0.104971	0.16983	0.129735	0.157068	0.11182	0.110612	0.135312	0.0724515	0.148333	0.110624	0.133671	0.134177	0.104323	0.111006	0.101014	0.104655	0.145082	0.142704	0.145681	0.138072	0.116446	0.101244	0.126346	0.119513	0.138315	0.113807	0.105561	0.138776	0.128883	0.140756	0.121305	0.156871	0.094161	0.125377	0.137302	0.11838	0.132942	0.13055	0.151569	0.112943	0.133189	0.13766
ILL4491	0.150233	0.137921	0.106936	0.113974	0.134458	0.157172	0.139481	0.119264	0.147646	0.148386	0.150785	0.139101	0.118769	0.134262	0.0799437	0.155371	0.135592	0.150392	0.142404	0.129299	0.123922	0.12156	0.123121	0.137246	0.12217	0.152403	0.141429	0.137139	0.108175	0.12342	0.124815	0.168958	0.122075	0.115287	0.138689	0.140421	0.149266	0.127174	0.155681	0.116527	0.148054	0.152127	0.134832	0.147128	0.136332	0.165057	0.118625	0.133788	0.150979
ILL4493	0.131173	0.128769	0.100046	0.117495	0.130068	0.154598	0.153008	0.125276	0.165968	0.147121	0.145975	0.131396	0.119489	0.116778	0.0856697	0.138487	0.137011	0.148711	0.164002	0.119823	0.126106	0.113592	0.132372	0.139501	0.136053	0.13158	0.126707	0.135128	0.119798	0.13059	0.150823	0.16397	0.131665	0.132349	0.145352	0.145184	0.15128	0.136385	0.167092	0.111229	0.153838	0.135306	0.145824	0.124035	0.142577	0.163394	0.114455	0.147367	0.138694
ILL4496	0.11787	0.113871	0.0875106	0.0798686	0.0866333	0.122795	0.122221	0.0733105	0.128047	0.103056	0.124553	0.104895	0.0793441	0.103602	0.0591815	0.117291	0.0922283	0.115584	0.121794	0.0865034	0.0896736	0.0873711	0.0844028	0.11283	0.110084	0.11542	0.122095	0.108284	0.0839995	0.0907191	0.091759	0.126175	0.110199	0.0798135	0.128333	0.107319	0.109084	0.0793647	0.123129	0.0768133	0.118999	0.133109	0.110837	0.122603	0.1207	0.136607	0.0827638	0.108796	0.110572
ILL4499	0.113393	0.143801	0.0747943	0.0922417	0.0986809	0.138474	0.128811	0.0737362	0.137369	0.119102	0.119517	0.102147	0.0555216	0.109378	0.0874635	0.114675	0.0952219	0.122971	0.126596	0.0950401	0.0932308	0.0961864	0.0921051	0.122934	0.127795	0.131779	0.106236	0.131735	0.113156	0.0883543	0.106051	0.129015	0.119048	0.0625194	0.146583	0.095451	0.114491	0.0938812	0.113727	0.0728529	0.119823	0.122603	0.108854	0.136983	0.111995	0.119149	0.0905142	0.0991581	0.132259
ILL4503	0.129814	0.132958	0.0515178	0.0793756	0.080144	0.144525	0.124394	0.0700874	0.140874	0.110539	0.135893	0.0655415	0.0867416	0.100786	0.0716846	0.113465	0.091068	0.103454	0.10911	0.07609	0.0859048	0.0650668	0.0860765	0.134371	0.110707	0.125841	0.138637	0.123783	0.111648	0.0792694	0.0826245	0.130028	0.0908598	0.0772154	0.133239	0.106051	0.119323	0.0738466	0.108572	0.0384654	0.125944	0.125023	0.112434	0.135904	0.114926	0.142325	0.0918053	0.113749	0.126317
ILL4511	0.128843	0.125052	0.0938949	0.0999126	0.107074	0.121035	0.122908	0.101471	0.138005	0.118166	0.128676	0.105257	0.0929773	0.105652	0.0619927	0.116147	0.102046	0.12339	0.141045	0.102764	0.0994684	0.0998708	0.104109	0.121952	0.113982	0.123279	0.136538	0.117623	0.0884675	0.104411	0.0990992	0.119655	0.107619	0.100821	0.124558	0.120878	0.131536	0.104975	0.137847	0.0894272	0.133004	0.131623	0.112743	0.114449	0.123622	0.139578	0.0929731	0.128509	0.125947
ILL4527	0.140781	0.173347	0.0723766	0.11724	0.0790066	0.166897	0.135719	0.100982	0.157791	0.140769	0.127322	0.0767721	0.109735	0.0958446	0.102094	0.132009	0.112881	0.129114	0.142531	0.107413	0.115013	0.0955716	0.118026	0.141511	0.132837	0.144403	0.12968	0.120793	0.142746	0.112898	0.114107	0.144762	0.126251	0.0972729	0.157771	0.123372	0.135163	0.109973	0.137196	0.054213	0.152956	0.14889	0.140165	0.137379	0.139936	0.16055	0.127537	0.134658	0.15153
ILL4529	0.130859	0.152267	0.0513264	0.0818154	0.0896459	0.144842	0.119652	0.0767429	0.127519	0.120332	0.110089	0.0764269	0.081765	0.0999006	0.0793054	0.117251	0.0895885	0.11112	0.127949	0.0825093	0.0987884	0.0711231	0.0962198	0.0959708	0.116119	0.127677	0.125414	0.12086	0.113693	0.103007	0.109041	0.120508	0.108588	0.0763387	0.139668	0.1048	0.112456	0.0970071	0.120154	0.0516008	0.124055	0.126501	0.111301	0.129827	0.101189	0.135703	0.102168	0.107569	0.128827
ILL4532	0.120919	0.135789	0.0425143	0.0756289	0.0808003	0.142625	0.107662	0.0709993	0.130481	0.108503	0.118816	0.0641157	0.0778046	0.0921054	0.0728006	0.101035	0.0927148	0.115067	0.115149	0.0651257	0.0948329	0.0656818	0.0795205	0.125212	0.115831	0.1123	0.117821	0.112568	0.112228	0.0837075	0.0946872	0.135874	0.103215	0.0766677	0.134828	0.110271	0.109399	0.076955	0.111788	0.0364549	0.123588	0.124913	0.114489	0.135211	0.114669	0.143892	0.0983035	0.110507	0.132293
ILL4549	0.114853	0.136608	0.07115	0.0917791	0.0941221	0.128232	0.128898	0.075014	0.135286	0.116202	0.105375	0.104197	0.0517856	0.0985727	0.0883008	0.109791	0.0879456	0.120945	0.144645	0.091476	0.0893359	0.083702	0.0791516	0.100874	0.121432	0.129537	0.0871462	0.123267	0.119366	0.0988448	0.0992315	0.125852	0.119293	0.0522307	0.137659	0.0987502	0.114532	0.0942004	0.101005	0.0754099	0.122535	0.120142	0.101672	0.13171	0.109147	0.121913	0.0893566	0.0911689	0.128522
ILL4610	0.12812	0.139423	0.0872595	0.10632	0.106563	0.139051	0.137485	0.104437	0.145191	0.123164	0.147799	0.109605	0.10876	0.119046	0.0781255	0.141857	0.107267	0.125765	0.132675	0.115986	0.115919	0.0940048	0.109213	0.128477	0.116478	0.146105	0.132058	0.118371	0.118114	0.109359	0.11363	0.148558	0.129353	0.104009	0.146774	0.112734	0.133708	0.108712	0.151514	0.087703	0.15211	0.157036	0.129101	0.121174	0.13828	0.14927	0.113497	0.123019	0.129821
ILL4611	0.116099	0.13568	0.0760606	0.104379	0.102815	0.127894	0.129934	0.0970959	0.139441	0.118797	0.121966	0.116453	0.0788057	0.109215	0.0982055	0.112378	0.112787	0.134985	0.15519	0.101058	0.111564	0.085796	0.0916564	0.111825	0.121791	0.142622	0.0977931	0.122263	0.126318	0.0997815	0.104203	0.125097	0.130921	0.0748649	0.145134	0.10333	0.119665	0.107817	0.115166	0.0971311	0.12902	0.130107	0.121683	0.117783	0.112504	0.125547	0.0867641	0.0947877	0.140765
ILL4686	0.090316	0.090341	0.115485	0.120701	0.109184	0.13395	0.138911	0.125422	0.151151	0.124969	0.137075	0.128126	0.108051	0.117328	0.108262	0.113631	0.130767	0.141776	0.174465	0.154454	0.127623	0.134818	0.135399	0.128233	0.152339	0.134495	0.0908808	0.121806	0.152009	0.138301	0.130907	0.141495	0.157191	0.111301	0.161539	0.119497	0.140596	0.130419	0.16234	0.119502	0.141254	0.175533	0.149439	0.140768	0.146919	0.153711	0.124549	0.134789	0.14897
ILL4708	0.156052	0.15903	0.124891	0.129439	0.117311	0.144724	0.149288	0.132117	0.149887	0.138488	0.148052	0.129552	0.11337	0.131117	0.1247	0.12277	0.134356	0.154621	0.141915	0.135187	0.115583	0.113797	0.134817	0.121258	0.122934	0.146753	0.133871	0.153055	0.151317	0.134726	0.133917	0.135288	0.141175	0.122441	0.159967	0.143075	0.144508	0.125124	0.152193	0.120794	0.126401	0.150996	0.146868	0.146011	0.144634	0.147511	0.129442	0.13949	0.153098
ILL4731	0.155025	0.137649	0.108479	0.0641307	0.115486	0.137173	0.128456	0.103092	0.107865	0.119472	0.126098	0.131104	0.110065	0.117167	0.0990642	0.118967	0.107256	0.119812	0.090162	0.125143	0.0765294	0.0871514	0.110018	0.133397	0.0867729	0.137871	0.140216	0.154643	0.131318	0.102496	0.0929681	0.105525	0.068904	0.0978518	0.0940133	0.137077	0.136825	0.0832575	0.123393	0.101735	0.108598	0.0971318	0.0900325	0.160934	0.108593	0.102562	0.112771	0.126658	0.135963
ILL4750	0.105416	0.13568	0.122382	0.121275	0.115374	0.1279	0.133518	0.116836	0.133212	0.111755	0.13101	0.145894	0.115551	0.129552	0.12901	0.140983	0.121835	0.151773	0.1352	0.139087	0.130191	0.121205	0.128557	0.130365	0.144258	0.160783	0.102362	0.103869	0.146359	0.138268	0.151767	0.128547	0.133826	0.120136	0.147282	0.155318	0.141348	0.133473	0.157084	0.12542	0.148531	0.170022	0.135957	0.15785	0.164254	0.156209	0.121715	0.140045	0.143004
ILL4753	0.0692672	0.12751	0.117186	0.126997	0.0921446	0.13211	0.130273	0.124929	0.145543	0.0985725	0.128535	0.130558	0.116661	0.149515	0.127746	0.14492	0.130045	0.152657	0.174979	0.143716	0.138737	0.13014	0.12627	0.135261	0.148803	0.145668	0.105581	0.0917634	0.147493	0.14098	0.14002	0.168081	0.157983	0.100469	0.185933	0.126794	0.150656	0.139461	0.170207	0.118414	0.155905	0.175421	0.152289	0.153267	0.168566	0.173182	0.126671	0.12326	0.173335
ILL4760	0.0705992	0.125955	0.10642	0.127537	0.0914986	0.115253	0.124636	0.125952	0.134383	0.0972214	0.127013	0.126195	0.11434	0.147874	0.1205	0.126926	0.131285	0.156191	0.168376	0.149874	0.140347	0.128487	0.122328	0.130993	0.137519	0.139553	0.102909	0.0917347	0.1383	0.135481	0.127413	0.156119	0.148864	0.105724	0.184921	0.12709	0.143352	0.134227	0.161507	0.118823	0.147263	0.1629	0.143913	0.150339	0.163493	0.161186	0.120768	0.124436	0.152349
ILL4765	0.117003	0.118831	0.132299	0.11217	0.111314	0.154235	0.134573	0.14527	0.150995	0.119244	0.125109	0.144551	0.12091	0.122329	0.115149	0.137677	0.13542	0.162754	0.131222	0.148538	0.112977	0.138571	0.139045	0.162738	0.122274	0.150701	0.121111	0.132131	0.136989	0.143796	0.139281	0.154202	0.121971	0.123295	0.151869	0.126574	0.155232	0.122667	0.191077	0.11851	0.1453	0.167142	0.136115	0.147894	0.175991	0.149969	0.147853	0.164436	0.145249
ILL4788	0.152648	0.130501	0.126354	0.0842668	0.1155	0.120999	0.126933	0.131435	0.0739055	0.117707	0.127951	0.129654	0.135839	0.137715	0.103899	0.146085	0.146058	0.16103	0.119863	0.14651	0.090373	0.130809	0.139413	0.141322	0.108459	0.124382	0.134437	0.130959	0.135044	0.141664	0.135995	0.130039	0.103324	0.134923	0.131513	0.142992	0.143556	0.14185	0.16387	0.114037	0.1267	0.127607	0.109047	0.147275	0.158693	0.136523	0.139486	0.160838	0.132908
ILL4804	0.123881	0.144545	0.112951	0.110374	0.112258	0.138171	0.137849	0.128102	0.117351	0.117541	0.12499	0.133717	0.125694	0.134514	0.11855	0.131917	0.119995	0.146035	0.128249	0.131178	0.116675	0.109514	0.118635	0.122483	0.142947	0.146374	0.142294	0.118321	0.12514	0.133428	0.121398	0.117159	0.124145	0.116333	0.147119	0.128235	0.143496	0.131908	0.176029	0.116529	0.138288	0.157036	0.150813	0.151498	0.141175	0.155331	0.119245	0.135354	0.124858
ILL4859	0.115811	0.112531	0.102528	0.0942067	0.111023	0.081335	0.102277	0.120761	0.114731	0.0701794	0.112755	0.129697	0.116837	0.13264	0.111988	0.123947	0.121359	0.135717	0.122609	0.135845	0.115879	0.10113	0.113786	0.110401	0.114305	0.124489	0.12157	0.108212	0.130124	0.115266	0.130441	0.129868	0.123168	0.108526	0.152492	0.128877	0.125286	0.120161	0.140354	0.112538	0.121067	0.134844	0.12025	0.125356	0.137096	0.137739	0.118167	0.146011	0.136232
ILL4895	0.11515	0.137365	0.102718	0.114172	0.125768	0.156082	0.142974	0.103675	0.140175	0.14197	0.128577	0.12699	0.107791	0.133071	0.126933	0.146424	0.136327	0.152446	0.154323	0.134358	0.123189	0.126317	0.123459	0.131647	0.134312	0.154133	0.108173	0.13033	0.149402	0.131319	0.128296	0.130518	0.137376	0.105022	0.14983	0.127875	0.14084	0.1257	0.166625	0.116042	0.150005	0.142174	0.142886	0.147141	0.146266	0.152081	0.111957	0.124183	0.159485
ILL4920	0.0897497	0.131745	0.112048	0.128618	0.072763	0.136447	0.121815	0.130665	0.127396	0.099707	0.122858	0.136394	0.125303	0.148753	0.115116	0.152175	0.139332	0.155347	0.156276	0.147191	0.132605	0.13815	0.139771	0.142319	0.127021	0.148714	0.123816	0.10202	0.131741	0.153641	0.132121	0.133571	0.143707	0.121042	0.164683	0.135899	0.139286	0.138884	0.182972	0.127246	0.154983	0.16279	0.15603	0.151204	0.156698	0.172736	0.133289	0.147763	0.161209
ILL5062	0.0790738	0.161579	0.140484	0.161787	0.119485	0.16793	0.131806	0.156125	0.152817	0.114531	0.144694	0.147452	0.142454	0.149056	0.14915	0.151199	0.159575	0.177457	0.180981	0.184442	0.182775	0.157514	0.171388	0.155385	0.157136	0.169731	0.110298	0.108737	0.172	0.164451	0.168704	0.160533	0.185997	0.138626	0.23148	0.163677	0.17142	0.162286	0.194481	0.146633	0.177914	0.182285	0.166636	0.159523	0.188591	0.190625	0.1495	0.166317	0.194196
ILL5895	0.0630197	0.1225	0.106324	0.129696	0.0925865	0.126949	0.119734	0.129656	0.139391	0.101313	0.131557	0.131768	0.116356	0.14155	0.115329	0.149295	0.122476	0.15455	0.167811	0.141282	0.138562	0.122924	0.123042	0.13733	0.140431	0.148448	0.0988838	0.0871284	0.13992	0.139105	0.126817	0.153533	0.154471	0.116683	0.192607	0.141139	0.132625	0.132747	0.161871	0.127903	0.147772	0.167579	0.147792	0.160623	0.160451	0.164083	0.125636	0.137338	0.158035
ILL5898	0.071758	0.131424	0.104679	0.135402	0.0969373	0.141652	0.122123	0.125368	0.14656	0.109366	0.127939	0.132372	0.114991	0.138625	0.119344	0.133807	0.122956	0.158372	0.175486	0.137906	0.142873	0.124607	0.122924	0.145086	0.147118	0.15124	0.0972949	0.0882025	0.141936	0.141832	0.134688	0.147215	0.160023	0.109291	0.193417	0.137131	0.145538	0.130468	0.168226	0.125524	0.152447	0.166608	0.158501	0.154362	0.158753	0.170894	0.120681	0.136011	0.164293
ILL5912	0.0656235	0.135947	0.115797	0.134507	0.0810736	0.130204	0.119104	0.123835	0.141889	0.0911798	0.12442	0.141081	0.119643	0.145752	0.129147	0.15066	0.135387	0.160275	0.169464	0.152405	0.149144	0.13974	0.134634	0.144197	0.147505	0.145879	0.0965346	0.0827931	0.143236	0.146707	0.137775	0.159105	0.157108	0.11255	0.18892	0.146256	0.142553	0.13378	0.166941	0.129494	0.159361	0.180968	0.163067	0.161423	0.177025	0.178073	0.130739	0.134437	0.162948
ILL5925	0.0505106	0.12789	0.104557	0.12893	0.0898344	0.137632	0.114194	0.113009	0.141343	0.0901491	0.133186	0.135851	0.111156	0.148226	0.120658	0.148496	0.124633	0.158915	0.178131	0.151405	0.148157	0.127663	0.128048	0.134652	0.149563	0.149318	0.0898544	0.0772849	0.144417	0.141079	0.137298	0.156345	0.152621	0.108587	0.188633	0.138913	0.14254	0.134051	0.165151	0.127714	0.149569	0.169078	0.148505	0.153514	0.165442	0.167351	0.125386	0.133218	0.151892
ILL5936	0.0572997	0.132324	0.104771	0.129585	0.0863524	0.137279	0.116242	0.122741	0.140489	0.0915057	0.125005	0.133652	0.117036	0.141195	0.118651	0.156608	0.126364	0.160407	0.172579	0.148653	0.142691	0.125008	0.128433	0.134298	0.1445	0.156104	0.0939636	0.0785089	0.144321	0.140541	0.13842	0.159166	0.145526	0.109955	0.186792	0.13739	0.139418	0.13133	0.163035	0.124999	0.153819	0.171184	0.151887	0.157602	0.169162	0.168474	0.127542	0.132065	0.165136
ILL5952	0.0817027	0.135962	0.12212	0.138175	0.107833	0.138082	0.136856	0.137076	0.142965	0.106351	0.133144	0.135907	0.125979	0.148132	0.1316	0.139539	0.1405	0.158933	0.18382	0.166361	0.161482	0.136155	0.145554	0.14238	0.155762	0.163376	0.105265	0.105434	0.163206	0.148818	0.147195	0.155894	0.170999	0.12238	0.194237	0.135116	0.147904	0.136365	0.169842	0.129553	0.157767	0.18327	0.158149	0.152839	0.171603	0.178739	0.128137	0.14159	0.159164
ILL5953	0.0573321	0.128951	0.112629	0.133746	0.0949418	0.140748	0.123927	0.124525	0.146776	0.101095	0.124639	0.137365	0.114289	0.14793	0.124516	0.151016	0.132252	0.169403	0.182541	0.151535	0.147068	0.131576	0.126894	0.148272	0.153222	0.153663	0.0914622	0.0810838	0.142186	0.148733	0.139756	0.155077	0.159344	0.112531	0.18677	0.141319	0.146736	0.135974	0.179176	0.130158	0.153379	0.169087	0.154253	0.154321	0.169149	0.17152	0.12864	0.138249	0.160459
ILL5957	0.0535632	0.122849	0.105216	0.121328	0.0897001	0.1274	0.12018	0.114285	0.134985	0.0917711	0.116282	0.12818	0.104261	0.145329	0.120099	0.139436	0.120576	0.155397	0.166276	0.139814	0.138583	0.124888	0.117728	0.132863	0.144583	0.148378	0.0894818	0.0775679	0.142347	0.136316	0.135369	0.146772	0.152049	0.103962	0.182356	0.13295	0.132859	0.126989	0.164652	0.116172	0.150036	0.164062	0.148707	0.15037	0.158754	0.167973	0.120386	0.125444	0.145485
ILL5962	0.0510663	0.134517	0.105396	0.123842	0.0843325	0.134169	0.113284	0.110574	0.138829	0.0859668	0.1223	0.131531	0.10729	0.146562	0.121123	0.148488	0.121777	0.150077	0.169173	0.141108	0.142382	0.124367	0.122679	0.133832	0.147752	0.146658	0.0903627	0.0713328	0.139086	0.135118	0.134707	0.157049	0.151505	0.10608	0.189654	0.133332	0.133128	0.128716	0.16222	0.118266	0.159205	0.167136	0.150792	0.152545	0.16558	0.168144	0.123138	0.128564	0.156386
ILL5969	0.119113	0.139501	0.117095	0.0848275	0.106456	0.117296	0.0581673	0.111063	0.121398	0.0703286	0.138053	0.115858	0.118221	0.121526	0.115541	0.0994398	0.102903	0.138296	0.11473	0.123565	0.101619	0.0879604	0.10629	0.125537	0.0935558	0.128152	0.134974	0.116447	0.13809	0.102079	0.1028	0.14264	0.0968845	0.102225	0.136587	0.136739	0.116526	0.0987975	0.111521	0.103783	0.144801	0.131324	0.109185	0.137469	0.127704	0.139717	0.121152	0.123312	0.148657
ILL5976	0.146249	0.169297	0.124351	0.115309	0.114899	0.152092	0.1225	0.120522	0.154067	0.120522	0.154428	0.117009	0.118661	0.136716	0.110038	0.141756	0.103938	0.124971	0.131907	0.124529	0.106791	0.100829	0.110446	0.134544	0.118327	0.161567	0.144859	0.12941	0.153837	0.11427	0.112412	0.13447	0.105999	0.112642	0.146251	0.148355	0.128011	0.107775	0.127111	0.106045	0.154709	0.148899	0.122911	0.164271	0.135279	0.154763	0.141186	0.158345	0.146203
ILL5985	0.155465	0.146572	0.110928	0.100903	0.13632	0.137558	0.124762	0.104282	0.135768	0.122401	0.132656	0.120841	0.106503	0.101654	0.103395	0.121503	0.0922568	0.114478	0.136886	0.111467	0.0960272	0.100449	0.0818429	0.110249	0.129954	0.146008	0.141204	0.145362	0.134501	0.0932408	0.109672	0.14644	0.127867	0.100507	0.137794	0.129375	0.0951876	0.0945945	0.10399	0.103595	0.142428	0.127137	0.118649	0.138883	0.111432	0.120915	0.123279	0.110072	0.172279
ILL6061	0.134597	0.147324	0.0786721	0.104811	0.103322	0.136163	0.137119	0.0841432	0.138221	0.128203	0.102167	0.108325	0.079596	0.0971546	0.0978597	0.116785	0.112983	0.111906	0.146053	0.117914	0.114158	0.108005	0.100224	0.120094	0.127417	0.124842	0.097776	0.130712	0.129105	0.110231	0.119418	0.132935	0.128961	0.073945	0.152399	0.104463	0.143629	0.108175	0.120407	0.0899693	0.130523	0.144283	0.117726	0.136425	0.127577	0.143933	0.0971354	0.0937609	0.132703
ILL6109	0.111057	0.14847	0.140868	0.146581	0.116573	0.148182	0.140842	0.150629	0.166923	0.129611	0.139127	0.153888	0.162357	0.157629	0.14753	0.133464	0.155428	0.1633	0.181489	0.171318	0.157236	0.148403	0.15224	0.122493	0.145522	0.1363	0.14812	0.138563	0.149918	0.163726	0.157807	0.161493	0.175787	0.13569	0.192574	0.161407	0.159761	0.148575	0.178229	0.14092	0.179786	0.19287	0.17114	0.146254	0.169974	0.176241	0.158046	0.154167	0.167803
ILL6110	0.123345	0.127492	0.121959	0.093113	0.110774	0.120749	0.102149	0.121014	0.114753	0.0851185	0.129287	0.138561	0.121354	0.131744	0.10503	0.124971	0.130389	0.147587	0.10116	0.138362	0.101424	0.100298	0.120928	0.131781	0.0946446	0.153291	0.139724	0.121053	0.128514	0.124384	0.115003	0.124037	0.0914559	0.112497	0.102647	0.124769	0.136449	0.106095	0.153996	0.119338	0.102937	0.125351	0.116638	0.129606	0.138086	0.126431	0.123073	0.13134	0.130999
ILL6184	0.084256	0.120372	0.105819	0.112658	0.0813416	0.148199	0.134704	0.120278	0.128246	0.114235	0.115155	0.127534	0.11578	0.131557	0.112471	0.147439	0.115038	0.146622	0.158624	0.149002	0.114925	0.121068	0.121864	0.14437	0.130103	0.150349	0.119493	0.104952	0.145087	0.124524	0.12266	0.123009	0.136498	0.108067	0.145645	0.124552	0.139742	0.114735	0.167754	0.114591	0.138124	0.151916	0.13075	0.147208	0.140627	0.153233	0.12498	0.124001	0.157037
ILL6268	0.121154	0.132196	0.115282	0.0864224	0.11193	0.0954448	0.0876307	0.124898	0.124781	0.0648092	0.117305	0.131587	0.112977	0.124249	0.11685	0.141646	0.111115	0.132886	0.114684	0.12024	0.0861478	0.10892	0.111478	0.139074	0.106351	0.136753	0.146759	0.122664	0.113384	0.111972	0.105993	0.146939	0.0980108	0.122344	0.126916	0.144562	0.121354	0.11352	0.147076	0.105038	0.127952	0.121523	0.10907	0.148004	0.141837	0.135223	0.128231	0.133143	0.141263
ILL6271	0.135639	0.121784	0.0991822	0.0787204	0.0997213	0.114986	0.142477	0.102654	0.107962	0.106828	0.116403	0.11887	0.105188	0.123683	0.0993481	0.119263	0.129226	0.136333	0.11754	0.11506	0.0820802	0.111504	0.120186	0.130411	0.102724	0.117417	0.126223	0.124055	0.133537	0.109057	0.0965401	0.119746	0.0838493	0.101381	0.114985	0.118855	0.114174	0.0925476	0.134485	0.0926239	0.11821	0.112465	0.102804	0.13114	0.130049	0.124012	0.111119	0.120589	0.114921
ILL6300	0.11258	0.141425	0.067051	0.0932011	0.0822381	0.13587	0.12447	0.0700486	0.132838	0.120256	0.114028	0.0983028	0.0541911	0.101602	0.0938696	0.115306	0.0916138	0.116078	0.142299	0.0991381	0.102576	0.0861101	0.0835853	0.112618	0.116419	0.135529	0.0833184	0.117689	0.128053	0.0996814	0.100472	0.118874	0.116993	0.0474866	0.146218	0.0902656	0.125996	0.0970996	0.112582	0.0742408	0.117234	0.11597	0.110835	0.121747	0.113148	0.129351	0.0833153	0.0857248	0.126198
ILL6380	0.125426	0.135269	0.0830634	0.0988002	0.116232	0.141984	0.135285	0.0823654	0.155214	0.150435	0.124217	0.116053	0.0748587	0.12109	0.0850783	0.10869	0.124134	0.132432	0.143663	0.115897	0.104406	0.0893132	0.104562	0.0871983	0.140531	0.125959	0.114115	0.121584	0.118161	0.0905502	0.105771	0.126075	0.128879	0.0616569	0.136785	0.0984021	0.128933	0.107235	0.134196	0.102279	0.125812	0.110493	0.117194	0.126137	0.127829	0.135255	0.0702881	0.0964317	0.136928
ILL6408	0.131054	0.137386	0.136191	0.152113	0.132771	0.14733	0.160121	0.146192	0.192325	0.140989	0.153714	0.162095	0.152321	0.172028	0.14706	0.171293	0.172057	0.192114	0.184222	0.182894	0.172876	0.169294	0.165352	0.153203	0.157922	0.165084	0.125384	0.143337	0.172139	0.167201	0.173778	0.16996	0.173334	0.139118	0.189934	0.164082	0.170653	0.174891	0.187856	0.160524	0.13008	0.174887	0.159453	0.161933	0.194221	0.180619	0.165569	0.157743	0.183339
ILL6525	0.117594	0.102059	0.131193	0.114165	0.119369	0.0537883	0.102313	0.141478	0.148468	0.0678609	0.138938	0.155062	0.144942	0.155955	0.154312	0.14003	0.159693	0.153463	0.144518	0.178189	0.131236	0.146363	0.151445	0.12438	0.139906	0.149044	0.144595	0.126502	0.169177	0.147101	0.157413	0.15824	0.151515	0.137391	0.169314	0.169189	0.171197	0.15018	0.170147	0.137222	0.157908	0.163802	0.130096	0.163139	0.169029	0.144624	0.149458	0.166042	0.157758
ILL6601	0.112602	0.117612	0.125232	0.11286	0.113702	0.0586641	0.112288	0.128976	0.139316	0.0773558	0.135797	0.140556	0.129633	0.157693	0.146464	0.121144	0.151043	0.155973	0.147357	0.155732	0.13275	0.129442	0.145447	0.119908	0.124359	0.141184	0.131369	0.123595	0.160737	0.146577	0.142377	0.140253	0.141572	0.125575	0.179122	0.154925	0.149864	0.146962	0.163832	0.120699	0.147904	0.15019	0.127029	0.153776	0.161713	0.147266	0.137142	0.147155	0.141045
ILL8250	0.15629	0.13022	0.102575	0.0572576	0.116092	0.163569	0.141069	0.0952456	0.131074	0.148513	0.135853	0.106286	0.0838815	0.0910325	0.0741515	0.116009	0.0806831	0.107033	0.0968681	0.0884277	0.0554938	0.0838059	0.0973236	0.11139	0.0858944	0.113378	0.139714	0.146611	0.115139	0.0799355	0.08512	0.115007	0.0673748	0.0827623	0.0983849	0.120711	0.111812	0.0875063	0.112514	0.0884908	0.100219	0.0869919	0.0702928	0.138027	0.0983341	0.101077	0.101483	0.129683	0.149706
ILL8252	0.152309	0.125941	0.114072	0.0532582	0.0986533	0.132941	0.123214	0.104521	0.116652	0.132285	0.131384	0.120435	0.0966638	0.109644	0.0934506	0.114736	0.119739	0.122217	0.0633055	0.100797	0.0513528	0.0932575	0.107205	0.122392	0.0975585	0.13402	0.138943	0.149983	0.116706	0.0944614	0.0943652	0.0858129	0.0554308	0.0999352	0.0891345	0.123377	0.124988	0.0942729	0.123108	0.0947447	0.0986153	0.102095	0.0876085	0.149308	0.11269	0.113137	0.0976233	0.138462	0.111448
ILL8256	0.142134	0.141876	0.122993	0.0624716	0.123594	0.147793	0.151982	0.129255	0.146211	0.144702	0.153364	0.148122	0.123254	0.125645	0.114352	0.138231	0.136149	0.143724	0.0925314	0.137517	0.0561169	0.112221	0.126966	0.152019	0.107167	0.126941	0.134172	0.159316	0.138333	0.113322	0.103382	0.115263	0.0846147	0.122387	0.118746	0.154199	0.132363	0.108221	0.153228	0.11983	0.107578	0.116384	0.101365	0.173516	0.12751	0.121536	0.136663	0.155358	0.138366
ILL8257	0.134937	0.143928	0.0939269	0.0815491	0.118348	0.133268	0.110383	0.0875626	0.122019	0.118872	0.126336	0.0977209	0.089669	0.103618	0.0989598	0.0919491	0.0878523	0.0967446	0.0988505	0.100688	0.0835002	0.0803528	0.0862847	0.102162	0.109956	0.115193	0.123719	0.130161	0.127758	0.0933615	0.102425	0.13787	0.105345	0.0808734	0.123056	0.126839	0.0892125	0.0808112	0.0866064	0.0905876	0.149457	0.104781	0.114823	0.117555	0.0919258	0.116008	0.0957789	0.106431	0.142275
ILL8286	0.114635	0.124841	0.0826128	0.0888059	0.101445	0.138397	0.132503	0.0497407	0.119625	0.131448	0.121617	0.0988098	0.0399754	0.110695	0.0819416	0.114498	0.086982	0.114176	0.135923	0.0827132	0.0839257	0.0871543	0.0783976	0.104008	0.127703	0.123504	0.111409	0.108815	0.1015	0.0956258	0.092978	0.128423	0.112436	0.0482403	0.129184	0.0945604	0.10169	0.0804965	0.120926	0.0834818	0.129724	0.122372	0.0994468	0.123054	0.112639	0.12916	0.0597191	0.0961326	0.12743
ILL8288	0.135702	0.134578	0.0693351	0.0770253	0.0968496	0.149006	0.134174	0.0663999	0.126426	0.126201	0.116493	0.0908739	0.0578107	0.103799	0.0820087	0.106393	0.0941728	0.12181	0.136766	0.0873394	0.0847201	0.0609683	0.0858986	0.110574	0.118871	0.12344	0.120725	0.115454	0.126017	0.0952293	0.105831	0.126224	0.109392	0.0645654	0.13404	0.0997298	0.10287	0.0920826	0.125876	0.0626898	0.126571	0.108682	0.103739	0.131864	0.119661	0.133791	0.0726619	0.108136	0.145818
ILL8342	0.152808	0.150686	0.103216	0.102955	0.128323	0.159033	0.146925	0.0927309	0.137558	0.145548	0.136253	0.112726	0.0965152	0.121607	0.111139	0.101943	0.123444	0.126114	0.147534	0.110012	0.124768	0.096238	0.104386	0.119197	0.127009	0.128025	0.135958	0.144537	0.123138	0.116958	0.104473	0.158687	0.143999	0.0839491	0.149831	0.14004	0.111443	0.108446	0.120376	0.105368	0.155067	0.128608	0.128683	0.138357	0.118994	0.141332	0.0919976	0.0960719	0.154587
ILL8343	0.142782	0.126435	0.0750825	0.0610826	0.0883531	0.132277	0.101533	0.0709992	0.116435	0.110083	0.121176	0.0886959	0.0721964	0.0882282	0.075081	0.0820257	0.0658798	0.103373	0.104484	0.0560501	0.0643673	0.0473628	0.0585356	0.10071	0.104877	0.111501	0.124847	0.117033	0.108754	0.0712267	0.0765104	0.105591	0.0952905	0.0747063	0.113892	0.120935	0.0776457	0.0643745	0.0768329	0.0625804	0.11728	0.0964042	0.0873811	0.123931	0.0870137	0.106112	0.0805912	0.107392	0.133763
ILL8347	0.12789	0.143119	0.08409	0.0961942	0.106228	0.141781	0.131902	0.0216273	0.143046	0.132433	0.133099	0.100695	0.049629	0.121364	0.0920896	0.105154	0.0886857	0.114578	0.144446	0.0855173	0.102577	0.0808044	0.0850038	0.116037	0.129874	0.140091	0.126347	0.117491	0.122391	0.0994742	0.0960024	0.134138	0.124908	0.0554796	0.137464	0.0986675	0.107951	0.0848506	0.117208	0.0802005	0.140235	0.123646	0.10973	0.137979	0.114824	0.138338	0.0737627	0.102426	0.14477
ILL8348	0.135546	0.159481	0.0690089	0.0999923	0.102506	0.141588	0.134679	0.0385251	0.12913	0.123185	0.123702	0.0953978	0.0523736	0.112733	0.0890946	0.104451	0.0916432	0.11502	0.138689	0.0920833	0.108255	0.068772	0.100602	0.121746	0.111318	0.143876	0.123735	0.126522	0.133936	0.107572	0.108376	0.132366	0.116926	0.0560066	0.140486	0.105251	0.127525	0.0942975	0.136853	0.0736321	0.138113	0.120705	0.11571	0.126891	0.121908	0.154607	0.0689235	0.107457	0.14116
ILL8362	0.101411	0.121413	0.111666	0.130642	0.0971402	0.114048	0.126253	0.134343	0.151703	0.0841171	0.116945	0.131284	0.129942	0.127968	0.137422	0.136183	0.132172	0.155209	0.170027	0.160612	0.125668	0.134329	0.144903	0.135899	0.12596	0.150383	0.123379	0.103883	0.149416	0.158515	0.144856	0.14171	0.136291	0.122388	0.162742	0.156413	0.142238	0.142874	0.177062	0.120715	0.165992	0.158141	0.143478	0.149113	0.171739	0.162456	0.146779	0.147053	0.157662
ILL8373	0.128038	0.130846	0.0768049	0.0733486	0.090989	0.13116	0.118262	0.0268691	0.139604	0.113442	0.11939	0.0878821	0.0487897	0.118191	0.0799856	0.0916845	0.10304	0.0995468	0.120935	0.0899067	0.0916949	0.0718788	0.089225	0.0940436	0.10632	0.128478	0.115487	0.102784	0.108762	0.0924144	0.100148	0.124255	0.105693	0.0549289	0.118193	0.102154	0.10598	0.0808325	0.118531	0.0661284	0.134065	0.111511	0.100303	0.117334	0.113165	0.123742	0.0722235	0.0924264	0.137373
ILL8594	0.0968697	0.112935	0.1072	0.120113	0.113958	0.135908	0.139949	0.111902	0.19167	0.139541	0.11457	0.107534	0.126055	0.126418	0.120134	0.124509	0.165262	0.145628	0.151203	0.150608	0.122301	0.126043	0.141056	0.132668	0.138866	0.152169	0.11405	0.104352	0.151767	0.138767	0.141207	0.124007	0.133732	0.106609	0.134288	0.11878	0.145139	0.146172	0.163174	0.107105	0.116241	0.146448	0.1371	0.134832	0.137686	0.129037	0.104656	0.132349	0.113884
[truncated: 345 more columns]
